# Supplementary material for: Bibliometric analysis of microRNAs and Parkinson’s disease from 2014 to 2023
Source: Front Neurol. 2024 Sep 25;15:1466186. doi: 10.3389/fneur.2024.1466186 (PMC11462628; doi:10.3389/fneur.2024.1466186)
Supplement: Supplementary file 1 [file Data_Sheet_1.ZIP]

Archive with 3 entries (2 files):
- data/
- data/download_1-500.txt
- data/download_501-814.txt
