# Supplementary material for: Bibliometric analysis of microRNAs and Parkinson’s disease from 2014 to 2023
Source: Front Neurol. 2024 Sep 25;15:1466186. doi: 10.3389/fneur.2024.1466186 (PMC11462628; doi:10.3389/fneur.2024.1466186)
Supplement: Supplementary file 1 [file Data_Sheet_1.ZIP › data/download_1-500.txt]

FN Clarivate Analytics Web of Science
VR 1.0
PT S
AU Berezin, V
   Walmod, PS
   Filippov, M
   Dityatev, A
AF Berezin, Vladimir
   Walmod, Peter S.
   Filippov, Mikhail
   Dityatev, Alexander
BE Dityatev, A
   WehrleHaller, B
   Pitkanen, A
TI Targeting of ECM molecules and their metabolizing enzymes and receptors
   for the treatment of CNS diseases
SO BRAIN EXTRACELLULAR MATRIX IN HEALTH AND DISEASE
SE Progress in Brain Research
LA English
DT Review; Book Chapter
ID CENTRAL-NERVOUS-SYSTEM; CELL-ADHESION MOLECULE; MATRIX-METALLOPROTEINASE
   INHIBITOR; GREEN TEA POLYPHENOL; PHASE-II TRIAL; EXTRACELLULAR-MATRIX;
   AMYLOID-BETA; SYNAPTIC PLASTICITY; TISSUE INHIBITORS; PERINEURONAL NET
AB Extracellular matrix (ECM) molecules, their receptors at the cell surface, and cell adhesion molecules (CAMs) involved in cell-cell or cell-ECM interactions are implicated in processes related to major diseases of the central nervous system including Alzheimer's disease (AD), epilepsy, schizophrenia, addiction, multiple sclerosis, Parkinson's disease, and cancer. There are multiple strategies for targeting the ECM molecules and their metabolizing enzymes and receptors with antibodies, peptides, glycosaminoglycans, and other natural and synthetic compounds. ECM-targeting treatments include chondroitinase ABC, heparin/heparan sulfate-mimicking oligosaccharides, ECM cross-linking antibodies, and drugs stimulating expression of ECM molecules. The amount or activity of ECM-degrading enzymes like matrix metalloproteinases can be modulated indirectly via the regulation of endogenous inhibitors like TIMPs and RECK or at the transcriptional and translational levels using, e.g., histone deacetylase inhibitors, synthetic inhibitors like Periostat, microRNA-interfering drugs like AC1M-MYR2, and natural compounds like flavonoids, epigallocatechin-3-gallate, anacardic acid, and erythropoietin. Among drugs targeting the major ECM receptors, integrins, are the anticancer peptide cilengitide and anti-integrin antibodies, which have a potential for treatment of stroke, multiple sclerosis, and AD. The latter can be also potentially treated with modulators of CAMs, such as peptide mimetics derived from L1-CAM and NCAM1.
C1 [Berezin, Vladimir; Walmod, Peter S.] Univ Copenhagen, Lab Neural Plast, Dept Neurosci & Pharmacol, Copenhagen O, Denmark.
   [Filippov, Mikhail; Dityatev, Alexander] German Ctr Neurodegenerat Dis DZNE, Magdeburg, Germany.
   [Dityatev, Alexander] Otto von Guericke Univ, Fac Med, Magdeburg, Germany.
   [Dityatev, Alexander] CBBS, Magdeburg, Germany.
C3 University of Copenhagen; Helmholtz Association; German Center for
   Neurodegenerative Diseases (DZNE); Otto von Guericke University
RP Walmod, PS (corresponding author), Univ Copenhagen, Lab Neural Plast, Dept Neurosci & Pharmacol, Fruebjergvej 3,Box 39, Copenhagen O, Denmark.
EM psw@sund.ku.dk
RI Filippov, Mikhail A/V-7475-2018; Dityatev, Alexander/A-4034-2008;
   Walmod, Peter Schledermann/B-2130-2008
OI Filippov, Mikhail A/0000-0003-4739-7482; Dityatev,
   Alexander/0000-0002-0472-0553; Walmod, Peter
   Schledermann/0000-0001-6350-2727
CR Agrawal SM, 2011, BBA-MOL BASIS DIS, V1812, P213, DOI 10.1016/j.bbadis.2010.07.018
   Annabi B, 2002, BBA-MOL CELL RES, V1542, P209, DOI 10.1016/S0167-4889(01)00187-2
   Arribas J, 2006, CANCER METAST REV, V25, P57, DOI 10.1007/s10555-006-7889-6
   Barczyk M, 2010, CELL TISSUE RES, V339, P269, DOI 10.1007/s00441-009-0834-6
   Becker K, 2001, STROKE, V32, P206, DOI 10.1161/01.STR.32.1.206
   Benjamin Mina M, 2012, Exp Suppl, V103, P209, DOI 10.1007/978-3-0348-0364-9_7
   Berezin V, 2010, ADV EXP MED BIOL, V663, P337, DOI 10.1007/978-1-4419-1170-4_21
   Bergamaschini L, 2004, J NEUROSCI, V24, P4181, DOI 10.1523/JNEUROSCI.0550-04.2004
   Berton A, 2001, J BIOL CHEM, V276, P20458, DOI 10.1074/jbc.M011664200
   Bojesen KB, 2012, J BIOL CHEM, V287, P37420, DOI 10.1074/jbc.M112.345215
   Bonoiu A, 2009, BRAIN RES, V1282, P142, DOI 10.1016/j.brainres.2009.05.047
   Bourboulia D, 2010, SEMIN CANCER BIOL, V20, P161, DOI 10.1016/j.semcancer.2010.05.002
   Bourlier V, 2005, J PHARMACOL EXP THER, V312, P1272, DOI 10.1124/jpet.104.077263
   BOVOLENTA P, 1993, NEUROREPORT, V5, P345, DOI 10.1097/00001756-199312000-00042
   Brew K, 2010, BBA-MOL CELL RES, V1803, P55, DOI 10.1016/j.bbamcr.2010.01.003
   Brown JM, 2012, P NATL ACAD SCI USA, V109, P4768, DOI 10.1073/pnas.1121318109
   Browne TR, 2001, NEW ENGL J MED, V344, P1145, DOI 10.1056/NEJM200104123441507
   Caltagarone J, 2007, BBA-MOL BASIS DIS, V1772, P438, DOI 10.1016/j.bbadis.2006.11.007
   Candelario-Jalil E, 2009, NEUROSCIENCE, V158, P983, DOI 10.1016/j.neuroscience.2008.06.025
   Cárdenas A, 2014, CURR MOL MED, V14, P275, DOI 10.2174/1566524014666140128113311
   Chan CS, 2003, J NEUROSCI, V23, P7107, DOI 10.1523/JNEUROSCI.23-18-07107.2003
   Chaturvedi M, 2014, INT J NANOMED, V9, P575, DOI 10.2147/IJN.S54750
   Chaudhary AK, 2013, MUTAT RES-REV MUTAT, V753, P7, DOI 10.1016/j.mrrev.2013.01.002
   Chen X, 2013, FEBS J, V280, P855, DOI 10.1111/febs.12074
   Chen Y, 2012, ANTICANCER RES, V32, P2991
   CHERESH DA, 1987, P NATL ACAD SCI USA, V84, P6471, DOI 10.1073/pnas.84.18.6471
   Cho HJ, 2007, J BIOCHEM MOL BIOL, V40, P1069
   Cingolani LA, 2008, NEURON, V58, P749, DOI 10.1016/j.neuron.2008.04.011
   Clegg DO, 2003, FRONT BIOSCI-LANDMRK, V8, pD723, DOI 10.2741/1020
   Condic ML, 2001, J NEUROSCI, V21, P4782, DOI 10.1523/JNEUROSCI.21-13-04782.2001
   Cox D, 2010, NAT REV DRUG DISCOV, V9, P804, DOI 10.1038/nrd3266
   Crespo D, 2007, EXP NEUROL, V206, P159, DOI 10.1016/j.expneurol.2007.05.001
   Cross AK, 2006, J AUTOIMMUN, V26, P16, DOI 10.1016/j.jaut.2005.09.026
   Cui H, 2013, IUBMB LIFE, V65, P108, DOI 10.1002/iub.1118
   Desgrosellier JS, 2010, NAT REV CANCER, V10, P9, DOI 10.1038/nrc2748
   Dityatev A, 2004, J NEUROSCI, V24, P9372, DOI 10.1523/JNEUROSCI.1702-04.2004
   Dityatev A, 2003, NAT REV NEUROSCI, V4, P456, DOI 10.1038/nrn1115
   Dityatev A, 2007, DEV NEUROBIOL, V67, P570, DOI 10.1002/dneu.20361
   Dityatev A, 2006, CELL TISSUE RES, V326, P647, DOI 10.1007/s00441-006-0217-1
   Dityatev A, 2010, TRENDS NEUROSCI, V33, P503, DOI 10.1016/j.tins.2010.08.003
   Dityatev A, 2010, NAT REV NEUROSCI, V11, P735, DOI 10.1038/nrn2898
   Dityatev A, 2008, NEURON GLIA BIOL, V4, P235, DOI 10.1017/S1740925X09000118
   Dorner AA, 2005, J CELL SCI, V118, P3509, DOI 10.1242/jcs.02476
   Dudas B, 2008, NEURODEGENER DIS, V5, P200, DOI 10.1159/000113702
   Dudas B, 2002, NEUROBIOL AGING, V23, P97, DOI 10.1016/S0197-4580(01)00255-X
   Endres K, 2012, EXP BRAIN RES, V217, P343, DOI 10.1007/s00221-011-2885-7
   Faissner A, 2010, BRAIN RES REV, V63, P26, DOI 10.1016/j.brainresrev.2010.01.001
   Fasen K, 2003, ACTA NEUROPATHOL, V106, P319, DOI 10.1007/s00401-003-0733-y
   Feng SR, 2011, PLOS ONE, V6, DOI 10.1371/journal.pone.0020599
   Ferreira N, 2012, PLOS ONE, V7, P232, DOI 10.1371/journal.pone.0029933
   Ferro V, 2012, J MED CHEM, V55, P3804, DOI 10.1021/jm201708h
   Förster C, 2007, J PHYSIOL-LONDON, V580, P937, DOI 10.1113/jphysiol.2007.129007
   Furutani Y, 2012, J BIOL CHEM, V287, P39041, DOI 10.1074/jbc.M112.383851
   Gabriely G, 2008, MOL CELL BIOL, V28, P5369, DOI 10.1128/MCB.00479-08
   Gall CM, 2004, ADV EXP MED BIOL, V548, P12
   García-Alías G, 2009, NAT NEUROSCI, V12, P1145, DOI 10.1038/nn.2377
   Gardner J, 2003, J NEUROSCI RES, V74, P801, DOI 10.1002/jnr.10835
   Gast D, 2008, EXP CELL RES, V314, P2411, DOI 10.1016/j.yexcr.2008.04.004
   Gessler F, 2011, NEUROSCI LETT, V497, P49, DOI 10.1016/j.neulet.2011.04.027
   Gong C, 2007, J NEUROSCI, V27, P1803, DOI 10.1523/JNEUROSCI.3111-06.2007
   Grimm T, 2004, FREE RADICAL BIO MED, V36, P811, DOI 10.1016/j.freeradbiomed.2003.12.017
   Grooms SY, 1997, NEUROSCI LETT, V231, P139, DOI 10.1016/S0304-3940(97)00524-7
   Groves MD, 2002, J CLIN ONCOL, V20, P1383, DOI 10.1200/JCO.20.5.1383
   Groves MD, 2006, J NEURO-ONCOL, V80, P83, DOI 10.1007/s11060-006-9160-y
   Gur-Wahnon D, 2013, J NEUROINFLAMM, V10, DOI 10.1186/1742-2094-10-124
   Han L, 2012, CNS NEUROSCI THER, V18, P573, DOI 10.1111/j.1755-5949.2012.00344.x
   Hartmann C, 2009, BIOCHEM BIOPH RES CO, V390, P182, DOI 10.1016/j.bbrc.2009.08.158
   Herman MP, 2001, J CLIN INVEST, V107, P1117, DOI 10.1172/JCI10403
   Herrera-Molina R, 2012, PLOS ONE, V7, DOI 10.1371/journal.pone.0034295
   Hill JJ, 2012, P NATL ACAD SCI USA, V109, P9155, DOI 10.1073/pnas.1205697109
   Hoffman KB, 1998, BRAIN RES, V811, P29, DOI 10.1016/S0006-8993(98)00906-8
   Hoffman KB, 1998, BRAIN RES, V812, P209, DOI 10.1016/S0006-8993(98)00727-6
   Holmes BB, 2013, P NATL ACAD SCI USA, V110, pE3138, DOI 10.1073/pnas.1301440110
   HOOPER NM, 1994, FEBS LETT, V354, P1, DOI 10.1016/0014-5793(94)01079-X
   Iyer RP, 2012, AM J PHYSIOL-HEART C, V303, pH919, DOI 10.1152/ajpheart.00577.2012
   Jin UH, 2005, LIFE SCI, V77, P2760, DOI 10.1016/j.lfs.2005.02.028
   Juliano RL, 2011, THERANOSTICS, V1, P211, DOI 10.7150/thno/v01p0211
   Kanyenda LJ, 2011, J ALZHEIMERS DIS, V26, P593, DOI 10.3233/JAD-2011-110584
   Kast RE, 2012, ARCH MED RES, V43, P243, DOI 10.1016/j.arcmed.2012.04.005
   Kato K, 2008, BRIT J CANCER, V99, P647, DOI 10.1038/sj.bjc.6604521
   Kim EM, 2011, J NEUROCHEM, V116, P22, DOI 10.1111/j.1471-4159.2010.07082.x
   Kim SY, 2007, BIOCHEM PHARMACOL, V74, P1642, DOI 10.1016/j.bcp.2007.08.015
   Kim YS, 2012, BIOMOL THER, V20, P133, DOI 10.4062/biomolther.2012.20.2.133
   KISILEVSKY R, 1995, NAT MED, V1, P143, DOI 10.1038/nm0295-143
   Kulahin N, 2009, J NEUROSCI RES, V87, P1806, DOI 10.1002/jnr.22014
   Kwok JCF, 2008, RESTOR NEUROL NEUROS, V26, P131
   Kwok JCF, 2011, DEV NEUROBIOL, V71, P1073, DOI 10.1002/dneu.20974
   Larson DA, 2002, INT J RADIAT ONCOL, V54, P1397, DOI 10.1016/S0360-3016(02)03743-4
   LEFCORT F, 1992, DEVELOPMENT, V116, P767
   Lehmann TP, 2014, MOL MED REP, V9, P316, DOI 10.3892/mmr.2013.1767
   Levicar N, 2003, ACTA NEUROCHIR, V145, P825, DOI 10.1007/s00701-003-0097-z
   Levin VA, 2006, J NEURO-ONCOL, V78, P295, DOI 10.1007/s11060-005-9098-5
   Li Y, 2008, ACTA NEUROCHIR SUPPL, V105, P105
   Line BR, 2005, J NUCL MED, V46, P1552
   Lu XJ, 2008, PERSPECT MED CHEM, V2, P57
   Macaulay VM, 1999, CLIN CANCER RES, V5, P513
   Avalos AM, 2009, J CELL SCI, V122, P3462, DOI 10.1242/jcs.034827
   Mauney SA, 2013, BIOL PSYCHIAT, V74, P427, DOI 10.1016/j.biopsych.2013.05.007
   McCarty JH, 2005, DEVELOPMENT, V132, P165, DOI 10.1242/dev.01551
   McRae PA, 2012, EUR J NEUROSCI, V36, P3471, DOI 10.1111/j.1460-9568.2012.08268.x
   Mechtersheimer S, 2001, J CELL BIOL, V155, P661, DOI 10.1083/jcb.200101099
   Meng N, 2008, HISTOL HISTOPATHOL, V23, P1003, DOI 10.14670/HH-23.1003
   Millard M, 2011, THERANOSTICS, V1, P154, DOI 10.7150/thno/v01p0154
   Moore CS, 2012, AM J PATHOL, V180, P12, DOI 10.1016/j.ajpath.2011.09.008
   Morawski M., 2014, BRAIN, V369
   Muraguchi T, 2007, NAT NEUROSCI, V10, P838, DOI 10.1038/nn1922
   Murai R, 2010, ONCOTARGET, V1, P252
   Murphy G, 2011, GENOME BIOL, V12, DOI 10.1186/gb-2011-12-11-233
   Naffah-Mazzacoratti MG, 1999, BRAIN RES BULL, V50, P229, DOI 10.1016/S0361-9230(99)00195-1
   Nagase H, 2001, PLANTA MED, V67, P705, DOI 10.1055/s-2001-18345
   Newby AC, 2012, VASC PHARMACOL, V56, P232, DOI 10.1016/j.vph.2012.01.007
   Nielsen J, 2010, ADV EXP MED BIOL, V663, P23, DOI 10.1007/978-1-4419-1170-4_2
   Ning L, 2013, J CELL SCI, V126, P77, DOI 10.1242/jcs.106674
   Omanakuttan A, 2012, MOL PHARMACOL, V82, P614, DOI 10.1124/mol.112.079020
   Ortolano S, 2013, RECENT PATENTS ENDOC, V7, P65, DOI 10.2174/187221413804660962
   Parham C, 2014, J ALZHEIMERS DIS, V38, P415, DOI 10.3233/JAD-130683
   Park WH, 2005, TOXICOLOGY, V207, P383, DOI 10.1016/j.tox.2004.10.008
   Patil V.M., 2013, Hydroxamic Acid: A Unique Family of Chemicals with Multiple Biological Activities, P71
   Patil Vaishali M, 2012, Exp Suppl, V103, P177, DOI 10.1007/978-3-0348-0364-9_6
   Patra D, 2012, EXPERT REV MOL MED, V14, DOI 10.1017/erm.2012.3
   Patzke C, 2010, J NEUROSCI, V30, P2897, DOI 10.1523/JNEUROSCI.5725-09.2010
   Perosa SR, 2002, EPILEPSIA, V43, P159, DOI 10.1046/j.1528-1157.43.s.5.30.x
   Perosa SR, 2002, BRAIN RES BULL, V58, P509, DOI 10.1016/S0361-9230(02)00822-5
   Pinkstaff JK, 1999, J NEUROSCI, V19, P1541
   Pinkstaff JK, 1998, MOL BRAIN RES, V55, P265, DOI 10.1016/S0169-328X(98)00007-2
   Plow EF, 2000, J BIOL CHEM, V275, P21785, DOI 10.1074/jbc.R000003200
   Prontera C, 1999, INT J CANCER, V81, P761, DOI 10.1002/(SICI)1097-0215(19990531)81:5<761::AID-IJC16>3.0.CO;2-1
   Rahmah NN, 2012, J NEURO-ONCOL, V107, P559, DOI 10.1007/s11060-011-0778-z
   Reardon DA, 2008, J CLIN ONCOL, V26, P5610, DOI 10.1200/JCO.2008.16.7510
   Rivera S, 2010, J NEUROSCI, V30, P15337, DOI 10.1523/JNEUROSCI.3467-10.2010
   Rose M, 2004, BRAIN RES, V1015, P96, DOI 10.1016/j.brainres.2004.04.048
   Rosenberg GA, 2002, NEUROSCIENTIST, V8, P586, DOI 10.1177/1073858402238517
   Saftig P, 2011, EUR J CELL BIOL, V90, P527, DOI 10.1016/j.ejcb.2010.11.005
   Salter RC, 2010, J MOL MED, V88, P1203, DOI 10.1007/s00109-010-0654-x
   Satoh K, 2005, BIOCHEM BIOPH RES CO, V335, P631, DOI 10.1016/j.bbrc.2005.07.117
   Satoh K, 2004, DNA RES, V11, P199, DOI 10.1093/dnares/11.3.199
   Satoh K, 2002, BIOCHEM BIOPH RES CO, V290, P756, DOI 10.1006/bbrc.2001.6272
   Schäfer MKE, 2010, CELL MOL LIFE SCI, V67, P2425, DOI 10.1007/s00018-010-0339-1
   Selvais C, 2011, FASEB J, V25, P2770, DOI 10.1096/fj.10-169508
   Shetty A, 2013, J NEUROSCI, V33, P16828, DOI 10.1523/JNEUROSCI.2192-13.2013
   Shi L, 2012, NEUROMOL MED, V14, P303, DOI 10.1007/s12017-012-8188-8
   Shi ZD, 2013, CANCER RES, V73, P5519, DOI 10.1158/0008-5472.CAN-13-0280
   Shiah SG, 2003, MOL PHARMACOL, V64, P1076, DOI 10.1124/mol.64.5.1076
   Sifringer M, 2009, DEV NEUROSCI-BASEL, V31, P394, DOI 10.1159/000232557
   Siller SS, 2012, NEURAL PLAST, V2012, DOI 10.1155/2012/124548
   Corrêa TCS, 2010, J CELL BIOCHEM, V110, P52, DOI 10.1002/jcb.22472
   Soleman S, 2013, NEUROSCIENCE, V253, P194, DOI 10.1016/j.neuroscience.2013.08.050
   Sotiropoulou G, 2010, BIOL CHEM, V391, P321, DOI 10.1515/BC.2010.036
   Souvenir R, 2011, NEUROBIOL DIS, V44, P28, DOI 10.1016/j.nbd.2011.05.020
   Stanton H, 2011, BBA-MOL BASIS DIS, V1812, P1616, DOI 10.1016/j.bbadis.2011.08.009
   Sternberg Z, 2009, J NEUROINFLAMM, V6, DOI 10.1186/1742-2094-6-28
   Stupp R, 2010, J CLIN ONCOL, V28, P2712, DOI 10.1200/JCO.2009.26.6650
   Sugahara KN, 2009, CANCER CELL, V16, P510, DOI 10.1016/j.ccr.2009.10.013
   Suttkus A, 2014, CELL DEATH DIS, V5, DOI 10.1038/cddis.2014.25
   Swarnakar Snehasikta, 2012, Exp Suppl, V103, P57
   Takamatsu A, 2014, PLOS ONE, V9, DOI 10.1371/journal.pone.0092699
   Tan CS, 2010, LANCET NEUROL, V9, P425, DOI 10.1016/S1474-4422(10)70040-5
   Tanaka Y, 2009, NEUROSCIENCE, V164, P1224, DOI 10.1016/j.neuroscience.2009.08.060
   Thomas NV, 2010, BIOCHEM RES INT, V2010, DOI 10.1155/2010/845975
   Thorne M, 2009, J NEUROIMMUNOL, V211, P92, DOI 10.1016/j.jneuroim.2009.04.003
   Tian L, 2007, J CELL BIOL, V178, P687, DOI 10.1083/jcb.200612097
   Timmer NM, 2010, NEUROBIOL DIS, V40, P340, DOI 10.1016/j.nbd.2010.06.008
   Tsirimonaki E, 2013, PLOS ONE, V8, DOI 10.1371/journal.pone.0082045
   Ulrich R, 2006, J NEUROPATH EXP NEUR, V65, P783, DOI 10.1097/01.jnen.0000229990.32795.0d
   Van den Oever MC, 2010, NEUROPSYCHOPHARMACOL, V35, P2120, DOI 10.1038/npp.2010.90
   Van Hove I, 2012, J NEUROCHEM, V123, P203, DOI 10.1111/j.1471-4159.2012.07900.x
   Vargova Viola, 2012, Exp Suppl, V103, P1, DOI 10.1007/978-3-0348-0364-9_1
   Végh MJ, 2014, MOL CELL PROTEOMICS, V13, P2975, DOI 10.1074/mcp.M113.032086
   Végh MJ, 2014, ACTA NEUROPATHOL COM, V2, DOI 10.1186/s40478-014-0076-z
   Verma Rajeshwar P, 2012, Exp Suppl, V103, P137, DOI 10.1007/978-3-0348-0364-9_5
   Verslegers M, 2013, PROG NEUROBIOL, V105, P60, DOI 10.1016/j.pneurobio.2013.03.004
   Walzer M, 2002, EUR J PHARMACOL, V445, P211, DOI 10.1016/S0014-2999(02)01759-4
   Wang H, 2008, MOL CANCER THER, V7, P1044, DOI 10.1158/1535-7163.MCT-07-2084
   Wang XL, 2009, MOL PHARMACEUT, V6, P738, DOI 10.1021/mp800192d
   Wang Y, 2008, CELL MOL LIFE SCI, V65, P237, DOI 10.1007/s00018-007-7288-3
   Weis SM, 2011, CSH PERSPECT MED, V1, DOI 10.1101/cshperspect.a006478
   Wlodarczyk J, 2011, DEV NEUROBIOL, V71, P1040, DOI 10.1002/dneu.20958
   Wright S, 2012, NEUROBIOL AGING, V33, P1379, DOI 10.1016/j.neurobiolaging.2010.10.018
   Wu X, 2012, PHARMACOL THERAPEUT, V134, P68, DOI 10.1016/j.pharmthera.2011.12.008
   Wu Y, 2011, INT J NEUROSCI, V121, P323, DOI 10.3109/00207454.2011.558224
   Xu Y, 2011, NEUROSCIENCE, V181, P292, DOI 10.1016/j.neuroscience.2011.02.051
   Yadav Mange Ram, 2012, Exp Suppl, V103, P83, DOI 10.1007/978-3-0348-0364-9_4
   Yamada J, 2013, NEUROSCIENCE, V253, P368, DOI 10.1016/j.neuroscience.2013.08.061
   Yan KH, 2013, CHEM-BIOL INTERACT, V203, P580, DOI 10.1016/j.cbi.2013.03.016
   Yang W, 2006, J BIOL CHEM, V281, P37904, DOI 10.1074/jbc.M606888200
   Yoon SS, 2012, BIOMOL THER, V20, P245, DOI 10.4062/biomolther.2012.20.3.245
   Young-Pearse TL, 2008, NEURAL DEV, V3, DOI 10.1186/1749-8104-3-15
   Zhang X, 2012, ACTA NEUROPATHOL, V124, P465, DOI 10.1007/s00401-012-0997-1
   Zhu H, 2001, MOL MED, V7, P517, DOI 10.1007/BF03401857
NR 189
TC 43
Z9 45
U1 0
U2 26
PU ELSEVIER SCIENCE BV
PI AMSTERDAM
PA SARA BURGERHARTSTRAAT 25, PO BOX 211, 1000 AE AMSTERDAM, NETHERLANDS
SN 0079-6123
BN 978-0-444-63486-3
J9 PROG BRAIN RES
JI Prog. Brain Res.
PY 2014
VL 214
BP 353
EP 388
DI 10.1016/B978-0-444-63486-3.00015-3
PG 36
WC Cell Biology; Neurosciences
WE Book Citation Index – Science (BKCI-S); Science Citation Index Expanded (SCI-EXPANDED)
SC Cell Biology; Neurosciences & Neurology
GA BC0QG
UT WOS:000349337900017
PM 25410365
DA 2024-02-29
ER

PT J
AU Fitzgerald, JC
   Ugun-Klusek, A
   Allen, G
   De Girolamo, LA
   Hargreaves, I
   Ufer, C
   Abramov, AY
   Billett, EE
AF Fitzgerald, Julia C.
   Ugun-Klusek, Aslihan
   Allen, George
   De Girolamo, Luigi A.
   Hargreaves, Iain
   Ufer, Christoph
   Abramov, Andrey Y.
   Billett, E. Ellen
TI Monoamine oxidase-A knockdown in human neuroblastoma cells reveals
   protection against mitochondrial toxins
SO FASEB JOURNAL
LA English
DT Article
DE reactive oxygen species; neurodegeneration; electron transport chain;
   Parkinson's disease
ID MAO-B ELEVATION; COMPLEX-I; SUPEROXIDE-PRODUCTION; PARKINSONS-DISEASE;
   OXIDATIVE STRESS; SITES; PATHOGENESIS; LOCALIZATION; INHIBITION;
   EXPRESSION
AB The study examined how the mitochondrial enzyme monoamine oxidase-A (MAO-A), which produces hydrogen peroxide as a catalytic by-product, influences death and survival mechanisms. Targeted microRNA (miRNA) was used to stably knock down MAO-A mRNA, protein, and catalytic activity by 60-70% in SH-SY5Y human neuroblastoma cells. The effects of MAO-A knockdown (KD) on ATP, oxidative stress, electron transport chain, and survival following exposure to mitochondrial toxins were assessed. In control cells, complex I inhibition resulted in caspase-mediated cell death linked with ROS production and reduced ATP, followed by up-regulation of MAO-A mRNA, protein, and enzyme activity levels. Inhibition of complex III and IV resulted in a similar increase in MAO-A expression, while up-regulation of MAO-A was lower following complex II inhibition. MAO-A KD decreased basal reactive oxygen species levels by 50% and increased levels of ATP and reduced glutathione and Bcl-2. MAO-A KD specifically increased the activity of complex I but had no effect on complex II-IV activities. Furthermore, MAO-A KD protected against inhibitors of complex I, III, and IV. In summary, endogenous MAO-A levels influence mitochondrial function, notably complex I activity, and MAO-A may be a target for protection against neurodegenerative conditions that involve oxidative stress and mitochondrial dysfunction as underlying pathogenic factors.Fitzgerald, J. C., Ugun-Klusek, A., Allen, G., De Girolamo, L. A., Hargreaves, I., Ufer, C., Abramov, A. Y., Billett, E. E. Monoamine oxidase-A knockdown in human neuroblastoma cells reveals protection against mitochondrial toxins.
C1 [Fitzgerald, Julia C.; Ugun-Klusek, Aslihan; De Girolamo, Luigi A.; Ufer, Christoph; Billett, E. Ellen] Nottingham Trent Univ, Sch Sci & Technol, Nottingham NG11 8NS, England.
   [Fitzgerald, Julia C.] Hertie Inst Clin Brain Res, Funct Neurogen Lab, Tubingen, Germany.
   [Allen, George; Abramov, Andrey Y.] UCL, Inst Neurol, Dept Mol Neurosci, London, England.
   [Hargreaves, Iain] Natl Hosp Neurol & Neurosurg, Neurometab Unit, London WC1N 3BG, England.
   [Ufer, Christoph] Charite, Inst Biochem, D-13353 Berlin, Germany.
C3 Nottingham Trent University; Eberhard Karls University of Tubingen;
   Eberhard Karls University Hospital; University of London; University
   College London; University of London; University College London; UCL
   Medical School; University College London Hospitals NHS Foundation
   Trust; Free University of Berlin; Humboldt University of Berlin; Charite
   Universitatsmedizin Berlin
RP Billett, EE (corresponding author), Nottingham Trent Univ, Sch Sci & Technol, Nottingham NG11 8NS, England.
EM ellen.billett@ntu.ac.uk
RI Abramov, Andrey/AAC-6712-2019; Abramov, Andrey Y/H-9053-2012;
   Hargreaves, Iain/AAJ-6757-2020
OI Abramov, Andrey Y/0000-0002-7646-7235; Ugun Klusek,
   Aslihan/0000-0002-0199-0275; Billett, Ellen/0000-0001-8245-6519
FU Nottingham Trent University; British Council; Deutscher Akademischer
   Austauschdienst (DAAD)
FX The authors thank Hartmut Kuhn and Dr. Pavlos Chaitidis (Institute of
   Biochemistry, University Medicine Berlin-Charite, Berlin, Germany).
   Funding for this study was provided by Nottingham Trent University,
   British Council, and Deutscher Akademischer Austauschdienst (DAAD).
CR Abramov AY, 2007, J NEUROSCI, V27, P1129, DOI 10.1523/JNEUROSCI.4468-06.2007
   BACH AWJ, 1988, P NATL ACAD SCI USA, V85, P4934, DOI 10.1073/pnas.85.13.4934
   Bongioanni P, 1996, NEURODEGENERATION, V5, P351, DOI 10.1006/neur.1996.0047
   Brand MD, 2010, EXP GERONTOL, V45, P466, DOI 10.1016/j.exger.2010.01.003
   Burté F, 2011, J PROTEOME RES, V10, P1974, DOI 10.1021/pr101211k
   CADENAS E, 2000, FREE RADIC BIOL MED, V29, P220
   Caneda-Ferrón B, 2008, J NEUROCHEM, V105, P225, DOI 10.1111/j.1471-4159.2007.05130.x
   Cao X, 2009, J NEUROCHEM, V111, P101, DOI 10.1111/j.1471-4159.2009.06300.x
   CHURCH RJ, 1994, P R MICROSC SOC, V29, P243
   Cohen G, 1997, P NATL ACAD SCI USA, V94, P4890, DOI 10.1073/pnas.94.10.4890
   Danielczyk M. L., 1998, ACTA PSYCHIAT SCAND, V78, P730
   Davey GP, 1998, J BIOL CHEM, V273, P12753, DOI 10.1074/jbc.273.21.12753
   Day BJ, 1997, ARCH BIOCHEM BIOPHYS, V347, P256, DOI 10.1006/abbi.1997.0341
   De Zutter GS, 2001, P NATL ACAD SCI USA, V98, P6168, DOI 10.1073/pnas.111027698
   Edmondson D. E., 2013, CURR PHARM DES
   Finkel T, 2000, NATURE, V408, P239, DOI 10.1038/35041687
   Fitzgerald JC, 2008, FEBS J, V275, P5758, DOI 10.1111/j.1742-4658.2008.06708.x
   Fitzgerald JC, 2007, J NEUROCHEM, V103, P2189, DOI 10.1111/j.1471-4159.2007.04921.x
   FOWLER CJ, 1980, J NEURAL TRANSM, V49, P1, DOI 10.1007/BF01249185
   Gandhi S, 2005, HUM MOL GENET, V14, P2749, DOI 10.1093/hmg/ddi308
   Gerlach M., 1993, MONOAMINE OXIDASE, P147
   Gu M, 1998, J NEUROL SCI, V158, P24, DOI 10.1016/S0022-510X(98)00095-1
   Hajieva P, 2009, J NEUROCHEM, V110, P118, DOI 10.1111/j.1471-4159.2009.06114.x
   Hargreaves IP, 2007, MITOCHONDRION, V7, P284, DOI 10.1016/j.mito.2007.02.001
   Hauptmann N, 1996, ARCH BIOCHEM BIOPHYS, V335, P295, DOI 10.1006/abbi.1996.0510
   Heo JY, 2012, PLOS ONE, V7, DOI 10.1371/journal.pone.0032629
   Hu LF, 2009, MOL PHARMACOL, V75, P27, DOI 10.1124/mol.108.047985
   Jiang HB, 2006, J BIOL CHEM, V281, P8591, DOI 10.1074/jbc.M510926200
   JIN YZ, 1990, BIOCHEM BIOPH RES CO, V172, P1338, DOI 10.1016/0006-291X(90)91596-K
   JOHNSTON JP, 1968, BIOCHEM PHARMACOL, V17, P1285, DOI 10.1016/0006-2952(68)90066-X
   Keeney PM, 2006, J NEUROSCI, V26, P5256, DOI 10.1523/JNEUROSCI.0984-06.2006
   Kudin AP, 2004, J BIOL CHEM, V279, P4127, DOI 10.1074/jbc.M310341200
   Kumar MJ, 2003, J BIOL CHEM, V278, P46432, DOI 10.1074/jbc.M306378200
   Li NY, 2003, J BIOL CHEM, V278, P8516, DOI 10.1074/jbc.M210432200
   Lotharius J, 2000, J BIOL CHEM, V275, P38581, DOI 10.1074/jbc.M005385200
   LOWRY OH, 1951, J BIOL CHEM, V193, P265
   Mallajosyula JK, 2008, PLOS ONE, V3, DOI 10.1371/journal.pone.0001616
   Martin I, 2011, ANNU REV GENOM HUM G, V12, P301, DOI 10.1146/annurev-genom-082410-101440
   Murphy MP, 2009, BIOCHEM J, V417, P1, DOI 10.1042/BJ20081386
   Musatov A, 2012, FREE RADICAL RES, V46, P1313, DOI 10.3109/10715762.2012.717273
   Naoi M, 2009, J NEURAL TRANSM, V116, P1371, DOI 10.1007/s00702-009-0309-7
   Ou XM, 2006, P NATL ACAD SCI USA, V103, P10923, DOI 10.1073/pnas.0601515103
   Perfeito R, 2012, FREE RADICAL BIO MED, V53, P1791, DOI 10.1016/j.freeradbiomed.2012.08.569
   Quinlan CL, 2012, FREE RADICAL BIO MED, V53, P1807, DOI 10.1016/j.freeradbiomed.2012.08.015
   RIEDERER P, 1989, J NEUROCHEM, V52, P515, DOI 10.1111/j.1471-4159.1989.tb09150.x
   Rodríguez MJ, 2000, J HISTOCHEM CYTOCHEM, V48, P147, DOI 10.1177/002215540004800115
   SCHAPIRA AHV, 1990, J NEUROCHEM, V54, P823, DOI 10.1111/j.1471-4159.1990.tb02325.x
   Schapira AHV, 2009, NEUROLOGY, V72, pS44, DOI 10.1212/WNL.0b013e3181990438
   Sherer TB, 2003, J NEUROSCI, V23, P10756, DOI 10.1523/jneurosci.23-34-10756.2003
   Shih JC, 1999, ANNU REV NEUROSCI, V22, P197, DOI 10.1146/annurev.neuro.22.1.197
   Siddiqui A, 2012, FREE RADICAL RES, V46, P1011, DOI 10.3109/10715762.2012.662277
   St-Pierre J, 2002, J BIOL CHEM, V277, P44784, DOI 10.1074/jbc.M207217200
   Tang B, 2012, MOL MED REP, V5, P1271, DOI 10.3892/mmr.2012.806
   Tanner CM, 2011, ENVIRON HEALTH PERSP, V119, P866, DOI 10.1289/ehp.1002839
   Wang J, 2011, BIOCHEMISTRY-US, V50, P2499, DOI 10.1021/bi101722b
   Wei Z, 2012, J NEURAL TRANSM, V119, P1285, DOI 10.1007/s00702-012-0779-x
   Westlund ICN, 1994, MONOAMINE OXIDASE IN, P1
   WESTLUND KN, 1988, NEUROSCIENCE, V25, P439, DOI 10.1016/0306-4522(88)90250-3
   Zhou G, 2001, J NEUROL NEUROSUR PS, V70, P229, DOI 10.1136/jnnp.70.2.229
   ZHUANG ZP, 1992, J BIOL CHEM, V267, P591
NR 60
TC 29
Z9 34
U1 0
U2 6
PU FEDERATION AMER SOC EXP BIOL
PI BETHESDA
PA 9650 ROCKVILLE PIKE, BETHESDA, MD 20814-3998 USA
SN 0892-6638
EI 1530-6860
J9 FASEB J
JI Faseb J.
PD JAN
PY 2014
VL 28
IS 1
BP 218
EP 229
DI 10.1096/fj.13-235481
PG 12
WC Biochemistry & Molecular Biology; Biology; Cell Biology
WE Science Citation Index Expanded (SCI-EXPANDED)
SC Biochemistry & Molecular Biology; Life Sciences & Biomedicine - Other
   Topics; Cell Biology
GA AD8OS
UT WOS:000333526100022
PM 24051032
DA 2024-02-29
ER

PT J
AU Dorval, V
   Mandemakers, W
   Jolivette, F
   Coudert, L
   Mazroui, R
   De Strooper, B
   Hébert, SS
AF Dorval, Veronique
   Mandemakers, Wim
   Jolivette, Francis
   Coudert, Laetitia
   Mazroui, Rachid
   De Strooper, Bart
   Hebert, Sebastien S.
TI Gene and MicroRNA Transcriptome Analysis of Parkinson's Related LRRK2
   Mouse Models
SO PLOS ONE
LA English
DT Article
ID KINASE 2 LRRK2; TRANSLATIONAL REPRESSION; EXPRESSION; PROTEIN;
   ASSOCIATION; BRAIN; MUTATIONS; RESPONSES; DISEASE
AB Mutations in leucine-rich repeat kinase 2 (LRRK2) are the most frequent cause of genetic Parkinson's disease (PD). The biological function of LRRK2 and how mutations lead to disease remain poorly defined. It has been proposed that LRRK2 could function in gene transcription regulation; however, this issue remains controversial. Here, we investigated in parallel gene and microRNA (miRNA) transcriptome profiles of three different LRRK2 mouse models. Striatal tissue was isolated from adult LRRK2 knockout (KO) mice, as well as mice expressing human LRRK2 wildtype (hLRRK2-WT) or the PD-associated R1441G mutation (hLRRK2-R1441G). We identified a total of 761 genes and 24 miRNAs that were misregulated in the absence of LRRK2 when a false discovery rate of 0.2 was applied. Notably, most changes in gene expression were modest (i.e., <2 fold). By real-time quantitative RT-PCR, we confirmed the variations of selected genes (e. g., adra2, syt2, opalin) and miRNAs (e. g., miR-16, miR-25). Surprisingly, little or no changes in gene expression were observed in mice expressing hLRRK2-WT or hLRRK2-R1441G when compared to non-transgenic controls. Nevertheless, a number of miRNAs were misexpressed in these models. Bioinformatics analysis identified several miRNA-dependent and independent networks dysregulated in LRRK2-deficient mice, including PD-related pathways. These results suggest that brain LRRK2 plays an overall modest role in gene transcription regulation in mammals; however, these effects seem context and RNA type-dependent. Our data thus set the stage for future investigations regarding LRRK2 function in PD development.
C1 [Dorval, Veronique; Jolivette, Francis; Coudert, Laetitia; Mazroui, Rachid; Hebert, Sebastien S.] CHUL, Ctr Rech, CHU Quebec, Quebec City, PQ, Canada.
   [Dorval, Veronique; Jolivette, Francis; Hebert, Sebastien S.] Univ Laval, Dept Psychiat & Neurosci, Quebec City, PQ, Canada.
   [Coudert, Laetitia; Mazroui, Rachid] Univ Laval, Dept Biol Mol Biochim Med & Pathol, Quebec City, PQ, Canada.
   [Mandemakers, Wim; De Strooper, Bart] Katholieke Univ Leuven, Ctr Human Genet, Louvain, Belgium.
   [Mandemakers, Wim; De Strooper, Bart] VIB, Dept Mol & Dev Genet, Louvain, Belgium.
C3 Laval University; Laval University; Laval University; KU Leuven;
   Flanders Institute for Biotechnology (VIB)
RP Dorval, V (corresponding author), CHUL, Ctr Rech, CHU Quebec, Quebec City, PQ, Canada.
EM veronique.dorval@crchul.ulaval.ca;
   Sebastien.hebert@neurosciences.ulaval.ca
RI de+Strooper, Bart/Z-1638-2019; Hébert, Sébastien S./Q-2729-2017
OI Hebert, Sebastien/0000-0002-0391-9325; De Strooper,
   Bart/0000-0001-5455-5819; Mandemakers, Wim/0000-0003-2673-5972
FU Natural Sciences and Engineering Research Council of Canada; Fonds de
   recherche du Quebec - Sante; Canadian Institutes of Health Research
FX This work was supported by the Natural Sciences and Engineering Research
   Council of Canada, the Fonds de recherche du Quebec - Sante, and the
   Canadian Institutes of Health Research. The funders had no role in study
   design, data collection and analysis, decision to publish, or
   preparation of the manuscript.
CR [Anonymous], 2012, COLD SPRING HARB PER
   Baek D, 2008, NATURE, V455, P64, DOI 10.1038/nature07242
   Bailey RM, 2013, ACTA NEUROPATHOL
   Bandmann O, 2012, NEUROLOGY, V78, P772, DOI 10.1212/WNL.0b013e318249f744
   Baptista MAS, 2013, DIS MODEL MECH, V6, P1316, DOI 10.1242/dmm.011940
   Baudry A, 2010, SCIENCE, V329, P1537, DOI 10.1126/science.1193692
   Chartier-Harlin MC, 2011, AM J HUM GENET, V89, P398, DOI 10.1016/j.ajhg.2011.08.009
   Cimmino A, 2005, P NATL ACAD SCI USA, V102, P13944, DOI 10.1073/pnas.0506654102
   Cookson MR, 2010, NAT REV NEUROSCI, V11, P791, DOI 10.1038/nrn2935
   Dächsel JC, 2007, PARKINSONISM RELAT D, V13, P382, DOI 10.1016/j.parkreldis.2007.01.008
   Davies P, 2013, BIOCHEM J, V453, P101, DOI 10.1042/BJ20121742
   Devine MJ, 2011, PLOS ONE, V6, DOI 10.1371/journal.pone.0022489
   Djuranovic S, 2012, SCIENCE, V336, P237, DOI 10.1126/science.1215691
   Dorval V, 2012, PLOS ONE, V7, DOI 10.1371/journal.pone.0044060
   Dorval Veronique, 2012, Front Neurol, V3, P12, DOI 10.3389/fneur.2012.00012
   Ferree A, 2012, NEURODEGENER DIS, V10, P238, DOI 10.1159/000332599
   Finnerty JR, 2010, J MOL BIOL, V402, P491, DOI 10.1016/j.jmb.2010.07.051
   Funayama M, 2005, ANN NEUROL, V57, P918, DOI 10.1002/ana.20484
   Gareau C, 2013, PLOS ONE, V8, DOI 10.1371/journal.pone.0055342
   Gehrke S, 2010, NATURE, V466, P637, DOI 10.1038/nature09191
   Granic A, 2013, PLOS ONE, V8, DOI 10.1371/journal.pone.0060718
   Häbig K, 2008, NEUROGENETICS, V9, P83, DOI 10.1007/s10048-007-0114-0
   Hébert SS, 2010, HUM MOL GENET, V19, P3959, DOI 10.1093/hmg/ddq311
   Hu WQ, 2012, CELL RES, V22, P1322, DOI 10.1038/cr.2012.80
   Kawakami F, 2013, FEBS J
   Khandjian EW, 2004, P NATL ACAD SCI USA, V101, P13357, DOI 10.1073/pnas.0405398101
   Lees AJ, 2009, LANCET, V373, P2055, DOI 10.1016/S0140-6736(09)60492-X
   Li TX, 2011, PARKINSONS DIS-US, V2011, DOI 10.4061/2011/942412
   Li YP, 2009, NAT NEUROSCI, V12, P826, DOI 10.1038/nn.2349
   MacLeod D, 2006, NEURON, V52, P587, DOI 10.1016/j.neuron.2006.10.008
   Mandemakers W, 2012, NEUROBIOL DIS, V48, P582, DOI 10.1016/j.nbd.2012.07.017
   Matta S, 2012, NEURON, V75, P1008, DOI 10.1016/j.neuron.2012.08.022
   Meister G, 2013, NAT REV GENET
   Molotski N, 2012, RNA, V18, P1612, DOI 10.1261/rna.033142.112
   Nadler JJ, 2006, GENETICS, V174, P1229, DOI 10.1534/genetics.106.061481
   Nelson PT, 2007, RNA, V13, P1787, DOI 10.1261/rna.646007
   Nelson PT, 2004, RNA, V10, P387, DOI 10.1261/rna.5181104
   Nikonova EV, 2012, HUM MOL GENET, V21, P163, DOI 10.1093/hmg/ddr451
   Nishi H, 2010, J BIOL CHEM, V285, P4920, DOI 10.1074/jbc.M109.082610
   Paisán-Ruíz C, 2004, NEURON, V44, P595, DOI 10.1016/j.neuron.2004.10.023
   Schulz C, 2011, PLOS ONE, V6, DOI 10.1371/journal.pone.0020820
   Selbach M, 2008, NATURE, V455, P58, DOI 10.1038/nature07228
   Smith PY, 2011, HUM MOL GENET, V20, P4016, DOI 10.1093/hmg/ddr330
   Trancikova A, 2012, PLOS ONE, V7, DOI 10.1371/journal.pone.0047784
   Wang WX, 2010, RNA, V16, P394, DOI 10.1261/rna.1905910
   Wang XL, 2012, HUM MOL GENET, V21, P1931, DOI 10.1093/hmg/dds003
   Westerlund M, 2008, NEUROSCIENCE, V152, P429, DOI 10.1016/j.neuroscience.2007.10.062
NR 47
TC 38
Z9 38
U1 0
U2 11
PU PUBLIC LIBRARY SCIENCE
PI SAN FRANCISCO
PA 1160 BATTERY STREET, STE 100, SAN FRANCISCO, CA 94111 USA
SN 1932-6203
J9 PLOS ONE
JI PLoS One
PD JAN 10
PY 2014
VL 9
IS 1
AR e85510
DI 10.1371/journal.pone.0085510
PG 10
WC Multidisciplinary Sciences
WE Science Citation Index Expanded (SCI-EXPANDED)
SC Science & Technology - Other Topics
GA 291YG
UT WOS:000329868200055
PM 24427314
OA gold, Green Published, Green Submitted
DA 2024-02-29
ER

PT J
AU Ginns, EI
   Mak, SKK
   Ko, N
   Karlgren, J
   Akbarian, S
   Chou, VP
   Guo, Y
   Lim, A
   Samuelsson, S
   LaMarca, ML
   Vazquez-DeRose, J
   Manning-Bog, AB
AF Ginns, Edward I.
   Mak, Sally K-K.
   Ko, Novie
   Karlgren, Juliane
   Akbarian, Schahram
   Chou, Vivian P.
   Guo, Yin
   Lim, Arlene
   Samuelsson, Steven
   LaMarca, Mary L.
   Vazquez-DeRose, Jacqueline
   Manning-Bog, Amy B.
TI Neuroinflammation and α-synuclein accumulation in response to
   glucocerebrosidase deficiency are accompanied by synaptic dysfunction
SO MOLECULAR GENETICS AND METABOLISM
LA English
DT Article
DE Gaucher disease; Parkinson's disease; alpha-Synuclein;
   Glucocerebrosidase; Synaptic dysfunction; Neuroinflammation
ID INFANTILE GAUCHERS-DISEASE; MOUSE MODEL; LYSOSOMAL DEGRADATION;
   PARKINSONS-SYNDROME; BRAIN INFLAMMATION; MUTATIONS; EXPRESSION;
   MICRORNAS; GENE; DIFFERENTIATION
AB Clinical, epidemiological and experimental studies confirm a connection between the common degenerative movement disorder Parkinson's disease (PD) that affects over 1 million individuals, and Gaucher disease, the most prevalent lysosomal storage disorder. Recently, human imaging studies have implicated impaired striatal dopaminergic neurotransmission in early PD pathogenesis in the context of Gaucher disease mutations, but the underlying mechanisms have yet to be characterized. In this report we describe and characterize two novel long-lived transgenic mouse models of Gba deficiency, along with a subchronic conduritol-beta-epoxide (CBE) exposure paradigm. All three murine models revealed striking glial activation within nigrostriatal pathways, accompanied by abnormal alpha-synuclein accumulation. Importantly, the CBE-induced, pharmacological Gaucher mouse model replicated this change in dopamine neurotransmission, revealing a markedly reduced evoked striatal dopamine release (approximately 2-fold) that indicates synaptic dysfunction. Other changes in synaptic plasticity markers, including microRNA profile and a 24.9% reduction in post-synaptic density size, were concomitant with diminished evoked dopamine release following CBE exposure. These studies afford new insights into the mechanisms underlying the Parkinson's-Gaucher disease connection, and into the physiological impact of related abnormal alpha-synuclein accumulation and neuroinflammation on nigrostriatal dopaminergic neurotransmission. (C) 2013 Elsevier Inc. All rights reserved.
C1 [Ginns, Edward I.; Karlgren, Juliane; Lim, Arlene] Univ Massachusetts, Sch Med, Lysosomal Disorders Treatment & Res Program, Clin Labs, Worcester, MA 01545 USA.
   [Ginns, Edward I.; Akbarian, Schahram; Guo, Yin; Lim, Arlene] Univ Massachusetts, Sch Med, Dept Psychiat, Worcester, MA 01545 USA.
   [Ginns, Edward I.; LaMarca, Mary L.] NIMH, Clin Neurosci Branch, IRP, Bethesda, MD 20892 USA.
   [Samuelsson, Steven; Vazquez-DeRose, Jacqueline] SRI Int, Ctr Neurosci, Biosci Div, Menlo Pk, CA 94025 USA.
   [Mak, Sally K-K.; Ko, Novie; Chou, Vivian P.; Manning-Bog, Amy B.] SRI Int, Ctr Hlth Sci, Biosci Div, Menlo Pk, CA 94025 USA.
C3 University of Massachusetts System; University of Massachusetts
   Worcester; University of Massachusetts System; University of
   Massachusetts Worcester; National Institutes of Health (NIH) - USA; NIH
   National Institute of Mental Health (NIMH); SRI International; SRI
   International
RP Manning-Bog, AB (corresponding author), SRI Int, Neurodegenerat Dis, Ctr Hlth Sci, 333 Ravenswood Ave, Menlo Pk, CA 94025 USA.
EM amy.manningbog@sri.com
OI DeRose, Jacqueline/0000-0001-7287-8849
FU NIH [NS054120]; National Gaucher Foundation; University of Massachusetts
   Medical School; Roy and Beatrice Backus Foundation; SRI International
   SBT Award
FX The authors thank Dr. Maria Grazia Spillantini and Dr. Donato A. Di
   Monte for critical discussions. This research was supported by NIH
   (NS054120 to EIG), the National Gaucher Foundation (EIG), the University
   of Massachusetts Medical School, the Roy and Beatrice Backus Foundation
   (AMB) and an SRI International SBT Award (AMB).
CR Agostini M, 2011, P NATL ACAD SCI USA, V108, P21093, DOI 10.1073/pnas.1112061109
   Aharon-Peretz J, 2005, NEUROLOGY, V65, P1460, DOI 10.1212/01.wnl.0000176987.47875.28
   Aharon-Peretz J, 2004, NEW ENGL J MED, V351, P1972, DOI 10.1056/NEJMoa033277
   Alcalay RN, 2010, ARCH NEUROL-CHICAGO, V67, P1116, DOI 10.1001/archneurol.2010.194
   Aumiller V, 2008, BBA-GENE REGUL MECH, V1779, P692, DOI 10.1016/j.bbagrm.2008.04.008
   Barbato C, 2008, MAMM GENOME, V19, P541, DOI 10.1007/s00335-008-9129-6
   Bekris LM, 2010, J GERIATR PSYCH NEUR, V23, P228, DOI 10.1177/0891988710383572
   Bembi B, 2003, NEUROLOGY, V61, P99, DOI 10.1212/01.WNL.0000072482.70963.D7
   BENNETT MK, 1992, J CELL BIOL, V116, P761, DOI 10.1083/jcb.116.3.761
   Büttner-Ennever JA, 2008, PROG BRAIN RES, V171, P597, DOI 10.1016/S0079-6123(08)00687-0
   Butters TD, 2007, CURR OPIN CHEM BIOL, V11, P412, DOI 10.1016/j.cbpa.2007.05.035
   CAIN CC, 1992, J BIOL CHEM, V267, P11681
   Cannell IG, 2008, BIOCHEM SOC T, V36, P1224, DOI 10.1042/BST0361224
   Carthew RW, 2009, CELL, V136, P642, DOI 10.1016/j.cell.2009.01.035
   Chandra S, 2005, CELL, V123, P383, DOI 10.1016/j.cell.2005.09.028
   Chou VP, 2013, NEUROSCIENCE, V228, P73, DOI 10.1016/j.neuroscience.2012.10.009
   Clark LN, 2007, NEUROLOGY, V69, P1270, DOI 10.1212/01.wnl.0000276989.17578.02
   CONRADI NG, 1984, ACTA NEUROPATHOL, V65, P99, DOI 10.1007/BF00690463
   Counts SE, 2012, NEURODEGENER DIS, V10, P216, DOI 10.1159/000333122
   Cullen V, 2011, ANN NEUROL, V69, P940, DOI 10.1002/ana.22400
   DANIELS LB, 1982, ARCH NEUROL-CHICAGO, V39, P550, DOI 10.1001/archneur.1982.00510210020005
   DePaolo J, 2009, MOVEMENT DISORD, V24, P1571, DOI 10.1002/mds.22538
   Dickey CA, 2003, J NEUROSCI, V23, P5219
   Doxakis E, 2010, J BIOL CHEM, V285, P12726, DOI 10.1074/jbc.M109.086827
   Farfel-Becker T., 2013, HUM MOL GENET
   Farfel-Becker T, 2011, HUM MOL GENET, V20, P1375, DOI 10.1093/hmg/ddr019
   Garcia-Reitböck P, 2010, BRAIN, V133, P2032, DOI 10.1093/brain/awq132
   Goker-Alpan O, 2006, NEUROLOGY, V67, P908, DOI 10.1212/01.wnl.0000230215.41296.18
   Goker-Alpan O, 2004, J MED GENET, V41, P937, DOI 10.1136/jmg.2004.024455
   Goker-Alpan O, 2013, BLOOD CELL MOL DIS, V50, P138, DOI 10.1016/j.bcmd.2012.09.007
   Goker-Alpan O, 2012, BRAIN, V135, P2440, DOI 10.1093/brain/aws174
   Goker-Alpan O, 2010, ACTA NEUROPATHOL, V120, P641, DOI 10.1007/s00401-010-0741-7
   Halperin A, 2006, BLOOD CELL MOL DIS, V36, P426, DOI 10.1016/j.bcmd.2006.02.004
   Hatanpää K, 1999, J NEUROPATH EXP NEUR, V58, P637, DOI 10.1097/00005072-199906000-00008
   Hauss-Wegrzyniak B, 2000, BRAIN RES, V859, P157, DOI 10.1016/S0006-8993(00)01999-5
   Hauss-Wegrzyniak B, 2002, EXP NEUROL, V176, P336, DOI 10.1006/exnr.2002.7966
   Hauss-Wegrzyniak B, 2000, NEUROREPORT, V11, P1759, DOI 10.1097/00001756-200006050-00032
   HODEL A, 1994, J BIOL CHEM, V269, P8623
   Hruska KS, 2006, J BIOMED BIOTECHNOL, DOI 10.1155/JBB/2006/78549
   Junn E, 2009, P NATL ACAD SCI USA, V106, P13052, DOI 10.1073/pnas.0906277106
   Kaga K, 1998, J LARYNGOL OTOL, V112, P1069, DOI 10.1017/S0022215100142483
   Kanfer J.N., 1982, PROG CLIN BIOL RES, V95, P627
   KAYE EM, 1986, ANN NEUROL, V20, P223, DOI 10.1002/ana.410200208
   Kellom M, 2012, BMC NEUROSCI, V13, DOI 10.1186/1471-2202-13-50
   Kelly A, 2003, J BIOL CHEM, V278, P19453, DOI 10.1074/jbc.M301938200
   Kono S, 2010, MOVEMENT DISORD, V25, P1823, DOI 10.1002/mds.23213
   Krichevsky AM, 2003, RNA, V9, P1274, DOI 10.1261/rna.5980303
   Lagrange B, 2013, BBA-MOL CELL RES, V1833, P1936, DOI 10.1016/j.bbamcr.2013.04.007
   Lee HJ, 2004, J NEUROSCI, V24, P1888, DOI 10.1523/JNEUROSCI.3809-03.2004
   Lees AJ, 2009, LANCET, V373, P2055, DOI 10.1016/S0140-6736(09)60492-X
   Lescher J, 2012, J NEUROIMMUNOL, V246, P27, DOI 10.1016/j.jneuroim.2012.02.012
   LEVINE S, 1972, J NEUROPATH EXP NEUR, V31, P147, DOI 10.1097/00005072-197201000-00010
   Li DP, 2012, ONCOIMMUNOLOGY, V1, P687, DOI 10.4161/onci.19854
   Lippi G, 2011, J CELL BIOL, V194, P889, DOI 10.1083/jcb.201103006
   Liu YJ, 1998, P NATL ACAD SCI USA, V95, P2503, DOI 10.1073/pnas.95.5.2503
   Lwin A, 2004, MOL GENET METAB, V81, P70, DOI 10.1016/j.ymgme.2003.11.004
   Machaczka M, 1999, AM J HEMATOL, V61, P216, DOI 10.1002/(SICI)1096-8652(199907)61:3<216::AID-AJH12>3.3.CO;2-2
   Mak SK, 2010, J BIOL CHEM, V285, P13621, DOI 10.1074/jbc.M109.074617
   Manning-Bog AB, 2003, J NEUROSCI, V23, P3095
   Manning-Bog AB, 2009, NEUROTOXICOLOGY, V30, P1127, DOI 10.1016/j.neuro.2009.06.009
   Marks N, 2008, BRAIN RES, V1191, P136, DOI 10.1016/j.brainres.2007.10.066
   Mazzulli JR, 2011, CELL, V146, P37, DOI 10.1016/j.cell.2011.06.001
   McNeill A, 2013, PLOS ONE, V8, DOI 10.1371/journal.pone.0069190
   Mizukami H, 2002, J CLIN INVEST, V109, P1215, DOI 10.1172/JCI200214530
   Murphy DD, 2000, J NEUROSCI, V20, P3214, DOI 10.1523/JNEUROSCI.20-09-03214.2000
   Nemani VM, 2010, NEURON, V65, P66, DOI 10.1016/j.neuron.2009.12.023
   Neudorfer O, 1996, QJM-MON J ASSOC PHYS, V89, P691
   Neumann J, 2009, BRAIN, V132, P1783, DOI 10.1093/brain/awp044
   Pekarsky Y, 2006, CANCER RES, V66, P11590, DOI 10.1158/0008-5472.CAN-06-3613
   PETERS SP, 1976, ARCH BIOCHEM BIOPHYS, V175, P569, DOI 10.1016/0003-9861(76)90547-6
   Raman AV, 2013, FEBS LETT, V587, P1562, DOI 10.1016/j.febslet.2013.04.001
   Rao JS, 2012, NEUROCHEM RES, V37, P903, DOI 10.1007/s11064-012-0708-2
   ROTH D, 1994, FEBS LETT, V351, P207, DOI 10.1016/0014-5793(94)00833-7
   ROTHMAN JE, 1994, ADV SEC MESS PHOSPH, V29, P81
   Sardi SP, 2011, P NATL ACAD SCI USA, V108, P12101, DOI 10.1073/pnas.1108197108
   Sato C, 2005, MOVEMENT DISORD, V20, P367, DOI 10.1002/mds.20319
   Scheff SW, 2013, EXP NEUROL, V239, P183, DOI 10.1016/j.expneurol.2012.09.019
   Scott DA, 2010, J NEUROSCI, V30, P8083, DOI 10.1523/JNEUROSCI.1091-10.2010
   Sen CK, 2009, J VASC RES, V46, P527, DOI 10.1159/000226221
   Sevlever D, 2008, BIOCHEMISTRY-US, V47, P9678, DOI 10.1021/bi800699v
   Sheng JG, 1996, NEUROBIOL AGING, V17, P761
   Shi J, 2012, ANN NEUROL, V72, P788, DOI 10.1002/ana.23677
   Sidransky E, 2004, MOL GENET METAB, V83, P6, DOI 10.1016/j.ymgme.2004.08.015
   Sidransky E, 2009, NEW ENGL J MED, V361, P1651, DOI 10.1056/NEJMoa0901281
   Sillence DJ, 2013, MOL GENET METAB, V109, P194, DOI 10.1016/j.ymgme.2013.03.015
   SOLLNER T, 1993, NATURE, V362, P318, DOI 10.1038/362318a0
   Tayebi N, 2001, MOL GENET METAB, V73, P313, DOI 10.1006/mgme.2001.3201
   Tweedie D, 2012, J NEUROINFLAMM, V9, DOI 10.1186/1742-2094-9-106
   Várkonyi J, 2003, AM J MED GENET A, V116A, P348, DOI 10.1002/ajmg.a.10028
   VERITY MA, 1977, NEUROPADIATRIE, V8, P89, DOI 10.1055/s-0028-1091508
   Vitner EB, 2012, BRAIN, V135, P1724, DOI 10.1093/brain/aws095
   WILLEMSEN R, 1995, MOL CHEM NEUROPATHOL, V24, P179, DOI 10.1007/BF02962142
   Wong KD, 2004, MOL GENET METAB, V82, P192, DOI 10.1016/j.ymgme.2004.04.011
   Xu YH, 2011, MOL GENET METAB, V102, P436, DOI 10.1016/j.ymgme.2010.12.014
   Yap TL, 2011, J BIOL CHEM, V286, P28080, DOI 10.1074/jbc.M111.237859
NR 95
TC 90
Z9 97
U1 0
U2 15
PU ACADEMIC PRESS INC ELSEVIER SCIENCE
PI SAN DIEGO
PA 525 B ST, STE 1900, SAN DIEGO, CA 92101-4495 USA
SN 1096-7192
EI 1096-7206
J9 MOL GENET METAB
JI Mol. Genet. Metab.
PD FEB
PY 2014
VL 111
IS 2
BP 152
EP 162
DI 10.1016/j.ymgme.2013.12.003
PG 11
WC Endocrinology & Metabolism; Genetics & Heredity; Medicine, Research &
   Experimental
WE Science Citation Index Expanded (SCI-EXPANDED)
SC Endocrinology & Metabolism; Genetics & Heredity; Research & Experimental
   Medicine
GA 304KO
UT WOS:000330746000296
PM 24388731
DA 2024-02-29
ER

PT J
AU Singh, T
   Jauhari, A
   Pandey, A
   Singh, P
   Pant, AB
   Parmar, D
   Yadav, S
AF Singh, Tanisha
   Jauhari, Abhishek
   Pandey, Ankita
   Singh, Parul
   Pant, Aditya B.
   Parmar, Devendra
   Yadav, Sanjay
TI Regulatory Triangle of Neurodegeneration, Adult Neurogenesis and
   MicroRNAs
SO CNS & NEUROLOGICAL DISORDERS-DRUG TARGETS
LA English
DT Article
DE Adult neurogenesis; Alzheimer's disease; central nervous system;
   MicroRNA; neurodegeneration; Parkinson disease
ID ALPHA-SYNUCLEIN EXPRESSION; D2 KNOCKOUT MICE; CELL-PROLIFERATION;
   EPIGENETIC REGULATION; ETHANOL EXPOSURE; GENE-EXPRESSION; MESSENGER-RNA;
   CYCLIN D2; POSTTRANSCRIPTIONAL REGULATION; NEWBORN NEURONS
AB MicroRNAs (miRNAs) have emerged as a new class of RNA molecules which are short in length, less in number but play bigger role in regulation of cellular events. miRNAs keep cellular homeostasis in tight control by fine tuning expression of protein coding genes at post-transcriptional level. Neurogenesis and neurodegeneration are two complex processes which are regulated by dynamic expression of regulatory proteins like transcription factors and signaling proteins. Evidences are accumulating that expression of miRNAs play major role in fate determination of neuronal cells undergoing neurogenesis or neurodegeneration. Neurodegeneration either induced by genetic factors or environmental chemicals results in development of neurodegenerative disorders like Parkinson's or Alzheimer's. With increasing acceptance of adult neurogenesis, it seems possible that inducing neurogenesis in adult brain can help in fighting with neurodegenerative disorders. Regulatory RNA molecules, like miRNAs are presenting them as potential therapeutic targets for inducing neurogenesis and controlling neurodegeneration. In the current review, we are exploring the link between neurodegeneration and adult neurogenesis regulation by focusing on miRNAs.
C1 [Singh, Tanisha; Jauhari, Abhishek; Pandey, Ankita; Singh, Parul; Pant, Aditya B.; Parmar, Devendra; Yadav, Sanjay] Indian Inst Toxicol Res, CSIR, Div Dev Toxicol, Lucknow 226001, Uttar Pradesh, India.
C3 Council of Scientific & Industrial Research (CSIR) - India; CSIR -
   Indian Institute of Toxicology Research (IITR)
RP Yadav, S (corresponding author), Indian Inst Toxicol Res, CSIR, Div Dev Toxicol, Mahatma Gandhi Marg, Lucknow 226001, Uttar Pradesh, India.
EM sanjayitrc@gmail.com
RI Singh, Tanisha/AAP-8674-2020; Pant, Aditya B/F-1267-2011; Jauhari,
   Abhishek/N-8844-2017
OI Singh, Tanisha/0000-0002-6923-3393; Jauhari,
   Abhishek/0000-0002-0688-640X
FU University Grant Commission (UGC); Council of Scientific and Industrial
   research (CSIR) New Delhi; Department of Biotechnology, India
   [DBT-GAP-221]; CSIR [SIP-08]
FX Mr. Abhishek Jauhari and Ms. Ankita Pandey are thankful to University
   Grant Commission (UGC) and Council of Scientific and Industrial research
   (CSIR) New Delhi respectively for their fellowships. We are thankful to
   Department of Biotechnology (DBT-GAP-221), India and CSIR (SIP-08) for
   providing funding towards research expenditure.
CR Åberg E, 2005, INT J NEUROPSYCHOPH, V8, P557, DOI 10.1017/S1461145705005286
   Åkerblom M, 2012, J NEUROSCI, V32, P8879, DOI 10.1523/JNEUROSCI.0558-12.2012
   ALTMAN J, 1962, SCIENCE, V135, P1127, DOI 10.1126/science.135.3509.1127
   Ambros V, 2000, CURR OPIN GENET DEV, V10, P428, DOI 10.1016/S0959-437X(00)00108-8
   Anokye-Danso F, 2012, J CELL SCI, V125, P4179, DOI 10.1242/jcs.095968
   Balaraman S, 2012, ALCOHOL CLIN EXP RES, V36, P1669, DOI 10.1111/j.1530-0277.2012.01793.x
   Banerjee S, 2009, NEURON, V64, P871, DOI 10.1016/j.neuron.2009.11.023
   Behm-Ansmant I, 2006, COLD SPRING HARB SYM, V71, P523, DOI 10.1101/sqb.2006.71.013
   Bilen J, 2006, MOL CELL, V24, P157, DOI 10.1016/j.molcel.2006.07.030
   Bosia C, 2012, BMC SYST BIOL, V6, DOI 10.1186/1752-0509-6-131
   Bredy TW, 2011, NEUROBIOL LEARN MEM, V96, P89, DOI 10.1016/j.nlm.2011.04.004
   Brennecke J, 2003, CELL, V113, P25, DOI 10.1016/S0092-8674(03)00231-9
   Brett JO, 2011, AGING-US, V3, P108, DOI 10.18632/aging.100285
   Chen CF, 2007, MAMM GENOME, V18, P316, DOI 10.1007/s00335-007-9032-6
   Cheng LC, 2009, NAT NEUROSCI, V12, P399, DOI 10.1038/nn.2294
   Coolen M, 2009, CURR OPIN NEUROBIOL, V19, P461, DOI 10.1016/j.conb.2009.09.006
   Cuellar TL, 2008, P NATL ACAD SCI USA, V105, P5614, DOI 10.1073/pnas.0801689105
   Curtis MA, 2012, DEV NEUROBIOL, V72, P990, DOI 10.1002/dneu.22028
   Decimo I, 2012, CURR PHARM DESIGN, V18, P1755, DOI 10.2174/138161212799859611
   Dolganiuc A, 2009, ALCOHOL CLIN EXP RES, V33, P1704, DOI 10.1111/j.1530-0277.2009.01007.x
   Doxakis E, 2010, J BIOL CHEM, V285, P12726, DOI 10.1074/jbc.M109.086827
   Edbauer D, 2010, NEURON, V65, P373, DOI 10.1016/j.neuron.2010.01.005
   Ferrea S, 2009, PHARMACOPSYCHIATRY, V42, P255, DOI 10.1055/s-0029-1224138
   Gantier MP, 2011, NUCLEIC ACIDS RES, V39, P5692, DOI 10.1093/nar/gkr148
   Gao P, 2009, NATURE, V458, P762, DOI 10.1038/nature07823
   Gennarino VA, 2009, GENOME RES, V19, P481, DOI 10.1101/gr.084129.108
   Guo YQ, 2012, ALCOHOL CLIN EXP RES, V36, P1058, DOI 10.1111/j.1530-0277.2011.01689.x
   Harraz MM, 2011, J CHEM NEUROANAT, V42, P127, DOI 10.1016/j.jchemneu.2011.01.005
   Hébert SS, 2010, HUM MOL GENET, V19, P3959, DOI 10.1093/hmg/ddq311
   Heyer MP, 2012, J NEUROSCI, V32, P10887, DOI 10.1523/JNEUROSCI.1732-12.2012
   Hillebrand Jens, 2007, ScientificWorldJournal, V7, P178
   Hollander JA, 2010, NATURE, V466, P197, DOI 10.1038/nature09202
   HOLMAN RB, 1983, BIOCHEM SOC T, V11, P62, DOI 10.1042/bst0110062
   Hu HY, 2011, PLOS GENET, V7, DOI 10.1371/journal.pgen.1002327
   Huang WH, 2009, INT J NEUROPSYCHOPH, V12, P537, DOI 10.1017/S1461145708009528
   Ikonomidou C, 2009, BRAIN DEV-JPN, V31, P488, DOI 10.1016/j.braindev.2009.02.006
   Jaholkowski P, 2009, LEARN MEMORY, V16, P439, DOI 10.1101/lm.1459709
   Junn E, 2012, PHARMACOL THERAPEUT, V133, P142, DOI 10.1016/j.pharmthera.2011.10.002
   Junn E, 2009, P NATL ACAD SCI USA, V106, P13052, DOI 10.1073/pnas.0906277106
   Karr J, 2009, J CELL BIOL, V185, P685, DOI 10.1083/jcb.200902062
   Karres JS, 2007, CELL, V131, P136, DOI 10.1016/j.cell.2007.09.020
   Kaur P, 2012, J TOXICOL-US, V2012, DOI 10.1155/2012/870150
   Kawase-Koga Y, 2009, DEV DYNAM, V238, P2800, DOI 10.1002/dvdy.22109
   Kawashima H, 2010, NEUROSCIENCE, V165, P1301, DOI 10.1016/j.neuroscience.2009.11.057
   Kim J, 2007, SCIENCE, V317, P1220, DOI 10.1126/science.1140481
   Kim Y, 2012, MOL CELL, V46, P384, DOI 10.1016/j.molcel.2012.05.012
   Kocerha J, 2009, P NATL ACAD SCI USA, V106, P3507, DOI 10.1073/pnas.0805854106
   Kowalczyk A, 2004, J CELL BIOL, V167, P209, DOI 10.1083/jcb.200404181
   Krichevsky AM, 2003, RNA, V9, P1274, DOI 10.1261/rna.5980303
   Krichevsky AM, 2006, STEM CELLS, V24, P857, DOI 10.1634/stemcells.2005-0441
   Krishnan K, 2013, RNA, V19, P230, DOI 10.1261/rna.034926.112
   Kuan CY, 2000, TRENDS NEUROSCI, V23, P291, DOI 10.1016/S0166-2236(00)01581-2
   Kuwabara T, 2004, CELL, V116, P779, DOI 10.1016/S0092-8674(04)00248-X
   Kye MJ, 2011, PLOS ONE, V6, DOI 10.1371/journal.pone.0024682
   Lagos-Quintana M, 2002, CURR BIOL, V12, P735, DOI 10.1016/S0960-9822(02)00809-6
   Lee ST, 2010, STROKE, V41, P1646, DOI 10.1161/STROKEAHA.110.579649
   Lee Y, 2008, NAT NEUROSCI, V11, P1137, DOI 10.1038/nn.2183
   LEONARD BE, 1987, BIOCHEM PHARMACOL, V36, P2055, DOI 10.1016/0006-2952(87)90129-8
   Li QS, 2011, PLOS ONE, V6, DOI 10.1371/journal.pone.0026000
   Li XK, 2010, NAT REV NEUROSCI, V11, P329, DOI 10.1038/nrn2739
   Li ZH, 2011, EMBO J, V30, P823, DOI 10.1038/emboj.2011.2
   Lin Shi-Lung, 2013, Methods Mol Biol, V936, P295
   Liu KL, 2011, NUCLEIC ACIDS RES, V39, P2869, DOI 10.1093/nar/gkq904
   Liu XS, 2011, PLOS ONE, V6, DOI 10.1371/journal.pone.0023461
   Magill ST, 2010, P NATL ACAD SCI USA, V107, P20382, DOI 10.1073/pnas.1015691107
   Mattson SN, 1998, ALCOHOL CLIN EXP RES, V22, P279, DOI 10.1111/j.1530-0277.1998.tb03651.x
   McNeill E, 2012, NEURON, V75, P363, DOI 10.1016/j.neuron.2012.07.005
   Miller BH, 2012, P NATL ACAD SCI USA, V109, P3125, DOI 10.1073/pnas.1113793109
   Miñones-Moyano E, 2011, HUM MOL GENET, V20, P3067, DOI 10.1093/hmg/ddr210
   Miranda Rajesh C., 2012, Frontiers in Genetics, V3, P77, DOI 10.3389/fgene.2012.00077
   Miranda RC, 2010, ALCOHOL CLIN EXP RES, V34, P575, DOI 10.1111/j.1530-0277.2009.01126.x
   Mizuo Keisuke, 2012, Japanese Journal of Alcohol Studies & Drug Dependence, V47, P155
   Montag J, 2009, MOL NEURODEGENER, V4, DOI 10.1186/1750-1326-4-36
   Morozova N, 2012, RNA, V18, P1635, DOI 10.1261/rna.032284.112
   Mouradian MM, 2012, NEUROBIOL DIS, V46, P279, DOI 10.1016/j.nbd.2011.12.046
   Parent JM, 2003, NEUROSCIENTIST, V9, P261, DOI 10.1177/1073858403252680
   Paul CA, 2008, ARCH NEUROL-CHICAGO, V65, P1363, DOI 10.1001/archneur.65.10.1363
   Perron MP, 2008, FRONT BIOSCI-LANDMRK, V13, P2537, DOI 10.2741/2865
   Picciotto MR, 2010, NATURE, V466, P194, DOI 10.1038/466194a
   Pietrzykowski AZ, 2008, NEURON, V59, P274, DOI 10.1016/j.neuron.2008.05.032
   Pietrzykowski AZ, 2010, INT REV NEUROBIOL, V91, P1, DOI 10.1016/S0074-7742(10)91001-5
   Rana TM, 2007, NAT REV MOL CELL BIO, V8, P23, DOI 10.1038/nrm2085
   Rink C, 2011, PHYSIOL GENOMICS, V43, P521, DOI 10.1152/physiolgenomics.00158.2010
   Risbud RM, 2011, BRAIN RES, V1424, P53, DOI 10.1016/j.brainres.2011.09.039
   Rodriguez Raquel E., 2012, Frontiers in Genetics, V3, P223, DOI 10.3389/fgene.2012.00223
   Saba LM, 2011, NEUROPHARMACOLOGY, V60, P1269, DOI 10.1016/j.neuropharm.2010.12.019
   Saba R, 2008, PLOS ONE, V3, DOI 10.1371/journal.pone.0003652
   Sanuki R, 2011, NAT NEUROSCI, V14, P1125, DOI 10.1038/nn.2897
   Sathyan P, 2007, J NEUROSCI, V27, P8546, DOI 10.1523/JNEUROSCI.1269-07.2007
   Satoh J, 2012, EXP NEUROL, V235, P436, DOI 10.1016/j.expneurol.2011.09.003
   Schaefer A, 2007, J EXP MED, V204, P1553, DOI 10.1084/jem.20070823
   Scheepers BDM, 1997, BRIT J HOSP MED, V57, P548
   Schonrock N, 2012, CELL MOL LIFE SCI, V69, P3543, DOI 10.1007/s00018-012-1125-z
   Scott H, 2012, J BIOL CHEM, V287, P14726, DOI 10.1074/jbc.M111.326041
   Shi L, 2010, BRAIN RES, V1352, P255, DOI 10.1016/j.brainres.2010.07.009
   Somel M, 2011, PLOS BIOL, V9, DOI 10.1371/journal.pbio.1001214
   Somel M, 2010, GENOME RES, V20, P1207, DOI 10.1101/gr.106849.110
   Staehler Cord F., 2012, Genomics Proteomics & Bioinformatics, V10, P285, DOI 10.1016/j.gpb.2012.08.003
   Sun JQ, 2011, EUR J NEUROSCI, V33, P1087, DOI 10.1111/j.1460-9568.2011.07607.x
   Sun W, 2010, ANNU REV BIOMED ENG, V12, P1, DOI 10.1146/annurev-bioeng-070909-105314
   Szulwach KE, 2010, J CELL BIOL, V189, P127, DOI 10.1083/jcb.200908151
   Tal TL, 2012, NEUROTOXICOLOGY, V33, P530, DOI 10.1016/j.neuro.2012.02.013
   Tal TL, 2012, FASEB J, V26, P1452, DOI 10.1096/fj.11-194464
   Tardito D, 2006, PHARMACOL REV, V58, P115, DOI 10.1124/pr.58.1.7
   Thompson BJ, 2006, CELL, V126, P767, DOI 10.1016/j.cell.2006.07.013
   Tonelli DD, 2008, DEVELOPMENT, V135, P3911, DOI 10.1242/dev.025080
   Treistman SN, 2009, TRENDS NEUROSCI, V32, P629, DOI 10.1016/j.tins.2009.08.001
   Urbach A, 2013, BEHAV NEUROSCI, V127, P1, DOI 10.1037/a0031222
   Visvanathan J, 2007, GENE DEV, V21, P744, DOI 10.1101/gad.1519107
   Vukovic J, 2011, NEUROCHEM INT, V59, P341, DOI 10.1016/j.neuint.2011.04.003
   Wang LL, 2009, HUM REPROD, V24, P562, DOI 10.1093/humrep/den439
   Wang Zhiguo, 2010, World J Biol Chem, V1, P41, DOI 10.4331/wjbc.v1.i4.41
   West AE, 2002, NAT REV NEUROSCI, V3, P921, DOI 10.1038/nrn987
   Wibrand K, 2010, EUR J NEUROSCI, V31, P636, DOI 10.1111/j.1460-9568.2010.07112.x
   Wu YC, 2012, DEV CELL, V23, P202, DOI 10.1016/j.devcel.2012.05.013
   Yadav S, 2006, MOL CELL BIOCHEM, V286, P171, DOI 10.1007/s11010-005-9109-z
   Yadav S, 2011, J BIOL CHEM, V286, P37347, DOI 10.1074/jbc.M111.235531
   Yang CS, 2011, RNA, V17, P1451, DOI 10.1261/rna.2664111
   Yelamanchili SV, 2010, CELL DEATH DIS, V1, DOI 10.1038/cddis.2010.56
   Yeligar S, 2009, J IMMUNOL, V183, P5232, DOI 10.4049/jimmunol.0901084
   Yin KJ, 2010, NEUROBIOL DIS, V38, P17, DOI 10.1016/j.nbd.2009.12.021
   Yoo AS, 2011, NATURE, V476, P228, DOI 10.1038/nature10323
   Zhang S, 2002, CELL, V108, P45, DOI 10.1016/S0092-8674(01)00630-4
   Zheng K, 2010, J NEUROSCI, V30, P8245, DOI 10.1523/JNEUROSCI.1169-10.2010
NR 124
TC 16
Z9 16
U1 1
U2 11
PU BENTHAM SCIENCE PUBL
PI BUSUM
PA PO BOX 294, BUSUM, 1400 AG, NETHERLANDS
SN 1871-5273
EI 1996-3181
J9 CNS NEUROL DISORD-DR
JI CNS Neurol. Disord.-Drug Targets
PD FEB
PY 2014
VL 13
IS 1
BP 96
EP 103
DI 10.2174/18715273113126660190
PG 8
WC Neurosciences; Pharmacology & Pharmacy
WE Science Citation Index Expanded (SCI-EXPANDED)
SC Neurosciences & Neurology; Pharmacology & Pharmacy
GA AB6DW
UT WOS:000331878800014
PM 24152328
DA 2024-02-29
ER

PT J
AU Gotovac, K
   Hajnsek, S
   Pasic, MB
   Pivac, N
   Boroveki, F
AF Gotovac, Kristina
   Hajnsek, Sanja
   Pasic, Marija Bosnjak
   Pivac, Nela
   Boroveki, Fran
TI Personalized Medicine in Neurodegenerative Diseases: How Far Away?
SO MOLECULAR DIAGNOSIS & THERAPY
LA English
DT Article
ID MULTIPLE-SCLEROSIS; BIOMARKERS; MECHANISMS; DISABILITY; GENETICS;
   GENOMICS; GENES; BETA; MRI
AB Neurodegenerative diseases are characterized by progressive dysfunction of the nervous system as a result of neuronal loss in the brain and spinal cord. Despite extensive research efforts aimed at development of new disease-modifying therapeutics, there is still no effective treatment to halt neurodegenerative processes. Thus, modification of current therapeutic and diagnostic research strategies is a goal of increasing urgency. The biggest limitation in neurodegenerative disease research is the lack of appropriate biomarkers. Discovery of universal biomarkers capable of diagnosing patients with neurodegenerative diseases, monitoring their response to therapy, and predicting disease progression seems to be a tall order. Instead, a combination of different methodologies in the discovery of biomarkers specific for each described aspect of the disease seems to be a more viable approach. Although application of personalized medicine in diagnosis and treatment of neurodegenerative diseases may seem far off, some recent developments, such as utilizing specific biological therapies in multiple sclerosis, microRNA profiling as a source of novel biomarkers in Parkinson's disease, or combination of neuroimaging and proteomic analyses in diagnosis of Alzheimer's disease patients, already point to the way clinical neurology may integrate new achievements in everyday practice. Combination of genomic, proteomic, glycomic, and metabolomic approaches may yield novel insights into molecular mechanisms of disease pathophysiology, which could then be integrated and translated into clinical neurology. Based on the developments during the past decade, it is feasible to predict that a personalized approach to treating neurological disorders will become more widely applicable in the coming years.
C1 [Gotovac, Kristina; Boroveki, Fran] Univ Zagreb, Sch Med, Univ Hosp Ctr Zagreb, Dept Funct Genom,Ctr Translat & Clin Res, Zagreb 41001, Croatia.
   [Hajnsek, Sanja; Pasic, Marija Bosnjak; Boroveki, Fran] Univ Hosp Ctr Zagreb, Dept Neurol, Zagreb, Croatia.
   [Pivac, Nela] Rudjer Boskovic Inst, Div Mol Med, Zagreb 10000, Croatia.
C3 University of Zagreb; University of Zagreb; Rudjer Boskovic Institute
RP Gotovac, K (corresponding author), Univ Zagreb, Sch Med, Univ Hosp Ctr Zagreb, Dept Funct Genom,Ctr Translat & Clin Res, Zagreb 41001, Croatia.
EM kristinagotovac@gmail.com
OI Pivac, Nela/0000-0003-3591-4868; Gotovac Jercic,
   Kristina/0000-0001-5892-7392
FU Parkinson&apos;s UK [K-1206] Funding Source: Medline; Parkinson&apos;s
   UK [K-1206] Funding Source: researchfish
CR [Anonymous], 2009, TXB PERSONALIZED MED
   Bertram L, 2010, NEURON, V68, P270, DOI 10.1016/j.neuron.2010.10.013
   Borovecki F, 2011, PROG NEURO-PSYCHOPH, V35, P340, DOI 10.1016/j.pnpbp.2010.12.019
   Borovecki F, 2010, CNS NEUROL DISORD-DR, V9, P669, DOI 10.2174/187152710793237476
   Byun E, 2008, ARCH NEUROL-CHICAGO, V65, P337, DOI 10.1001/archneurol.2008.47
   Cohen TJ, 2011, NAT COMMUN, V2, DOI 10.1038/ncomms1255
   Comabella M, 2011, CURR NEUROL NEUROSCI, V11, P484, DOI 10.1007/s11910-011-0211-1
   Confavreux C, 2003, BRAIN, V126, P770, DOI 10.1093/brain/awg081
   David JG, 2009, IBC, V1, P1, DOI [DOI 10.4051/IBC.2009.2.0006, https://doi.org/10.4051/ibc.2009.2.0006]
   Derfuss T, 2012, BMC MED, V10, DOI 10.1186/1741-7015-10-116
   Do CB, 2011, PLOS GENET, V7, DOI 10.1371/journal.pgen.1002141
   Dunham I, 2012, NATURE, V489, P57, DOI 10.1038/nature11247
   Emborg ME, 2013, CELL REP, V3, P646, DOI 10.1016/j.celrep.2013.02.016
   Fins JJ, 2013, BRAIN TOPOGR
   Fisniku LK, 2008, BRAIN, V131, P808, DOI 10.1093/brain/awm329
   Frisoni GB, 2010, NAT REV NEUROL, V6, P67, DOI 10.1038/nrneurol.2009.215
   Geschwind DH, 2009, NATURE, V461, P908, DOI 10.1038/nature08537
   Habek M, 2010, EXPERT REV MOL DIAGN, V10, P857, DOI 10.1586/ERM.10.77
   Habek M, 2010, CLIN NEUROL NEUROSUR, V112, P621, DOI 10.1016/j.clineuro.2010.03.028
   Harraz MM, 2011, J CHEM NEUROANAT, V42, P127, DOI 10.1016/j.jchemneu.2011.01.005
   Holsboer F, 2008, NAT REV NEUROSCI, V9, P638, DOI 10.1038/nrn2453
   Huang YD, 2012, CELL, V148, P1204, DOI 10.1016/j.cell.2012.02.040
   Jain KK, 2013, MED PRIN PRACT, V22, P209, DOI 10.1159/000341794
   Jain KK, 2009, ADV CLIN CHEM, V47, P95, DOI 10.1016/S0065-2423(09)47004-5
   Jain KK, 2012, MEDLINK NEUROLOGY
   Khoo SK, 2012, J PARKINSON DIS, V2, P321, DOI 10.3233/JPD-012144
   Kim S, 2010, CURR ALZHEIMER RES, V7, P230, DOI 10.2174/156720510791050894
   Kim SU, 2013, NEUROPATHOLOGY, V33, P491, DOI 10.1111/neup.12020
   Kumar KR, 2012, CURR OPIN NEUROL, V25, P466, DOI 10.1097/WCO.0b013e3283547627
   Linazasoro G, 2005, TRENDS PHARMACOL SCI, V26, P391, DOI 10.1016/j.tips.2005.06.007
   Long JM, 2011, BIOCHEM BIOPH RES CO, V404, P889, DOI 10.1016/j.bbrc.2010.12.053
   Lutterotti A, 2013, SCI TRANSL MED, V5, DOI 10.1126/scitranslmed.3006168
   Lyons MK, 2011, MAYO CLIN PROC, V86, P662, DOI 10.4065/mcp.2011.0045
   Martinelli-Boneschi F, 2013, NEUROBIOL AGING, V34, pe7
   Martinelli-Boneschi F, 2013, NEUROBIOL AGING, V34, DOI 10.1016/j.neurobiolaging.2012.12.008
   Martins M, 2011, PLOS ONE, V6, DOI 10.1371/journal.pone.0025443
   Miñones-Moyano E, 2011, HUM MOL GENET, V20, P3067, DOI 10.1093/hmg/ddr210
   Nielsen J, 2012, J INTERN MED, V271, P108, DOI 10.1111/j.1365-2796.2011.02490.x
   RUNMARKER B, 1993, BRAIN, V116, P117, DOI 10.1093/brain/116.1.117
   Sanyal A, 2012, NATURE, V489, P109, DOI 10.1038/nature11279
   Sawcer S, 2011, NATURE, V476, P214, DOI 10.1038/nature10251
   Schlaeger R, 2012, MULT SCLER J, V18, P31, DOI 10.1177/1352458511416836
   Sharma S, 2013, NEUROCHEM INT, V63, P201, DOI 10.1016/j.neuint.2013.06.005
   Smith P, 2011, J NEUROCHEM, V116, P240, DOI 10.1111/j.1471-4159.2010.07097.x
   Vosslamber S, 2009, PHARMACOGENOMICS, V10, P97, DOI 10.2217/14622416.10.1.97
   Wimo A., 2010, World Alzheimer Report 2010: The Global Economic Impact of Dementia
NR 46
TC 17
Z9 18
U1 0
U2 27
PU ADIS INT LTD
PI NORTHCOTE
PA 5 THE WAREHOUSE WAY, NORTHCOTE 0627, AUCKLAND, NEW ZEALAND
SN 1177-1062
EI 1179-2000
J9 MOL DIAGN THER
JI Mol. Diagn. Ther.
PD FEB
PY 2014
VL 18
IS 1
BP 17
EP 24
DI 10.1007/s40291-013-0058-z
PG 8
WC Genetics & Heredity; Pharmacology & Pharmacy
WE Science Citation Index Expanded (SCI-EXPANDED)
SC Genetics & Heredity; Pharmacology & Pharmacy
GA AA1EE
UT WOS:000330838400003
PM 24122102
DA 2024-02-29
ER

PT J
AU Ubhi, K
   Rockenstein, E
   Kragh, C
   Inglis, C
   Spencer, B
   Michael, S
   Mante, M
   Adame, A
   Galasko, D
   Masliah, E
AF Ubhi, Kiren
   Rockenstein, Edward
   Kragh, Christine
   Inglis, Chandra
   Spencer, Brian
   Michael, Sarah
   Mante, Michael
   Adame, Anthony
   Galasko, Douglas
   Masliah, Eliezer
TI Widespread microRNA dysregulation in multiple system atrophy -
   disease-related alteration in miR-96
SO EUROPEAN JOURNAL OF NEUROSCIENCE
LA English
DT Review
DE neurodegeneration; mouse; human; transgenic
ID TRANSGENIC MOUSE MODEL; ALPHA-SYNUCLEIN EXPRESSION; ALZHEIMERS-DISEASE;
   GLUTAMATE TRANSPORTERS; TAURINE TRANSPORTER; GENE-EXPRESSION;
   DIFFERENTIAL EXPRESSION; NEURONAL DEGENERATION; COGNITIVE IMPAIRMENTS;
   TARGETING MICRORNAS
AB MicroRNA (miRNA) are short sequences of RNA that function as post-transcriptional regulators by binding to target mRNA transcripts resulting in translational repression. A number of recent studies have identified miRNA as being involved in neurodegenerative disorders including Alzheimer's disease, Parkinson's disease and Huntington's disease. However, the role of miRNA in multiple system atrophy (MSA), a progressive neurodegenerative disorder characterized by oligodendroglial accumulation of alpha-synuclein remains unexamined. In this context, this study examined miRNA profiles in MSA cases compared with controls and in transgenic (tg) models of MSA compared with non-tg mice. The results demonstrate a widespread dysregulation of miRNA in MSA cases, which is recapitulated in the murine models. The study employed a cross-disease, cross-species approach to identify miRNA that were either specifically dysregulated in MSA or were commonly dysregulated in neurodegenerative conditions such as Alzheimer's disease, dementia with Lewy bodies, progressive supranuclear palsy and corticobasal degeneration or the tg mouse model equivalents of these disorders. Using this approach we identified a number of miRNA that were commonly dysregulated between disorders and those that were disease-specific. Moreover, we identified miR-96 as being up-regulated in MSA. Consistent with the up-regulation of miR-96, mRNA and protein levels of members of the solute carrier protein family SLC1A1 and SLC6A6, miR-96 target genes, were down-regulated in MSA cases and a tg model of MSA. These results suggest that miR-96 dysregulation may play a role in MSA and its target genes may be involved in the pathogenesis of MSA.
C1 [Ubhi, Kiren; Rockenstein, Edward; Inglis, Chandra; Spencer, Brian; Michael, Sarah; Mante, Michael; Adame, Anthony; Galasko, Douglas; Masliah, Eliezer] Univ Calif San Diego, Dept Neurosci, La Jolla, CA 92093 USA.
   [Kragh, Christine] Univ Aarhus, Dept Biomed, Aarhus, Denmark.
   [Masliah, Eliezer] Univ Calif San Diego, Dept Pathol, La Jolla, CA 92093 USA.
C3 University of California System; University of California San Diego;
   Aarhus University; University of California System; University of
   California San Diego
RP Masliah, E (corresponding author), Univ Calif San Diego, Dept Neurosci, La Jolla, CA 92093 USA.
EM emasliah@ucsd.edu
FU National Institutes of Health [AG05131, AG18440, NS044233, AG022074];
   Donner Canadian Foundation
FX The authors would also like to thank Dr Manfred Windisch for the
   generous donation of the mThy1-htau tg mice. This work was supported by
   the National Institutes of Health (grant numbers AG05131, AG18440,
   NS044233 and AG022074) and the Donner Canadian Foundation. The authors
   have no conflicts of interest to report.
CR Ambros V, 2001, CELL, V107, P823, DOI 10.1016/S0092-8674(01)00616-X
   Anderson CMH, 2009, J PHYSIOL-LONDON, V587, P731, DOI 10.1113/jphysiol.2008.164228
   Aoyama K, 2012, AMINO ACIDS, V42, P163, DOI 10.1007/s00726-011-0861-y
   Asikainen S, 2010, J MOL NEUROSCI, V41, P210, DOI 10.1007/s12031-009-9325-1
   Barbato C, 2009, J BIOMED BIOTECHNOL, DOI 10.1155/2009/871313
   Beal MF., 2005, NEURODEGENERATIVE DI
   Berezikov E, 2011, NAT REV GENET, V12, P846, DOI 10.1038/nrg3079
   Biswas M, 2010, TOXICOL APPL PHARM, V244, P16, DOI 10.1016/j.taap.2009.07.034
   Cairns NJ, 1997, NEUROSCI LETT, V230, P49, DOI 10.1016/S0304-3940(97)00474-6
   Chen NH, 2004, PFLUG ARCH EUR J PHY, V447, P519, DOI 10.1007/s00424-003-1064-5
   Chen RX, 2012, MOL MED REP, V5, P800, DOI 10.3892/mmr.2011.695
   Chin J, 2005, J NEUROSCI, V25, P9694, DOI 10.1523/JNEUROSCI.2980-05.2005
   Clough RL, 2009, J NEUROCHEM, V110, P1479, DOI 10.1111/j.1471-4159.2009.06250.x
   de Mena L, 2010, NEUROSCI LETT, V479, P22, DOI 10.1016/j.neulet.2010.05.019
   Delay C., 2011, INT J ALZHEIMERS DIS, V2011
   Dirson G, 2002, METAB BRAIN DIS, V17, P77, DOI 10.1023/A:1015412027708
   Doxakis E, 2010, J BIOL CHEM, V285, P12726, DOI 10.1074/jbc.M109.086827
   Enciu AM, 2012, MOL BIOL REP, V39, P2243, DOI 10.1007/s11033-011-0973-1
   Featherstone DE, 2011, GLIA, V59, P1351, DOI 10.1002/glia.21085
   Flunkert S, 2013, NEURODEGENER DIS, V11, P194, DOI 10.1159/000338152
   Frühbeis C, 2013, PLOS BIOL, V11, DOI 10.1371/journal.pbio.1001604
   Gambari R, 2011, BIOCHEM PHARMACOL, V82, P1416, DOI 10.1016/j.bcp.2011.08.007
   Gao FB, 2010, NEURAL DEV, V5, DOI 10.1186/1749-8104-5-25
   Geekiyanage H, 2011, J NEUROSCI, V31, P14820, DOI 10.1523/JNEUROSCI.3883-11.2011
   Gehrke S, 2010, NATURE, V466, P637, DOI 10.1038/nature09191
   Gillardon F, 2008, PROTEOM CLIN APPL, V2, P697, DOI 10.1002/prca.200780025
   Gilman S, 1999, J NEUROL SCI, V163, P94, DOI 10.1016/S0022-510X(98)00304-9
   Go RCP, 2005, AM J MED GENET B, V139B, P28, DOI 10.1002/ajmg.b.30219
   Goffart S, 2003, EXP PHYSIOL, V88, P33, DOI 10.1113/eph8802500
   Grimson A, 2007, MOL CELL, V27, P91, DOI 10.1016/j.molcel.2007.06.017
   Hannafon BN, 2013, INT J MOL SCI, V14, P14240, DOI 10.3390/ijms140714240
   Harraz MM, 2011, J CHEM NEUROANAT, V42, P127, DOI 10.1016/j.jchemneu.2011.01.005
   Hashida H, 1998, GENOMICS, V54, P50, DOI 10.1006/geno.1998.5516
   Hébert SS, 2013, J ALZHEIMERS DIS, V35, P335, DOI 10.3233/JAD-122350
   Hediger MA, 2004, PFLUG ARCH EUR J PHY, V447, P465, DOI 10.1007/s00424-003-1192-y
   Iacobazzi V, 2009, BIOCHEM BIOPH RES CO, V386, P186, DOI 10.1016/j.bbrc.2009.06.003
   Jaiswal AK, 2004, FREE RADICAL BIO MED, V36, P1199, DOI 10.1016/j.freeradbiomed.2004.02.074
   Jensen KP, 2011, NUCLEIC ACIDS RES, V39, P701, DOI 10.1093/nar/gkq798
   Juhila J, 2011, PLOS ONE, V6, DOI 10.1371/journal.pone.0021495
   Junn E, 2012, PHARMACOL THERAPEUT, V133, P142, DOI 10.1016/j.pharmthera.2011.10.002
   Junn E, 2009, P NATL ACAD SCI USA, V106, P13052, DOI 10.1073/pnas.0906277106
   Kahle PJ, 2002, EMBO REP, V3, P583, DOI 10.1093/embo-reports/kvf109
   Kanai Y, 2004, PFLUG ARCH EUR J PHY, V447, P469, DOI 10.1007/s00424-003-1146-4
   Kanao T, 2010, HUM MOL GENET, V19, P3747, DOI 10.1093/hmg/ddq289
   Kasinski AL, 2011, NAT REV CANCER, V11, P849, DOI 10.1038/nrc3166
   Kim J, 2007, SCIENCE, V317, P1220, DOI 10.1126/science.1140481
   Krek A, 2005, NAT GENET, V37, P495, DOI 10.1038/ng1536
   Kristensen AS, 2011, PHARMACOL REV, V63, P585, DOI 10.1124/pr.108.000869
   Kurata T, 2011, INTERNAL MED, V50, P2775, DOI 10.2169/internalmedicine.50.5954
   Ladeiro Y, 2008, HEPATOLOGY, V47, P1955, DOI 10.1002/hep.22256
   LANTOS PL, 1994, J NEUROL NEUROSUR PS, V57, P129, DOI 10.1136/jnnp.57.2.129
   Lee ST, 2011, EXP NEUROL, V227, P172, DOI 10.1016/j.expneurol.2010.10.012
   Lewis BP, 2005, CELL, V120, P15, DOI 10.1016/j.cell.2004.12.035
   Li YY, 2011, NEUROSCI LETT, V487, P94, DOI 10.1016/j.neulet.2010.09.079
   Loscher CJ, 2008, EXP EYE RES, V87, P529, DOI 10.1016/j.exer.2008.08.016
   Loscher CJ, 2007, GENOME BIOL, V8, DOI 10.1186/gb-2007-8-11-r248
   Lukiw WJ, 2007, NEUROREPORT, V18, P297, DOI 10.1097/WNR.0b013e3280148e8b
   Ma LF, 2011, PLOS ONE, V6, DOI 10.1371/journal.pone.0026310
   Manolopoulos KN, 2010, MOL PSYCHIATR, V15, P1046, DOI 10.1038/mp.2010.17
   Margis R, 2011, J BIOTECHNOL, V152, P96, DOI 10.1016/j.jbiotec.2011.01.023
   Martino S, 2009, J BIOMED BIOTECHNOL, DOI 10.1155/2009/654346
   Maynard TM, 2008, MOL CELL NEUROSCI, V39, P439, DOI 10.1016/j.mcn.2008.07.027
   Mihelich BL, 2011, J BIOL CHEM, V286, P44503, DOI 10.1074/jbc.M111.262915
   Monsalve M, 2011, CURR DRUG TARGETS, V12, P1322, DOI 10.2174/138945011796150307
   Morciano P, 2009, HUM MOL GENET, V18, P4180, DOI 10.1093/hmg/ddp370
   Moss EG, 2002, CURR BIOL, V12, pR138, DOI 10.1016/S0960-9822(02)00708-X
   Nagaishi M, 2011, NEUROPATHOLOGY, V31, P299, DOI 10.1111/j.1440-1789.2010.01159.x
   Navon R, 2009, PLOS ONE, V4, DOI 10.1371/journal.pone.0008003
   Nymark P, 2011, GENE CHROMOSOME CANC, V50, P585, DOI 10.1002/gcc.20880
   Otis TS, 2004, NEUROCHEM INT, V45, P537, DOI 10.1016/j.neuint.2003.11.007
   Pérez-Navarro E, 1999, EUR J NEUROSCI, V11, P241, DOI 10.1046/j.1460-9568.1999.00433.x
   Pichardo-Casas I, 2012, BRAIN RES, V1436, P20, DOI 10.1016/j.brainres.2011.12.001
   Pierce ML, 2008, EVOL DEV, V10, P106, DOI 10.1111/j.1525-142X.2007.00217.x
   Rehmsmeier M, 2004, RNA, V10, P1507, DOI 10.1261/rna.5248604
   Ren QH, 2007, NUCLEIC ACIDS RES, V35, pD274, DOI 10.1093/nar/gkl925
   Roberson ED, 2011, J NEUROSCI, V31, P700, DOI 10.1523/JNEUROSCI.4152-10.2011
   Rockenstein E, 2002, J NEUROSCI RES, V68, P568, DOI 10.1002/jnr.10231
   Rockenstein E, 2001, J NEUROSCI RES, V66, P573, DOI 10.1002/jnr.1247
   Roshan R, 2009, DRUG DISCOV TODAY, V14, P1123, DOI 10.1016/j.drudis.2009.09.009
   Santosh PS, 2009, J BIOMED BIOTECHNOL, DOI 10.1155/2009/363145
   Satoh J, 2012, EXP NEUROL, V235, P436, DOI 10.1016/j.expneurol.2011.09.003
   Scales TME, 2011, MOL NEURODEGENER, V6, DOI 10.1186/1750-1326-6-12
   Schaefer A, 2010, EXP MOL MED, V42, P749, DOI 10.3858/emm.2010.42.11.076
   Schaefer A, 2010, INT J CANCER, V126, P1166, DOI 10.1002/ijc.24827
   Schonrock N, 2010, PLOS ONE, V5, DOI 10.1371/journal.pone.0011070
   Seol W, 2010, BMB REP, V43, P233, DOI 10.5483/BMBRep.2010.43.4.233
   Sethi P, 2009, NEUROSCI LETT, V459, P100, DOI 10.1016/j.neulet.2009.04.052
   Sethupathy P, 2006, NAT METHODS, V3, P881, DOI 10.1038/NMETH954
   Shioya M, 2010, NEUROPATH APPL NEURO, V36, P320, DOI 10.1111/j.1365-2990.2010.01076.x
   Shults CW, 2005, J NEUROSCI, V25, P10689, DOI 10.1523/JNEUROSCI.3527-05.2005
   Siegel G, 2011, CURR OPIN GENET DEV, V21, P491, DOI 10.1016/j.gde.2011.04.008
   Smith B, 2010, PLOS ONE, V5, DOI 10.1371/journal.pone.0011109
   SMITH KE, 1992, MOL PHARMACOL, V42, P563
   Soma H, 2008, MOVEMENT DISORD, V23, P1161, DOI 10.1002/mds.22046
   Tomi M, 2008, BBA-BIOMEMBRANES, V1778, P2138, DOI 10.1016/j.bbamem.2008.04.012
   Torp R, 1997, ANAT EMBRYOL, V195, P317, DOI 10.1007/s004290050051
   Turchinovich A., 2013, Frontiers in Genetics, V4, P119, DOI 10.3389/fgene.2013.00119
   Ubhi K, 2010, J NEUROSCI, V30, P6236, DOI 10.1523/JNEUROSCI.0567-10.2010
   Utsumi M, 2001, MOL BRAIN RES, V92, P1, DOI 10.1016/S0169-328X(01)00098-5
   Wakabayashi K, 2006, NEUROPATHOLOGY, V26, P338, DOI 10.1111/j.1440-1789.2006.00713.x
   Wang G, 2008, AM J HUM GENET, V82, P283, DOI 10.1016/j.ajhg.2007.09.021
   Wang HL, 2010, BRAIN RES, V1357, P166, DOI 10.1016/j.brainres.2010.08.023
   Wang LL, 2012, MED HYPOTHESES, V78, P398, DOI 10.1016/j.mehy.2011.11.019
   Wang RYR, 2011, PLOS ONE, V6, DOI 10.1371/journal.pone.0022060
   Wang Y, 2012, MOL MED REP, V5, P260, DOI 10.3892/mmr.2011.621
   Warskulat U, 2007, METHOD ENZYMOL, V428, P439, DOI 10.1016/S0076-6879(07)28025-5
   Won SJ, 2010, J NEUROSCI, V30, P15409, DOI 10.1523/JNEUROSCI.2084-10.2010
   Wu JH, 2012, OPHTHALMIC RES, V47, P195, DOI 10.1159/000331992
   Xu SB, 2007, J BIOL CHEM, V282, P25053, DOI 10.1074/jbc.M700501200
   Xu XQ, 2007, NAT METHODS, V4, P191, DOI 10.1038/nmeth0307-191a
   Yamada Y, 2011, CANCER SCI, V102, P522, DOI 10.1111/j.1349-7006.2010.01816.x
   Yamakuchi M, 2009, CELL CYCLE, V8, P712, DOI 10.4161/cc.8.5.7753
   Yazawa I, 2005, NEURON, V45, P847, DOI 10.1016/j.neuron.2005.01.032
   Yoshida M, 2007, NEUROPATHOLOGY, V27, P484, DOI 10.1111/j.1440-1789.2007.00841.x
   Zhu WY, 2011, BMC CANCER, V11, DOI 10.1186/1471-2407-11-393
   Zovoilis A, 2011, EMBO J, V30, P4299, DOI 10.1038/emboj.2011.327
NR 116
TC 60
Z9 62
U1 2
U2 15
PU WILEY
PI HOBOKEN
PA 111 RIVER ST, HOBOKEN 07030-5774, NJ USA
SN 0953-816X
EI 1460-9568
J9 EUR J NEUROSCI
JI Eur. J. Neurosci.
PD MAR
PY 2014
VL 39
IS 6
BP 1026
EP 1041
DI 10.1111/ejn.12444
PG 16
WC Neurosciences
WE Science Citation Index Expanded (SCI-EXPANDED)
SC Neurosciences & Neurology
GA AC8BR
UT WOS:000332758500014
PM 24304186
OA Green Accepted
DA 2024-02-29
ER

PT J
AU Xiong, R
   Wang, ZQ
   Zhao, ZB
   Li, H
   Chen, W
   Zhang, B
   Wang, LL
   Wu, L
   Li, W
   Ding, JQ
   Chen, SD
AF Xiong, Ran
   Wang, Zhiquan
   Zhao, Zongbo
   Li, Hui
   Chen, Wei
   Zhang, Bei
   Wang, Liling
   Wu, Li
   Li, Wen
   Ding, Jianqing
   Chen, Shengdi
TI MicroRNA-494 reduces DJ-1 expression and exacerbates neurodegeneration
SO NEUROBIOLOGY OF AGING
LA English
DT Article
DE miR-494; DJ-1; Parkinson's disease; Oxidative stress
ID PARKINSONS-DISEASE; OXIDATIVE STRESS; MOUSE MODEL; CELL-DEATH;
   EPIDEMIOLOGY; MITOCHONDRIA; PATHOGENESIS; BLOOD
AB Oxidative stress is believed to be a significant cause of Parkinson's disease (PD). DJ-1 is thought to be an oxidative sensor that protects cells from oxidative insult. It was reported that the level of total DJ-1 protein was significantly reduced in the substantia nigra of sporadic PD patients, suggesting that abnormal DJ-1 expression might contribute to PD pathogenesis. However, the molecular mechanisms underlying the regulation of DJ-1 expression are still not fully explored. As a post-transcriptional regulation of target gene expression, the roles of microRNAs in development and disease progression have received widespread concerns. Therefore, we hypothesized that microRNAs might participate in the regulation of the DJ-1 expression. In the present study, we found that miR-494 could bind to the 3'UTR of DJ-1. Overexpression of miR-494 significantly decreased the level of DJ-1 in vitro and rendered cells more susceptible to oxidative stress. In a MPTP mouse model, overexpression of miR-494 negatively regulated DJ-1 levels and exacerbated MPTP-induced neurodegeneration, as illustrated by the loss of dopaminergic neurons. In conclusion, upregulation of miR-494 contributed to oxidative stress induced neuronal death by inhibiting expression of DJ-1. Crown Copyright (C) 2014 Published by Elsevier Inc. All rights reserved.
C1 [Xiong, Ran; Wang, Zhiquan; Zhao, Zongbo; Li, Hui; Chen, Wei; Zhang, Bei; Wang, Liling; Wu, Li; Li, Wen; Ding, Jianqing; Chen, Shengdi] Shanghai Jiao Tong Univ, Ruijin Hosp, Sch Med, Dept Neurol, Shanghai 200030, Peoples R China.
   [Xiong, Ran; Wang, Zhiquan; Zhao, Zongbo; Li, Hui; Chen, Wei; Zhang, Bei; Wang, Liling; Wu, Li; Li, Wen; Ding, Jianqing; Chen, Shengdi] Shanghai Jiao Tong Univ, Ruijin Hosp, Sch Med, Inst Neurol, Shanghai 200030, Peoples R China.
   [Ding, Jianqing; Chen, Shengdi] Chinese Acad Sci, Shanghai Inst Biol Sci, Inst Hlth Sci, Key Lab Stem Cell Biol, Shanghai, Peoples R China.
   [Ding, Jianqing; Chen, Shengdi] Chinese Acad Sci, Shanghai Inst Biol Sci, Inst Hlth Sci, Lab Neurodegenerat Dis, Shanghai, Peoples R China.
   [Ding, Jianqing; Chen, Shengdi] Shanghai Jiao Tong Univ, Sch Med, Shanghai 200030, Peoples R China.
C3 Shanghai Jiao Tong University; Shanghai Jiao Tong University; Chinese
   Academy of Sciences; Chinese Academy of Sciences; Shanghai Jiao Tong
   University
RP Ding, JQ (corresponding author), Ruijin Hosp, Dept Neurol, 197 Ruijin Er Rd, Shanghai 200025, Peoples R China.
EM jqding18@yahoo.com; chen_sd@medmail.com.cn
RI Wang, Zhiquan/X-9242-2018; Zhou, Yue/JHS-8791-2023; zhang,
   yue/JAC-3705-2023
OI Wang, Zhiquan/0000-0002-8243-7251; 
FU National Program of Basic Research of China [2010CB945200,
   2011CB504104]; Natural Science Fund [30971031, 81200980, 81129018,
   81371407]; twelfth Five-year National Science and Technology Support
   Program [2012BAI10B03]; Shanghai Key Project of Basic Science Research
   [10411954500]
FX This work was supported by the National Program of Basic Research
   (2010CB945200, 2011CB504104) of China, Natural Science Fund (30971031,
   81200980, 81129018, 81371407), The twelfth Five-year National Science
   and Technology Support Program (2012BAI10B03), and Shanghai Key Project
   of Basic Science Research (10411954500).
CR Ambros V, 2004, NATURE, V431, P350, DOI 10.1038/nature02871
   Bartel DP, 2009, CELL, V136, P215, DOI 10.1016/j.cell.2009.01.002
   Bonifati V, 2004, J MOL MED, V82, P163, DOI 10.1007/s00109-003-0512-1
   Cho HJ, 2013, HUM MOL GENET, V22, P608, DOI 10.1093/hmg/dds470
   Choi J, 2006, J BIOL CHEM, V281, P10816, DOI 10.1074/jbc.M509079200
   de Lau LML, 2006, LANCET NEUROL, V5, P525, DOI 10.1016/S1474-4422(06)70471-9
   DONNAN GA, 1987, J NEUROL SCI, V77, P185, DOI 10.1016/0022-510X(87)90121-3
   Doxakis E, 2010, J BIOL CHEM, V285, P12726, DOI 10.1074/jbc.M109.086827
   Farrer MJ, 2006, NAT REV GENET, V7, P306, DOI 10.1038/nrg1831
   Furuya T, 2004, J NEUROSCI, V24, P1865, DOI 10.1523/JNEUROSCI.3309-03.2004
   Hutvágner G, 2002, SCIENCE, V297, P2056, DOI 10.1126/science.1073827
   JENNER P, 1991, ACTA NEUROL SCAND, V84, P6, DOI 10.1111/j.1600-0404.1991.tb05013.x
   JENNER P, 1992, ANN NEUROL, V32, pS82, DOI 10.1002/ana.410320714
   Jeyaseelan K, 2008, STROKE, V39, P959, DOI 10.1161/STROKEAHA.107.500736
   Keck-Wherley J, 2011, DEV NEUROSCI-BASEL, V33, P451, DOI 10.1159/000330884
   Kim WK, 2011, CLIN CANCER RES, V17, P7584, DOI 10.1158/1078-0432.CCR-11-0166
   Krüger J, 2006, NUCLEIC ACIDS RES, V34, pW451, DOI 10.1093/nar/gkl243
   Krützfeldt J, 2006, NAT GENET, V38, pS14, DOI 10.1038/ng1799
   Lan YF, 2012, J AM SOC NEPHROL, V23, P2012, DOI 10.1681/ASN.2012050438
   Lang AE, 1998, NEW ENGL J MED, V339, P1044, DOI 10.1056/NEJM199810083391506
   Lee SJ, 2003, J BIOL CHEM, V278, P44552, DOI 10.1074/jbc.M304517200
   Majer A, 2012, PLOS PATHOG, V8, DOI 10.1371/journal.ppat.1003002
   Miñones-Moyano E, 2011, HUM MOL GENET, V20, P3067, DOI 10.1093/hmg/ddr210
   Montag J, 2009, MOL NEURODEGENER, V4, DOI 10.1186/1750-1326-4-36
   Moore DJ, 2003, J NEUROCHEM, V87, P1558, DOI 10.1111/j.1471-4159.2003.02265.x
   Nural H, 2009, MOL NEURODEGENER, V4, DOI 10.1186/1750-1326-4-23
   Ohdaira H, 2012, CELL PROLIFERAT, V45, P32, DOI 10.1111/j.1365-2184.2011.00798.x
   Olanow CW, 1999, ANNU REV NEUROSCI, V22, P123, DOI 10.1002/mds.23732
   Pan J, 2012, TRANSL NEURODEGENER, V1, DOI 10.1186/2047-9158-1-16
   Paxinos G, 2008, MOUSE BRAIN STEREOTA
   Tanner CM, 1996, NEUROL CLIN, V14, P317, DOI 10.1016/S0733-8619(05)70259-0
   Tao X, 2003, J BIOL CHEM, V278, P31372, DOI 10.1074/jbc.M304221200
   Wang ZQ, 2011, ANN NEUROL, V70, P591, DOI 10.1002/ana.22514
   Wang ZQ, 2011, MOL NEURODEGENER, V6, DOI 10.1186/1750-1326-6-38
   Warner TT, 2003, ANN NEUROL, V53, pS16, DOI 10.1002/ana.10487
NR 35
TC 84
Z9 100
U1 0
U2 21
PU ELSEVIER SCIENCE INC
PI NEW YORK
PA STE 800, 230 PARK AVE, NEW YORK, NY 10169 USA
SN 0197-4580
EI 1558-1497
J9 NEUROBIOL AGING
JI Neurobiol. Aging
PD MAR
PY 2014
VL 35
IS 3
BP 705
EP 714
DI 10.1016/j.neurobiolaging.2013.09.027
PG 10
WC Geriatrics & Gerontology; Neurosciences
WE Science Citation Index Expanded (SCI-EXPANDED)
SC Geriatrics & Gerontology; Neurosciences & Neurology
GA 275DE
UT WOS:000328655700027
PM 24269020
DA 2024-02-29
ER

PT J
AU Soreq, L
   Guffanti, A
   Salomonis, N
   Simchovitz, A
   Israel, Z
   Bergman, H
   Soreq, H
AF Soreq, Lilach
   Guffanti, Alessandro
   Salomonis, Nathan
   Simchovitz, Alon
   Israel, Zvi
   Bergman, Hagai
   Soreq, Hermona
TI Long Non-Coding RNA and Alternative Splicing Modulations in Parkinson's
   Leukocytes Identified by RNA Sequencing
SO PLOS COMPUTATIONAL BIOLOGY
LA English
DT Article
ID DIFFERENTIAL EXPRESSION ANALYSIS; ALPHA-SYNUCLEIN; GENE-EXPRESSION;
   SECONDARY STRUCTURE; ALZHEIMERS-DISEASE; GENOME ANNOTATION; MICRORNA;
   DATABASE; EVOLUTION; MUTATIONS
AB The continuously prolonged human lifespan is accompanied by increase in neurodegenerative diseases incidence, calling for the development of inexpensive blood-based diagnostics. Analyzing blood cell transcripts by RNA-Seq is a robust means to identify novel biomarkers that rapidly becomes a commonplace. However, there is lack of tools to discover novel exons, junctions and splicing events and to precisely and sensitively assess differential splicing through RNA-Seq data analysis and across RNA-Seq platforms. Here, we present a new and comprehensive computational workflow for whole-transcriptome RNA-Seq analysis, using an updated version of the software AltAnalyze, to identify both known and novel high-confidence alternative splicing events, and to integrate them with both protein-domains and microRNA binding annotations. We applied the novel workflow on RNA-Seq data from Parkinson's disease (PD) patients' leukocytes pre- and post-Deep Brain Stimulation (DBS) treatment and compared to healthy controls. Disease-mediated changes included decreased usage of alternative promoters and N-termini, 5'-end variations and mutually-exclusive exons. The PD regulated FUS and HNRNP A/B included prion-like domains regulated regions. We also present here a workflow to identify and analyze long non-coding RNAs (lncRNAs) via RNA-Seq data. We identified reduced lncRNA expression and selective PD-induced changes in 13 of over 6,000 detected leukocyte lncRNAs, four of which were inversely altered post-DBS. These included the U1 spliceosomal lncRNA and RP11-462G22.1, each entailing sequence complementarity to numerous microRNAs. Analysis of RNA-Seq from PD and unaffected controls brains revealed over 7,000 brain-expressed lncRNAs, of which 3,495 were co-expressed in the leukocytes including U1, which showed both leukocyte and brain increases. Furthermore, qRT-PCR validations confirmed these co-increases in PD leukocytes and two brain regions, the amygdala and substantia-nigra, compared to controls. This novel workflow allows deep multi-level inspection of RNA-Seq datasets and provides a comprehensive new resource for understanding disease transcriptome modifications in PD and other neurodegenerative diseases.
C1 [Soreq, Lilach; Bergman, Hagai] Hebrew Univ Jerusalem, Hadassah Med Sch, IMRIC, Dept Med Neurobiol, IL-91010 Jerusalem, Israel.
   [Guffanti, Alessandro; Soreq, Hermona] Hebrew Univ Jerusalem, Inst Life Sci, Dept Biol Chem, IL-91904 Jerusalem, Israel.
   [Guffanti, Alessandro; Simchovitz, Alon] Genomnia Srl, Milan, Italy.
   [Salomonis, Nathan] Cincinnati Childrens Hosp Med Ctr, Dept Pediat, Div Biomed Informat, Cincinnati, OH 45229 USA.
   [Israel, Zvi] Hadassah Univ Hosp, Dept Neurosurg, Ctr Funct & Restorat Neurosurg, IL-91120 Jerusalem, Israel.
   [Bergman, Hagai; Soreq, Hermona] Hebrew Univ Jerusalem, Edmond & Lily Safra Ctr Brain Sci ELSC, Jerusalem, Israel.
C3 Hebrew University of Jerusalem; Hebrew University of Jerusalem;
   Cincinnati Children's Hospital Medical Center; Hebrew University of
   Jerusalem; Hebrew University of Jerusalem
RP Soreq, L (corresponding author), Hebrew Univ Jerusalem, Hadassah Med Sch, IMRIC, Dept Med Neurobiol, IL-91010 Jerusalem, Israel.
EM hermona.soreq@mail.huji.ac.il
RI Soreq, Lilach/AAY-7139-2020; Israel, Zvi/S-5814-2016; Bergman,
   Hagai/AAI-4683-2021
OI Bergman, Hagai/0000-0002-2402-6673; Soreq, Lilach/0000-0003-2907-097X;
   Soreq, Hermona/0000-0002-0955-526X
FU Thyssen Foundation; Israeli Ministry of Science; ELSC; Rosetrees
   foundation; European Network of excellence on alternative splicing
   (EURASNET) [LSH-2004-1.1.5-3]; Edmond and Lilly Safra Center for Brain
   Sciences (ELSC); HUJI sources
FX This work was supported by the Israeli Chief Scientist
   (http://www.matimop.org.il/ocs.html) to HB, the Thyssen Foundation
   (http://www.fritz-thyssen-stiftung.de/?L = 1) and an Infrastructure
   Award of the Israeli Ministry of Science
   (http://most.gov.il/english/research/Pages/default.aspx) to HS and HB,
   ELSC (http://elsc.huji.ac.il/) and the Rosetrees foundation
   (http://www.rosetreestrust.co.uk/) to HS and the European Network of
   excellence on alternative splicing (EURASNET, http://www.eurasnet.info/,
   LSH-2004-1.1.5-3) to HS, the Edmond and Lilly Safra Center for Brain
   Sciences (ELSC, http://elsc.huji.ac.il/) to HS and HB. LS thanks HUJI
   sources (http://new.huji.ac.il/) for PhD fellowship support. The funders
   had no role in study design, data collection and analysis, decision to
   publish, or preparation of the manuscript.
CR Allain H, 2008, PROG NEUROBIOL, V84, P25, DOI 10.1016/j.pneurobio.2007.10.003
   An Q, 2009, HAEMATOL-HEMATOL J, V94, P1164, DOI 10.3324/haematol.2008.002808
   Andronescu M, 2008, BMC BIOINFORMATICS, V9, DOI 10.1186/1471-2105-9-340
   Ashburner M, 2000, NAT GENET, V25, P25, DOI 10.1038/75556
   Au KF, 2010, NUCLEIC ACIDS RES, V38, P4570, DOI 10.1093/nar/gkq211
   Baba M, 1998, AM J PATHOL, V152, P879
   Beckedorff FC, 2013, BIOSCI REP, V33, DOI 10.10.42/BSR20130054 23875687
   Ben Abdelali R, 2013, HAEMATOLOGICA, V98, P1711, DOI 10.3324/haematol.2013.086082
   BenMoyal-Segal L, 2006, J NEUROCHEM, V97, P1740, DOI 10.1111/j.1471-4159.2006.03937.x
   Berson A, 2012, EMBO MOL MED, V4, P730, DOI 10.1002/emmm.201100995
   Bindea G, 2009, BIOINFORMATICS, V25, P1091, DOI 10.1093/bioinformatics/btp101
   Brown K, 2013, CELL REP, V3, P319, DOI 10.1016/j.celrep.2013.01.005
   Cabianca DS, 2012, CELL, V149, DOI 10.1016/j.cell.2012.03.035
   Cao XW, 2006, ANNU REV NEUROSCI, V29, P77, DOI 10.1146/annurev.neuro.29.051605.112839
   Carter CJ, 2007, SCHIZOPHRENIA BULL, V33, P1343, DOI 10.1093/schbul/sbm007
   Cha Y, 2013, CELL SIGNAL, V25, P1245, DOI 10.1016/j.cellsig.2013.01.016
   Charlesworth G, 2013, NEUROLOGY
   Cooper O, 2012, SCI TRANSL MED, V4, DOI 10.1126/scitranslmed.3003985
   Costa L. G., 2013, NEUROTOXICOLOGY
   de Mena L, 2010, AM J MED GENET B, V153B, P1234, DOI 10.1002/ajmg.b.31086
   Dennis G, 2003, GENOME BIOL, V4, DOI 10.1186/gb-2003-4-9-r60
   Derrien T, 2012, GENOME RES, V22, P1775, DOI 10.1101/gr.132159.111
   Dimon MT, 2010, PLOS ONE, V5, DOI 10.1371/journal.pone.0013875
   Dorsey ER, 2007, NEUROLOGY, V68, P1524, DOI 10.1212/01.wnl.0000260699.09720.ad
   Douglas Michael R, 2007, Expert Rev Neurother, V7, P657, DOI 10.1586/14737175.7.6.657
   Doxakis E, 2010, J BIOL CHEM, V285, P12726, DOI 10.1074/jbc.M109.086827
   Durinck S, 2005, BIOINFORMATICS, V21, P3439, DOI 10.1093/bioinformatics/bti525
   Edgar R, 2002, NUCLEIC ACIDS RES, V30, P207, DOI 10.1093/nar/30.1.207
   Ewing B, 1998, GENOME RES, V8, P186, DOI 10.1101/gr.8.3.186
   Fahn S, 2003, ANN NY ACAD SCI, V991, P1, DOI 10.1111/j.1749-6632.2003.tb07458.x
   Fahn S.E., 1987, UNIFIED PARKINSONS D
   Fan XZ, 2013, PLOS ONE, V8, DOI 10.1371/journal.pone.0073689
   Fehlbaum-Beurdeley P, 2012, J ALZHEIMERS DIS, V32, P169, DOI 10.3233/JAD-2012-120637
   Gao LB, 2013, BMC NEUROL, V13, DOI 10.1186/1471-2377-13-181
   Gardina PJ, 2006, BMC GENOMICS, V7, DOI 10.1186/1471-2164-7-325
   Gascon E, 2012, FRONT NEUROSCI-SWITZ, V6, DOI 10.3389/fnins.2012.00048
   Gerstner JR, 2007, NEUROCHEM RES, V32, P241, DOI 10.1007/s11064-006-9271-z
   GIBB WRG, 1988, J NEUROL NEUROSUR PS, V51, P745, DOI 10.1136/jnnp.51.6.745
   Grenier K, 2013, FRONT NEUROL, V4, DOI 10.3389/fneur.2013.00100
   Griffiths-Jones S, 2005, NUCLEIC ACIDS RES, V33, pD121, DOI 10.1093/nar/gki081
   Guenzl PM, 2012, RNA BIOL, V9, P731, DOI 10.4161/rna.19985
   Guo D, 2013, STROKE, V44, P1739, DOI 10.1161/STROKEAHA.111.000835
   Gupta RA, 2010, NATURE, V464, P1071, DOI 10.1038/nature08975
   Guttman M, 2012, NATURE, V482, P339, DOI 10.1038/nature10887
   Guttman M, 2010, NAT BIOTECHNOL, V28, P503, DOI 10.1038/nbt.1633
   Guzman JN, 2010, NATURE, V468, P696, DOI 10.1038/nature09536
   Hamada M, 2010, BMC BIOINFORMATICS, V11, DOI 10.1186/1471-2105-11-586
   Harraz MM, 2011, J CHEM NEUROANAT, V42, P127, DOI 10.1016/j.jchemneu.2011.01.005
   Harris LW, 2012, PLOS ONE, V7, DOI 10.1371/journal.pone.0046368
   Harrow J, 2006, GENOME BIOL, V7, DOI 10.1186/gb-2006-7-s1-s4
   Harrow J, 2012, GENOME RES, V22, P1760, DOI 10.1101/gr.135350.111
   Hatano Y, 2004, ANN NEUROL, V56, P424, DOI 10.1002/ana.20251
   Heeramun-Aubeeluck A, 2013, AFR J PSYCHIATRY, V16, P177, DOI [http://dx.doi.org/10.4314/ajpsy.v16i3.23, 10.4314/ajpsy.v16i3.23]
   HOEHN MM, 1967, NEUROLOGY, V17, P427, DOI 10.1212/WNL.17.5.427
   Holden T, 2013, COMPUT MATH METHOD M, V2013, DOI 10.1155/2013/579136
   Howald C, 2012, GENOME RES, V22, P1698, DOI 10.1101/gr.134478.111
   Hubbard T, 2002, NUCLEIC ACIDS RES, V30, P38, DOI 10.1093/nar/30.1.38
   Huelga SC, 2012, CELL REP, V1, P167, DOI 10.1016/j.celrep.2012.02.001
   Ilott NE, 2013, METHODS, V63, P50, DOI 10.1016/j.ymeth.2013.03.019
   Ishigaki S, 2012, SCI REP-UK, V2, DOI 10.1038/srep00529
   Jalali S, 2013, PLOS ONE, V8, DOI 10.1371/journal.pone.0053823
   Johnson R, 2012, NEUROBIOL DIS, V46, P245, DOI 10.1016/j.nbd.2011.12.006
   Junn E, 2012, PHARMACOL THERAPEUT, V133, P142, DOI 10.1016/j.pharmthera.2011.10.002
   Kent WJ, 2002, GENOME RES, V12, P996, DOI 10.1101/gr.229102
   Kim HJ, 2013, NATURE, V495, P467, DOI 10.1038/nature11922
   Kim J, 2007, SCIENCE, V317, P1220, DOI 10.1126/science.1140481
   Kim VN, 2005, NAT REV MOL CELL BIO, V6, P376, DOI 10.1038/nrm1644
   Kitada T, 1998, NATURE, V392, P605, DOI 10.1038/33416
   König J, 2010, NAT STRUCT MOL BIOL, V17, P909, DOI 10.1038/nsmb.1838
   Kringelbach ML, 2007, NAT REV NEUROSCI, V8, P623, DOI 10.1038/nrn2196
   Langmead Ben, 2010, Curr Protoc Bioinformatics, VChapter 11, DOI 10.1002/0471250953.bi1107s32
   Le MTN, 2009, MOL CELL BIOL, V29, P5290, DOI 10.1128/MCB.01694-08
   Lee JT, 2012, SCIENCE, V338, P1435, DOI 10.1126/science.1231776
   Lee K, 2012, J NEUROSCI, V32, P5678, DOI 10.1523/JNEUROSCI.6471-11.2012
   Li MX, 2012, NUCLEIC ACIDS RES, V40, P11714, DOI 10.1093/nar/gks943
   Lin MY, 2011, PLOS ONE, V6, DOI 10.1371/journal.pone.0023356
   Matouk IJ, 2007, PLOS ONE, V2, DOI 10.1371/journal.pone.0000845
   Miñones-Moyano E, 2011, HUM MOL GENET, V20, P3067, DOI 10.1093/hmg/ddr210
   Mitsui S, 2008, FRONT BIOSCI-LANDMRK, V13, P1991, DOI 10.2741/2818
   Moran VA, 2012, NUCLEIC ACIDS RES, V40, P6391, DOI 10.1093/nar/gks296
   Mouradian MM, 2012, NEUROBIOL DIS, V46, P279, DOI 10.1016/j.nbd.2011.12.046
   Mullett SJ, 2013, J MOL NEUROSCI, V49, P507, DOI 10.1007/s12031-012-9904-4
   Narendra DP, 2012, NATURE, V483, P418, DOI 10.1038/nature10952
   Nickles D, 2013, HUM MOL GENET, V22, P4194, DOI 10.1093/hmg/ddt267
   Nussbaum RL, 2003, NEW ENGL J MED, V348, P1356, DOI 10.1056/NEJM2003ra020003
   Pauls E, 2013, J IMMUNOL, V191, P2717, DOI 10.4049/jimmunol.1203268
   Polymeropoulos MH, 1997, SCIENCE, V276, P2045, DOI 10.1126/science.276.5321.2045
   Pruitt KD, 2012, NUCLEIC ACIDS RES, V40, pD130, DOI 10.1093/nar/gkr1079
   Purdom E, 2008, BIOINFORMATICS, V24, P1707, DOI 10.1093/bioinformatics/btn284
   Qureshi IA, 2012, NAT REV NEUROSCI, V13, P528, DOI 10.1038/nrn3234
   Rands CM, 2013, BMC GENOMICS, V14, DOI 10.1186/1471-2164-14-95
   Rhinn H, 2012, NAT COMMUN, V3, DOI 10.1038/ncomms2032
   Robinson MD, 2010, GENOME BIOL, V11, DOI 10.1186/gb-2010-11-3-r25
   Robinson MD, 2010, BIOINFORMATICS, V26, P139, DOI 10.1093/bioinformatics/btp616
   Rustici G, 2013, NUCLEIC ACIDS RES, V41, pD987, DOI 10.1093/nar/gks1174
   Salmena L, 2011, CELL, V146, P353, DOI 10.1016/j.cell.2011.07.014
   Salomonis N, 2010, P NATL ACAD SCI USA, V107, P10514, DOI 10.1073/pnas.0912260107
   Sanford JR, 2009, GENOME RES, V19, P381, DOI 10.1101/gr.082503.108
   Sato K, 2009, NUCLEIC ACIDS RES, V37, pW277, DOI 10.1093/nar/gkp367
   Schapira AHV, 2010, NAT REV NEUROL, V6, P309, DOI 10.1038/nrneurol.2010.52
   Seal RL, 2011, NUCLEIC ACIDS RES, V39, pD514, DOI 10.1093/nar/gkq892
   Shannon P, 2003, GENOME RES, V13, P2498, DOI 10.1101/gr.1239303
   Shendelman S, 2004, PLOS BIOL, V2, P1764, DOI 10.1371/journal.pbio.0020362
   Soreq L, 2008, J NEUROIMMUNOL, V201, P227, DOI 10.1016/j.jneuroim.2008.06.019
   Soreq L, 2013, BMC GENOMICS, V14, DOI 10.1186/1471-2164-14-478
   Soreq L, 2013, FRONT MOL NEUROSCI, V6, DOI 10.3389/fnmol.2013.00010
   Soreq L, 2012, NEURODEGENER DIS, V10, P203, DOI 10.1159/000332598
   Soreq L, 2012, J CELL MOL MED, V16, P1496, DOI 10.1111/j.1582-4934.2011.01444.x
   Srinivasan K, 2005, METHODS, V37, P345, DOI 10.1016/j.ymeth.2005.09.007
   Thompson JW, 2012, BBA-MOL CELL RES, V1823, P1484, DOI 10.1016/j.bbamcr.2012.02.003
   Trapnell C, 2009, BIOINFORMATICS, V25, P1105, DOI 10.1093/bioinformatics/btp120
   Tripathi V, 2010, MOL CELL, V39, P925, DOI 10.1016/j.molcel.2010.08.011
   Tyagarajan SK, 2011, J CELL SCI, V124, P2786, DOI 10.1242/jcs.086199
   Tybulewicz VLJ, 2009, NAT REV IMMUNOL, V9, P630, DOI 10.1038/nri2606
   Ule J, 2005, NAT GENET, V37, P844, DOI 10.1038/ng1610
   Ule J, 2003, SCIENCE, V302, P1212, DOI 10.1126/science.1090095
   Um JW, 2010, J NEUROSCI, V30, P11805, DOI 10.1523/JNEUROSCI.2862-09.2010
   Volders PJ, 2013, NUCLEIC ACIDS RES, V41, pD246, DOI 10.1093/nar/gks915
   Wang KC, 2011, MOL CELL, V43, P904, DOI 10.1016/j.molcel.2011.08.018
   Wang XW, 2008, BIOINFORMATICS, V24, P325, DOI 10.1093/bioinformatics/btm595
   Wapinski O, 2011, TRENDS CELL BIOL, V21, P354, DOI 10.1016/j.tcb.2011.04.001
   Wilusz JE, 2009, GENE DEV, V23, P1494, DOI 10.1101/gad.1800909
   Young RS, 2013, ESSAYS BIOCHEM, V54, P113, DOI [10.1042/BSE0540113, 10.1042/bse0540113]
   Zambon AC, 2012, BIOINFORMATICS, V28, P2209, DOI 10.1093/bioinformatics/bts366
   Zhang HB, 2005, NUCLEIC ACIDS RES, V33, pD116, DOI 10.1093/nar/gki055
   Zhao WQ, 1996, MOL CELL BIOL, V16, P2378
   Ziats MN, 2013, J MOL NEUROSCI, V49, P589, DOI 10.1007/s12031-012-9880-8
NR 127
TC 136
Z9 153
U1 1
U2 50
PU PUBLIC LIBRARY SCIENCE
PI SAN FRANCISCO
PA 1160 BATTERY STREET, STE 100, SAN FRANCISCO, CA 94111 USA
EI 1553-7358
J9 PLOS COMPUT BIOL
JI PLoS Comput. Biol.
PD MAR
PY 2014
VL 10
IS 3
AR e1003517
DI 10.1371/journal.pcbi.1003517
PG 22
WC Biochemical Research Methods; Mathematical & Computational Biology
WE Science Citation Index Expanded (SCI-EXPANDED)
SC Biochemistry & Molecular Biology; Mathematical & Computational Biology
GA AI0AQ
UT WOS:000336509000033
PM 24651478
OA Green Published, gold
DA 2024-02-29
ER

PT J
AU Khodr, CE
   Becerra, A
   Han, Y
   Bohn, MC
AF Khodr, Christina E.
   Becerra, Amanda
   Han, Ye
   Bohn, Martha C.
TI Targeting alpha-synuclein with a microRNA-embedded silencing vector in
   the rat substantia nigra: Positive and negative effects
SO BRAIN RESEARCH
LA English
DT Article
DE Neurodegeneration; RNAi; Substantia nigra; Gene therapy; Tyrosine
   hydroxylase
ID PARKINSONS-DISEASE; RNA INTERFERENCE; IN-VITRO; MODEL; OVEREXPRESSION;
   TOXICITY; EXPRESSION; BRAIN; MICE
AB Background: Alpha-synuclein (SNCA) downregulation shows therapeutic potential for synucleinopathies, including Parkinson's disease (PD). Previously we showed that human (h)SNCA gene silencing using a short hairpin (sh)RNA in rat substantia nigra (SN) protects against a hSNCA-induced forelimb deficit, but not dopamine (DA) neuron loss. Furthermore, the shRNA increases cell death in vitro, but the same target sequence embedded in a microRNA30 transcript (mir30-hSNCA) does not. Objective: Examine hSNCA gene silencing using mir30-hSNCA in vivo. Methods: Rats were stereotaxically injected into one SN with adeno-associated virus serotype 2/8 (AAV)-hSNCA, AAV-hSNCA plus AAV-mir3O-SNCA or AAV-hSNCA plus a control non-silencing mir30-embedded siRNA and DA neuron markers and associated behavior were examined. Results: AAV2/8-mediated SN hSNCA expression induces a forelimb deficit and tyrosine hydroxylase-immunoreactive (TH-IR) neuron loss. hSNCA gene silencing using mir30-hSNCA protects against this forelimb deficit at 2 m and ameliorates TH-IR neuron loss. Striatal (ST) TH-IR fiber density and DA markers, assessed by western blot, are unaffected by AAV-hSNCA alone. Co-expression of either silencing vector reduces ST TH-IR fibers, panTH in SN and Ser40 phosphorylated TH in SN and ST, but does not affect vesicular monoamine transporter-2. However, hSNCA gene silencing promotes partial TH-IR fiber recovery by 2 m. Co-expression of either silencing vector also induces SN inflammation, although some recovery was observed by 2 m in hSNCA-silenced SN. Conclusion: hSNCA gene silencing with AAV-mir30-hSNCA has positive effects on forelimb behavior and SN DA neurons, which are compromised by inflammation and reduced TH expression, suggesting that AAV2/8-mir30-hSNCA-mediated gene silencing, although promising in vitro, is not a candidate for therapeutic translation for PD. (c) 2014 The Authors. Published by Elsevier B.V. All rights reserved.
C1 [Khodr, Christina E.; Becerra, Amanda; Han, Ye; Bohn, Martha C.] Northwestern Univ, Ann & Robert H Lurie Childrens Hosp, Feinberg Sch Med, Dept Pediat,Neurobiol Program,Chicago Res Ctr, Chicago, IL 60611 USA.
C3 Ann & Robert H. Lurie Children's Hospital of Chicago; Northwestern
   University; Feinberg School of Medicine
RP Bohn, MC (corresponding author), Northwestern Univ, Ann & Robert H Lurie Childrens Hosp, Feinberg Sch Med, Dept Pediat,Neurobiol Program,Chicago Res Ctr, 225 E Chicago Ave,Box 209, Chicago, IL 60611 USA.
EM m-bohn@northwestern.edu
FU Department of Defense Neurotoxicology Program [NO06079001]; NIH
   [NS31957, NS054989, T32 NS041234]; Harry F. and Elaine M. Chaddick
   Foundation; Medical Research Institute Council of Ann and Robert H.
   Lurie Children's Hospital of Chicago
FX This study was supported by the Department of Defense Neurotoxicology
   Program (NO06079001) and NIH grants (NS31957 and NS054989 to M.C.B. and
   T32 NS041234 to C.E.K.), the Harry F. and Elaine M. Chaddick Foundation
   and the Medical Research Institute Council of Ann and Robert H. Lurie
   Children's Hospital of Chicago. The University of Pennsylvania Viral
   Vector Core is acknowledged for AAV production. The technical assistance
   of Jianping Xie and Brian Corstange (Ann and Robert H. Lurie Children's
   Hospital of Chicago Research Center) and technical advice of Hemraj
   Dodiya (Rush University) is appreciated. M.C.B. holds European and U.S.
   patents on this technology.
CR Boudreau RL, 2008, RNA, V14, P1834, DOI 10.1261/rna.1062908
   Boudreau RL, 2009, MOL THER, V17, P169, DOI 10.1038/mt.2008.231
   Castanotto D, 2007, NUCLEIC ACIDS RES, V35, P5154, DOI 10.1093/nar/gkm543
   Chesselet MF, 2008, EXP NEUROL, V209, P22, DOI 10.1016/j.expneurol.2007.08.006
   da Silveira SA, 2009, HUM MOL GENET, V18, P872, DOI 10.1093/hmg/ddn417
   Decressac M, 2012, NEUROBIOL DIS, V45, P939, DOI 10.1016/j.nbd.2011.12.013
   Fire A, 1998, NATURE, V391, P806, DOI 10.1038/35888
   Gorbatyuk OS, 2008, P NATL ACAD SCI USA, V105, P763, DOI 10.1073/pnas.0711053105
   Grimm D, 2006, NATURE, V441, P537, DOI 10.1038/nature04791
   Han Y, 2011, BRAIN RES, V1386, P15, DOI 10.1016/j.brainres.2011.02.041
   Hayashita-Kinoh H, 2006, BIOCHEM BIOPH RES CO, V341, P1088, DOI 10.1016/j.bbrc.2006.01.057
   Khodr CE, 2011, BRAIN RES, V1395, P94, DOI 10.1016/j.brainres.2011.04.036
   Kirik D, 2003, P NATL ACAD SCI USA, V100, P2884, DOI 10.1073/pnas.0536383100
   Kirik D, 2002, J NEUROSCI, V22, P2780, DOI 10.1523/JNEUROSCI.22-07-02780.2002
   Koprich JB, 2011, PLOS ONE, V6, DOI 10.1371/journal.pone.0017698
   Koprich JB, 2010, MOL NEURODEGENER, V5, DOI 10.1186/1750-1326-5-43
   Lee VMY, 2006, NEURON, V52, P33, DOI 10.1016/j.neuron.2006.09.026
   Lewis J, 2008, MOL NEURODEGENER, V3, DOI 10.1186/1750-1326-3-19
   Lo Bianco C, 2002, P NATL ACAD SCI USA, V99, P10813, DOI 10.1073/pnas.152339799
   Lundblad M, 2012, P NATL ACAD SCI USA, V109, P3213, DOI 10.1073/pnas.1200575109
   Martí MJ, 2003, MOVEMENT DISORD, V18, pS21, DOI 10.1002/mds.10560
   Masliah E, 2000, SCIENCE, V287, P1265, DOI 10.1126/science.287.5456.1265
   McBride JL, 2008, P NATL ACAD SCI USA, V105, P5868, DOI 10.1073/pnas.0801775105
   McCormack AL, 2010, PLOS ONE, V5, DOI 10.1371/journal.pone.0012122
   McFarland NR, 2009, J NEUROPATH EXP NEUR, V68, P515, DOI 10.1097/NEN.0b013e3181a24b53
   Richfield EK, 2002, EXP NEUROL, V175, P35, DOI 10.1006/exnr.2002.7882
   Sapru MK, 2006, EXP NEUROL, V198, P382, DOI 10.1016/j.expneurol.2005.12.024
   Schallert T, 2000, NEUROPHARMACOLOGY, V39, P777, DOI 10.1016/S0028-3908(00)00005-8
   Scherr M, 2007, CELL CYCLE, V6, P444, DOI 10.4161/cc.6.4.3807
   Sibley CR, 2012, NUCLEIC ACIDS RES, V40, P9863, DOI 10.1093/nar/gks712
   Spillantini MG, 1997, NATURE, V388, P839, DOI 10.1038/42166
   Ulusoy A, 2009, MOL THER, V17, P1574, DOI 10.1038/mt.2009.142
   Yi R, 2005, RNA, V11, P220, DOI 10.1261/rna.7233305
   Yuan B, 2009, NEUROSCI LETT, V459, P16, DOI 10.1016/j.neulet.2009.04.046
NR 34
TC 42
Z9 46
U1 0
U2 9
PU ELSEVIER
PI AMSTERDAM
PA RADARWEG 29, 1043 NX AMSTERDAM, NETHERLANDS
SN 0006-8993
EI 1872-6240
J9 BRAIN RES
JI Brain Res.
PD MAR 6
PY 2014
VL 1550
BP 47
EP 60
DI 10.1016/j.brainres.2014.01.010
PG 14
WC Neurosciences
WE Science Citation Index Expanded (SCI-EXPANDED)
SC Neurosciences & Neurology
GA AD8DT
UT WOS:000333497400006
PM 24463035
OA hybrid, Green Accepted
DA 2024-02-29
ER

PT J
AU Maffioletti, E
   Tardito, D
   Gennarelli, M
   Bocchio-Chiavetto, L
AF Maffioletti, Elisabetta
   Tardito, Daniela
   Gennarelli, Massimo
   Bocchio-Chiavetto, Luisella
TI Micro spies from the brain to the periphery: new clues from studies on
   microRNAs in neuropsychiatric disorders
SO FRONTIERS IN CELLULAR NEUROSCIENCE
LA English
DT Review
DE microRNA; schizophrenia; major depression; bipolar disorder; Alzheimer
   disease; Parkinson disease; genetic variation; SNP
ID ALPHA-SYNUCLEIN EXPRESSION; LYMPHOBLASTOID CELL-LINES;
   ALZHEIMERS-DISEASE BRAIN; CIRCULATING MICRORNAS; TARGET SITE;
   CEREBROSPINAL-FLUID; PARKINSONS-DISEASE; PREFRONTAL CORTEX;
   DOWN-REGULATION; BINDING-SITE
AB microRNAs (miRNAs) are small non-coding RNAs (20-22 nucleotides) playing a major role in post-transcriptional regulation of gene expression. miRNAs are predicted to regulate more than 50% of all the protein-coding genes. Increasing evidence indicates that they may play key roles in the biological pathways that regulate neurogenesis and synaptic plasticity, as well as in neurotransmitter homeostasis in the adult brain. In this article we review recent studies suggesting that miRNAs may be involved in the pathophysiology of neuropsychiatric disorders and in the action of psychotropic drugs, in particular by analyzing the contribution of genomic studies in patients' peripheral tissues. Alterations in miRNA expression have been observed in schizophrenia, bipolar disorder, major depression, Parkinson's disease, Alzheimer's disease and other neuropsychiatric conditions. In particular, intriguing findings concern the identification of disease-associated miRNA signatures in peripheral tissues, or modifications in miRNA profiles induced by drug treatments. Furthermore, genetic variations in miRNA sequences and miRNA-related genes have been described in neuropsychiatric diseases. Overall, though still at a preliminary stage, several lines of evidence indicate an involvement of miRNAs in both the pathophysiology and pharmacotherapy of neuropsychiatric disorders. In this regard, the data obtained in peripheral tissues may provide further insights into the etiopathogenesis of several brain diseases and contribute to identify new biomarkers for diagnostic assessment improvement and treatment personalization.
C1 [Maffioletti, Elisabetta; Gennarelli, Massimo] IRCCS Ctr S Giovanni di Dio Fatebenefratelli, Genet Unit, I-25125 Brescia, Italy.
   [Maffioletti, Elisabetta; Gennarelli, Massimo] Univ Brescia, Dept Mol & Translat Med, Brescia, Italy.
   [Tardito, Daniela] Univ Milan, Dept Biomol & Pharmaceut Sci, Milan, Italy.
   [Bocchio-Chiavetto, Luisella] IRCCS Ctr S Giovanni di Dio Fatebenefratelli, Neuropsychopharmacol Unit, I-25125 Brescia, Italy.
C3 IRCCS Fatebenefratelli; University of Brescia; University of Milan;
   IRCCS Fatebenefratelli
RP Bocchio-Chiavetto, L (corresponding author), IRCCS Ctr S Giovanni di Dio Fatebenefratelli, Neuropsychopharmacol Unit, Via Pilastroni 4, I-25125 Brescia, Italy.
EM lbocchio@fatebenefratelli.it
RI Gennarelli, Massimo/AAL-3542-2020; Tardito, Daniela/J-8076-2015; Bocchio
   Chiavetto, Luisella/D-3884-2012; Maffioletti, Elisabetta/D-7170-2017
OI Tardito, Daniela/0000-0001-5585-1054; Bocchio Chiavetto,
   Luisella/0000-0002-9801-603X; Maffioletti,
   Elisabetta/0000-0003-4019-1641; GENNARELLI, Massimo/0000-0003-4192-945X
FU Cariplo Foundation (MICROMOOD); Italian Ministry of Health (Ricerca
   Corrente)
FX This work was supported by grants from the Cariplo Foundation (MICROMOOD
   Project 2009-2701) and from the Italian Ministry of Health (Ricerca
   Corrente). We want to thank Dr. Carlo Maj for his help.
CR Abelson JF, 2005, SCIENCE, V310, P317, DOI 10.1126/science.1116502
   Absalon S, 2013, J NEUROSCI, V33, P14645, DOI 10.1523/JNEUROSCI.1327-13.2013
   Alexandrov Peter N, 2012, Int J Biochem Mol Biol, V3, P365
   Arroyo JD, 2011, P NATL ACAD SCI USA, V108, P5003, DOI 10.1073/pnas.1019055108
   Banigan MG, 2013, PLOS ONE, V8, DOI 10.1371/journal.pone.0048814
   Baudry A, 2010, SCIENCE, V329, P1537, DOI 10.1126/science.1193692
   Begemann M, 2010, ARCH GEN PSYCHIAT, V67, P879, DOI 10.1001/archgenpsychiatry.2010.107
   Belzeaux R, 2012, TRANSL PSYCHIAT, V2, DOI 10.1038/tp.2012.112
   Beveridge NJ, 2010, MOL PSYCHIATR, V15, P1176, DOI 10.1038/mp.2009.84
   Beveridge NJ, 2008, HUM MOL GENET, V17, P1156, DOI 10.1093/hmg/ddn005
   Bicker S, 2013, GENE DEV, V27, P991, DOI 10.1101/gad.211243.112
   Blennow K, 2013, MED CLIN N AM, V97, P369, DOI 10.1016/j.mcna.2012.12.012
   Bocchio-Chiavetto L, 2013, EUR NEUROPSYCHOPHARM, V23, P602, DOI 10.1016/j.euroneuro.2012.06.013
   Boeckel JN, 2013, CLIN CHEM, V59, P1125, DOI 10.1373/clinchem.2012.199505
   Boutajangout Allal, 2013, Int J Cell Biol, V2013, P576383, DOI 10.1155/2013/576383
   Breving K, 2010, INT J BIOCHEM CELL B, V42, P1316, DOI 10.1016/j.biocel.2009.09.016
   Burgos KL, 2013, RNA, V19, P712, DOI 10.1261/rna.036863.112
   Caputo V, 2011, PLOS ONE, V6, DOI 10.1371/journal.pone.0028656
   Chan Anthony W. S., 2012, Frontiers in Genetics, V3, P82, DOI 10.3389/fgene.2012.00082
   Chekulaeva M, 2009, CURR OPIN CELL BIOL, V21, P452, DOI 10.1016/j.ceb.2009.04.009
   Chen HM, 2009, INT J NEUROPSYCHOPH, V12, P975, DOI 10.1017/S1461145709000029
   Chen X, 2008, CELL RES, V18, P997, DOI 10.1038/cr.2008.282
   Chen-Plotkin AS, 2012, J NEUROSCI, V32, P11213, DOI 10.1523/JNEUROSCI.0521-12.2012
   Cogswell JP, 2008, J ALZHEIMERS DIS, V14, P27, DOI 10.3233/jad-2008-14103
   Cortez MA, 2011, NAT REV CLIN ONCOL, V8, P467, DOI 10.1038/nrclinonc.2011.76
   Creson TK, 2011, BIPOLAR DISORD, V13, P238, DOI 10.1111/j.1399-5618.2011.00915.x
   Cummings E, 2013, NEUROSCI LETT, V532, P33, DOI 10.1016/j.neulet.2012.08.065
   Davis BN, 2009, CELL COMMUN SIGNAL, V7, DOI 10.1186/1478-811X-7-18
   de Mena L, 2010, NEUROSCI LETT, V479, P22, DOI 10.1016/j.neulet.2010.05.019
   Delay C, 2011, MOL NEURODEGENER, V6, DOI 10.1186/1750-1326-6-70
   Doxakis E, 2010, J BIOL CHEM, V285, P12726, DOI 10.1074/jbc.M109.086827
   Duan SW, 2009, RNA BIOL, V6, P412, DOI 10.4161/rna.6.4.8830
   Farazi TA, 2013, ADV EXP MED BIOL, V774, P1, DOI 10.1007/978-94-007-5590-1_1
   Felekkis K, 2011, MOL BIOL EVOL, V28, P2421, DOI 10.1093/molbev/msr078
   Feng JN, 2009, PLOS ONE, V4, DOI 10.1371/journal.pone.0006121
   Fichtlscherer S, 2010, CIRC RES, V107, P677, DOI 10.1161/CIRCRESAHA.109.215566
   Gao FB, 2010, NEURAL DEV, V5, DOI 10.1186/1749-8104-5-25
   Gao J, 2010, NATURE, V466, P1105, DOI 10.1038/nature09271
   Gardiner E, 2012, MOL PSYCHIATR, V17, P827, DOI 10.1038/mp.2011.78
   Gaughwin P, 2011, CEREB CORTEX, V21, P1857, DOI 10.1093/cercor/bhq262
   Geekiyanage H, 2012, EXP NEUROL, V235, P491, DOI 10.1016/j.expneurol.2011.11.026
   Geekiyanage H, 2011, J NEUROSCI, V31, P14820, DOI 10.1523/JNEUROSCI.3883-11.2011
   Green MJ, 2013, MOL PSYCHIATR, V18, P774, DOI 10.1038/mp.2012.84
   Guay C, 2013, NAT REV ENDOCRINOL, V9, P513, DOI 10.1038/nrendo.2013.86
   Guella I, 2013, J PSYCHIATR RES, V47, P1215, DOI 10.1016/j.jpsychires.2013.05.021
   Han M, 2013, PLOS ONE, V8, DOI 10.1371/journal.pone.0078028
   Hanke M, 2010, UROL ONCOL-SEMIN ORI, V28, P655, DOI 10.1016/j.urolonc.2009.01.027
   Hansen KF, 2013, BRAIN STRUCT FUNCT, V218, P817, DOI 10.1007/s00429-012-0431-4
   Hansen T, 2007, PLOS ONE, V2, DOI 10.1371/journal.pone.0000873
   Haramati S, 2011, J NEUROSCI, V31, P14191, DOI 10.1523/JNEUROSCI.1673-11.2011
   He Y, 2012, DNA CELL BIOL, V31, P1499, DOI 10.1089/dna.2012.1660
   Hébert SS, 2008, P NATL ACAD SCI USA, V105, P6415, DOI 10.1073/pnas.0710263105
   Hébert SS, 2013, J ALZHEIMERS DIS, V35, P335, DOI 10.3233/JAD-122350
   Hennah W, 2003, HUM MOL GENET, V12, P3151, DOI 10.1093/hmg/ddg341
   Honda M, 2013, PLOS ONE, V8, DOI 10.1371/journal.pone.0075960
   Hu K, 2012, BMC NEUROSCI, V13, DOI 10.1186/1471-2202-13-115
   Huntzinger E, 2011, NAT REV GENET, V12, P99, DOI 10.1038/nrg2936
   Iguchi Haruhisa, 2010, Commun Integr Biol, V3, P478, DOI 10.4161/cib.3.5.12693
   Jimenez-Mateos EM, 2012, NAT MED, V18, P1087, DOI 10.1038/nm.2834
   Junn E, 2012, PHARMACOL THERAPEUT, V133, P142, DOI 10.1016/j.pharmthera.2011.10.002
   Junn E, 2009, P NATL ACAD SCI USA, V106, P13052, DOI 10.1073/pnas.0906277106
   Katsuura S, 2012, NEUROSCI LETT, V516, P79, DOI 10.1016/j.neulet.2012.03.062
   Kiko T, 2014, J ALZHEIMERS DIS, V39, P253, DOI 10.3233/JAD-130932
   Kim AH, 2010, SCHIZOPHR RES, V124, P183, DOI 10.1016/j.schres.2010.07.002
   Kim J, 2007, SCIENCE, V317, P1220, DOI 10.1126/science.1140481
   Kolshus E., 2013, ACTA PSYCHIAT SCAND, DOI [10.1111/acps.12191, DOI 10.1111/ACPS.12191.[]
   Kozomara A, 2014, NUCLEIC ACIDS RES, V42, pD68, DOI 10.1093/nar/gkt1181
   Kroh EM, 2010, METHODS, V50, P298, DOI 10.1016/j.ymeth.2010.01.032
   Krol J, 2010, NAT REV GENET, V11, P597, DOI 10.1038/nrg2843
   Lai CY, 2011, PLOS ONE, V6, DOI 10.1371/journal.pone.0021635
   Laterza OF, 2009, CLIN CHEM, V55, P1977, DOI 10.1373/clinchem.2009.131797
   Lau P, 2013, EMBO MOL MED, V5, P1613, DOI 10.1002/emmm.201201974
   LEE RC, 1993, CELL, V75, P843, DOI 10.1016/0092-8674(93)90529-Y
   Lehmann SM, 2012, NAT NEUROSCI, V15, P827, DOI 10.1038/nn.3113
   Leidinger P, 2013, GENOME BIOL, V14, DOI 10.1186/gb-2013-14-7-r78
   Li YY, 2013, PLOS ONE, V8, DOI [10.1371/journal.pone.0071994, 10.1371/journal.pone.0055108, 10.1371/journal.pone.0066567, 10.1371/journal.pone.0054369, 10.1371/journal.pone.0077685, 10.1371/journal.pone.0062036, 10.1371/journal.pone.0052093, 10.1371/journal.pone.0063648]
   Liu CX, 2012, BMC GENOMICS, V13, DOI 10.1186/1471-2164-13-661
   Liu N, 2012, NATURE, V482, P519, DOI 10.1038/nature10810
   Liu S, 2013, CHINESE MED J-PEKING, V126, P2676, DOI 10.3760/cma.j.issn.0366-6999.20130781
   Loohuis NFMO, 2012, CELL MOL LIFE SCI, V69, P89, DOI 10.1007/s00018-011-0788-1
   Madrigal-Matute J, 2013, CURR ATHEROSCLER REP, V15, DOI 10.1007/s11883-013-0322-z
   Marcinkowska M, 2011, BMC GENOMICS, V12, DOI 10.1186/1471-2164-12-183
   Margis R, 2011, J BIOTECHNOL, V152, P96, DOI 10.1016/j.jbiotec.2011.01.023
   Martins M, 2011, PLOS ONE, V6, DOI 10.1371/journal.pone.0025443
   Miller BH, 2012, P NATL ACAD SCI USA, V109, P3125, DOI 10.1073/pnas.1113793109
   Miñones-Moyano E, 2011, HUM MOL GENET, V20, P3067, DOI 10.1093/hmg/ddr210
   Mitchell PS, 2008, P NATL ACAD SCI USA, V105, P10513, DOI 10.1073/pnas.0804549105
   Monsonego A, 2013, IMMUNOLOGY, V139, P438, DOI 10.1111/imm.12103
   Moreau MP, 2011, BIOL PSYCHIAT, V69, P188, DOI 10.1016/j.biopsych.2010.09.039
   Muiños-Gimeno M, 2011, BIOL PSYCHIAT, V69, P526, DOI 10.1016/j.biopsych.2010.10.010
   Muiños-Gimeno M, 2010, EUR J HUM GENET, V18, P218, DOI 10.1038/ejhg.2009.165
   Muiños-Gimeno M, 2009, HUM MUTAT, V30, P1062, DOI 10.1002/humu.21005
   Müller M, 2014, NEUROBIOL AGING, V35, P152, DOI 10.1016/j.neurobiolaging.2013.07.005
   Nelson PT, 2010, J ALZHEIMERS DIS, V21, P75, DOI 10.3233/JAD-2010-091603
   Numakawa T, 2011, NEUROCHEM INT, V59, P551, DOI 10.1016/j.neuint.2011.06.009
   Nunez-Iglesias J, 2010, PLOS ONE, V5, DOI 10.1371/journal.pone.0008898
   O'Carroll D, 2013, NEUROPSYCHOPHARMACOL, V38, P39, DOI 10.1038/npp.2012.87
   O'Connor RM, 2013, INT J NEUROPSYCHOPH, V16, P1885, DOI 10.1017/S1461145713000448
   Oved K, 2012, PHARMACOGENOMICS, V13, P1129, DOI [10.2217/PGS.12.93, 10.2217/pgs.12.93]
   Papoutsidakis N, 2013, CURR TOP MED CHEM, V13, P216, DOI 10.2174/1568026611313020009
   Park NJ, 2009, CLIN CANCER RES, V15, P5473, DOI 10.1158/1078-0432.CCR-09-0736
   Pasquinelli AE, 2012, NAT REV GENET, V13, P271, DOI 10.1038/nrg3162
   Pelizzari M, 2012, EUR NEUROPSYCHOPHARM, V22, pS101
   Peng ZF, 2013, J NEUROSCI RES, V91, P1349, DOI 10.1002/jnr.23255
   Perkins DO, 2007, GENOME BIOL, V8, DOI 10.1186/gb-2007-8-2-r27
   Perkins DO, 2005, MOL PSYCHIATR, V10, P69, DOI 10.1038/sj.mp.4001577
   Pigati L, 2010, PLOS ONE, V5, DOI 10.1371/journal.pone.0013515
   Profumo Valentina, 2013, Critical Reviews in Oncogenesis, V18, P341
   Rademakers R, 2008, HUM MOL GENET, V17, P3631, DOI 10.1093/hmg/ddn257
   Rahman OA, 2010, ELECTROPHORESIS, V31, P1790, DOI 10.1002/elps.200900664
   Ripke S, 2011, NAT GENET, V43, P969, DOI 10.1038/ng.940
   Rong H, 2011, J PSYCHIATR RES, V45, P92, DOI 10.1016/j.jpsychires.2010.04.028
   Rossi M., 2013, EUR J HUM GENET, DOI [10.1038/ejhg.2013.246, DOI 10.1038/EJHG.2013.246.[]
   Santarelli DM, 2013, PSYCHOPHARMACOLOGY, V227, P67, DOI 10.1007/s00213-012-2939-y
   Santarelli DM, 2011, BIOL PSYCHIAT, V69, P180, DOI 10.1016/j.biopsych.2010.09.030
   Saus E, 2010, HUM MOL GENET, V19, P4017, DOI 10.1093/hmg/ddq316
   Sayed D, 2011, PHYSIOL REV, V91, P827, DOI 10.1152/physrev.00006.2010
   Scarr E, 2013, TRANSL PSYCHIAT, V3, DOI 10.1038/tp.2013.3
   Schiffman JD, 2011, BRIT J HAEMATOL, V155, P477, DOI 10.1111/j.1365-2141.2011.08883.x
   Schipper HM, 2007, GENE REGUL SYST BIO, V1, P263
   Schonrock N, 2010, PLOS ONE, V5, DOI 10.1371/journal.pone.0011070
   Schwarz DS, 2003, CELL, V115, P199, DOI 10.1016/S0092-8674(03)00759-1
   Serpente M, 2011, J ALZHEIMERS DIS, V26, P787, DOI 10.3233/JAD-2011-110074
   Sethupathy P, 2008, TRENDS GENET, V24, P489, DOI 10.1016/j.tig.2008.07.004
   Shaltiel G, 2013, BRAIN STRUCT FUNCT, V218, P59, DOI 10.1007/s00429-011-0376-z
   Sheinerman KS, 2012, AGING-US, V4, P590, DOI 10.18632/aging.100486
   Shi WT, 2012, J PSYCHIATR RES, V46, P198, DOI 10.1016/j.jpsychires.2011.09.010
   Shim SM, 2012, CRIT REV EUKAR GENE, V22, P189, DOI 10.1615/CritRevEukarGeneExpr.v22.i3.20
   Siegel G, 2011, CURR OPIN GENET DEV, V21, P491, DOI 10.1016/j.gde.2011.04.008
   Skog J, 2008, NAT CELL BIOL, V10, P1470, DOI 10.1038/ncb1800
   Smalheiser NR, 2012, PLOS ONE, V7, DOI 10.1371/journal.pone.0033201
   Smalheiser NR, 2009, NEUROMOL MED, V11, P133, DOI 10.1007/s12017-009-8065-2
   Soreq L, 2013, FRONT MOL NEUROSCI, V6, DOI 10.3389/fnmol.2013.00010
   Tan L, 2014, J NEUROL SCI, V336, P52, DOI 10.1016/j.jns.2013.10.002
   Tan L, 2013, MOL NEUROBIOL, V47, P382, DOI 10.1007/s12035-012-8359-5
   Tardito D, 2013, EXPERT OPIN INV DRUG, V22, P217, DOI 10.1517/13543784.2013.749237
   Valadi H, 2007, NAT CELL BIOL, V9, P654, DOI 10.1038/ncb1596
   Van Deerlin VM, 2010, NAT GENET, V42, P234, DOI 10.1038/ng.536
   van Spronsen M, 2013, PLOS ONE, V8, DOI 10.1371/journal.pone.0074907
   Villa C, 2011, REJUV RES, V14, P275, DOI 10.1089/rej.2010.1123
   Wang G, 2008, AM J HUM GENET, V82, P283, DOI 10.1016/j.ajhg.2007.09.021
   Wang K, 2010, NUCLEIC ACIDS RES, V38, DOI 10.1093/nar/gkq603
   Wang WX, 2008, J NEUROSCI, V28, P1213, DOI 10.1523/JNEUROSCI.5065-07.2008
   Wang WX, 2011, ACTA NEUROPATHOL, V121, P193, DOI 10.1007/s00401-010-0756-0
   Wang WX, 2010, AM J PATHOL, V177, P334, DOI 10.2353/ajpath.2010.091202
   Wibrand K, 2012, PLOS ONE, V7, DOI 10.1371/journal.pone.0041688
   Xu Y, 2010, J AFFECT DISORDERS, V127, P332, DOI 10.1016/j.jad.2010.05.019
   Xu Y, 2010, SCHIZOPHR RES, V119, P219, DOI 10.1016/j.schres.2010.02.1070
   Zeng Lili, 2011, Front Biosci (Elite Ed), V3, P1265
   Zhou R, 2009, NEUROPSYCHOPHARMACOL, V34, P1395, DOI 10.1038/npp.2008.131
   Zhou Y, 2013, J MOL NEUROSCI, V49, P594, DOI 10.1007/s12031-012-9887-1
   Ziats M. N., 2013, MOL PSYCHIATR, DOI DOI 10.1038/MP.2013.93.[
   Zovoilis A, 2011, EMBO J, V30, P4299, DOI 10.1038/emboj.2011.327
   Zubakov D, 2010, INT J LEGAL MED, V124, P217, DOI 10.1007/s00414-009-0402-3
NR 154
TC 95
Z9 98
U1 2
U2 52
PU FRONTIERS MEDIA SA
PI LAUSANNE
PA AVENUE DU TRIBUNAL FEDERAL 34, LAUSANNE, CH-1015, SWITZERLAND
EI 1662-5102
J9 FRONT CELL NEUROSCI
JI Front. Cell. Neurosci.
PD MAR 11
PY 2014
VL 8
AR 75
DI 10.3389/fncel.2014.00075
PG 16
WC Neurosciences
WE Science Citation Index Expanded (SCI-EXPANDED)
SC Neurosciences & Neurology
GA AC7GL
UT WOS:000332696100001
PM 24653674
OA Green Published, gold
DA 2024-02-29
ER

PT J
AU Chatterjee, P
   Bhattacharyya, M
   Bandyopadhyay, S
   Roy, D
AF Chatterjee, Paulami
   Bhattacharyya, Malay
   Bandyopadhyay, Sanghamitra
   Roy, Debjani
TI Studying the System-Level Involvement of MicroRNAs in Parkinson's
   Disease
SO PLOS ONE
LA English
DT Article
ID THERAPEUTIC TARGET; EXPRESSION PROFILE; PANCREATIC-CANCER; MIRNA-200
   FAMILY; CELL INVASION; NETWORK; GENES; TOOL; IDENTIFICATION; MOLECULES
AB Background : Parkinson's Disease (PD) is a progressive neurologic disorder that affects movement and balance. Recent studies have revealed the importance of microRNA (miR) in PD. However, the detailed role of miR and its regulation by Transcription Factor (TF) remain unexplored. In this work for the first time we have studied TF-miR-mRNA regulatory network as well as miR co-expression network in PD. Result: We compared the 204 differentially expressed miRs from microarray data with 73 PD related miRs obtained from literature, Human MicroRNA Disease Database and found a significant overlap of 47 PD related miRs ( p-value, 0.05). Functional enrichment analyses of these 47 common (Group1) miRs and the remaining 157 (Group2) miRs revealed similar kinds of over-representative GO Biological Processes and KEGG pathways. This strengthens the possibility that some of the Group 2 miRs can have functional roles in PD progression, hitherto unidentified in any study. In order to explore the cross talk between TF, miR and target mRNA, regulatory networks were constructed. Study of these networks resulted in 14 InterRegulatory hub miRs whereas miR co-expression network revealed 18 co-expressed hub miRs. Of these 32 hub miRs, 23 miRs were previously unidentified with respect to their association with PD. Hierarchical clustering analysis further strengthens the roles of these novel miRs in different PD pathways. Furthermore hsa-miR-92a appeared as novel hub miR in both regulatory and co-expression network indicating its strong functional role in PD. High conservation patterns were observed for most of these 23 novel hub miRs across different species including human. Thus these 23 novel hub miRs can be considered as potential biomarkers for PD. Conclusion: Our study identified 23 novel miR markers which can open up new avenues for future studies and shed lights on potential therapeutic targets for PD.
C1 [Chatterjee, Paulami; Roy, Debjani] Bose Inst, Dept Biophys, Kolkata, India.
   [Bhattacharyya, Malay] Univ Kalyani, Dept CSE, Kalyani 741235, W Bengal, India.
   [Bandyopadhyay, Sanghamitra] Indian Stat Inst, Machine Intelligence Unit, Kolkata, India.
C3 Department of Science & Technology (India); Bose Institute; Kalyani
   University; Indian Statistical Institute; Indian Statistical Institute
   Kolkata
RP Roy, D (corresponding author), Bose Inst, Dept Biophys, Acharya JC Bose Centenary Bldg, Kolkata, India.
EM drdebjani@yahoo.com
RI Bhattacharyya, Malay/IYS-7306-2023; Bandyopadhyay,
   Sanghamitra/A-6597-2010; Bandyopadhyay, Sanghamitra/AAP-4578-2020;
   Bandyopadhyay, Sanghamitra/AAO-7010-2020; Bhattacharyya,
   Malay/AAF-5036-2020
OI Bandyopadhyay, Sanghamitra/0000-0001-6370-2083; Chatterjee,
   Paulami/0000-0002-2204-5459; Bhattacharyya, Malay/0000-0001-7781-1264
FU Department of Biophysics, Bose Institute, Kalyani University; Indian
   Statistical Institute (ISI)
FX The authors would like to thank the Department of Biophysics, Bose
   Institute, Kalyani University and the Indian Statistical Institute (ISI)
   for their co-operation and support.
CR Ab Mutalib NS, 2011, INT J MOL MED, V28, P327, DOI 10.3892/ijmm.2011.714
   Abe M, 2013, TRENDS CELL BIOL, V23, P30, DOI 10.1016/j.tcb.2012.08.013
   Aguda BD, 2013, ADV EXP MED BIOL, V774, P149, DOI 10.1007/978-94-007-5590-1_9
   Al-Shahrour F, 2007, NUCLEIC ACIDS RES, V35, pW91, DOI 10.1093/nar/gkm260
   Artzi S, 2008, BMC BIOINFORMATICS, V9, DOI 10.1186/1471-2105-9-39
   Bandyopadhyay S, 2009, BMC BIOINFORMATICS, V10, DOI 10.1186/1471-2105-10-163
   Barabási AL, 2004, NAT REV GENET, V5, P101, DOI 10.1038/nrg1272
   Barabási AL, 1999, SCIENCE, V286, P509, DOI 10.1126/science.286.5439.509
   Bartel DP, 2009, CELL, V136, P215, DOI 10.1016/j.cell.2009.01.002
   Bockmeyer CL, 2012, J HEART LUNG TRANSPL, V31, P764, DOI 10.1016/j.healun.2012.03.010
   Chen Y, 2013, SCIENCE, V340, P471, DOI 10.1126/science.1231031
   Chen ZL, 2014, GENE, V533, P456, DOI 10.1016/j.gene.2013.09.067
   Chiang YP, 2012, PATHOL ONCOL RES, V18, P585, DOI 10.1007/s12253-011-9480-x
   Choi PS, 2008, NEURON, V57, P41, DOI 10.1016/j.neuron.2007.11.018
   Delfino KR, 2013, PLOS ONE, V8, DOI 10.1371/journal.pone.0058608
   Dennis G, 2003, GENOME BIOL, V4, DOI 10.1186/gb-2003-4-9-r60
   Du ZW, 2013, DEVELOPMENT, V140, P2611, DOI 10.1242/dev.092809
   Esposito E, 2010, CURR MED CHEM, V17, P2764, DOI 10.2174/092986710791859324
   Fitzgerald JC, 2008, FEBS J, V275, P5758, DOI 10.1111/j.1742-4658.2008.06708.x
   FOWLKES EB, 1983, J AM STAT ASSOC, V78, P553, DOI 10.2307/2288117
   Gaughwin PM, 2011, HUM MOL GENET, V20, P2225, DOI 10.1093/hmg/ddr111
   Goh KI, 2002, P NATL ACAD SCI USA, V99, P12583, DOI 10.1073/pnas.202301299
   Griffiths-Jones Sam, 2010, Curr Protoc Bioinformatics, VChapter 12, DOI 10.1002/0471250953.bi1209s29
   Gubian S, 2012, EXIMIR FUNCTIONS NOR
   Han YH, 2011, PLOS ONE, V6, DOI 10.1371/journal.pone.0018286
   Hsu J, 2012, CIRC-CARDIOVASC GENE, V5, P327, DOI 10.1161/CIRCGENETICS.111.961631
   Jankovic J, 2008, J NEUROL NEUROSUR PS, V79, P368, DOI 10.1136/jnnp.2007.131045
   Kent WJ, 2002, GENOME RES, V12, P996, DOI 10.1101/gr.229102
   Khoo SK, 2012, J PARKINSON DIS, V2, P321, DOI 10.3233/JPD-012144
   Kiezun Adam, 2012, BMC Res Notes, V5, P92, DOI 10.1186/1756-0500-5-92
   Kim J, 2007, SCIENCE, V317, P1220, DOI 10.1126/science.1140481
   Kisby GE, 2013, JAMA NEUROL, V70, P414, DOI 10.1001/jamaneurol.2013.1283
   Lee HK, 2004, GENOME RES, V14, P1085, DOI 10.1101/gr.1910904
   Lee JW, 2011, GYNECOL ONCOL, V120, P56, DOI 10.1016/j.ygyno.2010.09.022
   Liew CC, 2006, J LAB CLIN MED, V147, P126, DOI 10.1016/j.lab.2005.10.005
   Liu SG, 2013, ONCOL LETT, V5, P1639, DOI 10.3892/ol.2013.1251
   Lu M, 2008, PLOS ONE, V3, DOI 10.1371/journal.pone.0003420
   Lu Y, 2009, PLOS ONE, V4, DOI 10.1371/journal.pone.0006159
   Ma D, 2012, CHINESE MED J-PEKING, V125, P4270, DOI 10.3760/cma.j.issn.0366-6999.2012.23.020
   Martins M, 2011, PLOS ONE, V6, DOI 10.1371/journal.pone.0025443
   Matsumoto S, 2013, CIRC RES, V113, P322, DOI 10.1161/CIRCRESAHA.113.301209
   Mongroo Perry S, 2010, Cancer Biol Ther, V10, P219
   Ohyagi-Hara C, 2013, AM J PATHOL, V182, P1876, DOI 10.1016/j.ajpath.2013.01.039
   RAND WM, 1971, J AM STAT ASSOC, V66, P846, DOI 10.2307/2284239
   Ruan JH, 2010, BMC SYST BIOL, V4, DOI 10.1186/1752-0509-4-8
   Satoh J, 2011, BIODATA MIN, V4, DOI 10.1186/1756-0381-4-17
   Savitt JM, 2006, J CLIN INVEST, V116, P1744, DOI 10.1172/JCI29178
   Sengupta D, 2013, MOL BIOSYST, V9, P1360, DOI 10.1039/c3mb25518b
   Shalgi R, 2007, PLOS COMPUT BIOL, V3, P1291, DOI 10.1371/journal.pcbi.0030131
   Shannon P, 2003, GENOME RES, V13, P2498, DOI 10.1101/gr.1239303
   Shi WY, 2014, EUR REV MED PHARMACO, V18, P217
   Siepel A, 2005, GENOME RES, V15, P1034, DOI 10.1101/gr.3715005
   Slaby O, 2013, MED HYPOTHESES, V80, P325, DOI 10.1016/j.mehy.2012.11.033
   Song H, 2013, GENET MOL RES, V12, P4934, DOI 10.4238/2013.October.24.4
   Su HF, 2014, CELL BIOL INT, V38, P318, DOI 10.1002/cbin.10202
   Sun JC, 2012, PLOS COMPUT BIOL, V8, DOI 10.1371/journal.pcbi.1002488
   Sutherland GT, 2009, PLOS ONE, V4, DOI 10.1371/journal.pone.0004955
   Taguchi YH, 2013, PLOS ONE, V8, DOI 10.1371/journal.pone.0066714
   Taurino C, 2010, CLIN SCI, V119, P335, DOI 10.1042/CS20100043
   Tusher VG, 2001, P NATL ACAD SCI USA, V98, P5116, DOI 10.1073/pnas.091062498
   Uhlmann S, 2012, MOL SYST BIOL, V8, DOI 10.1038/msb.2011.100
   Vaishnavi V, 2013, PLOS ONE, V8, DOI 10.1371/journal.pone.0056781
   Vergoulis T, 2012, NUCLEIC ACIDS RES, V14, P9
   Wakabayashi K, 2007, NEUROPATHOLOGY, V27, P494, DOI 10.1111/j.1440-1789.2007.00803.x
   Wang J, 2010, NUCLEIC ACIDS RES, V38, pD119, DOI 10.1093/nar/gkp803
   Watts DJ, 1998, NATURE, V393, P440, DOI 10.1038/30918
   Wee EJH, 2012, ONCOGENE, V31, P4182, DOI 10.1038/onc.2011.584
   Xi YG, 2006, BIOMARK INSIGHTS, V1, P113
   Xie P, 2012, J HUAZHONG U SCI-MED, V32, P576, DOI 10.1007/s11596-012-0099-2
   Xie YF, 2011, INT J ORAL SCI, V3, P125, DOI 10.4248/IJOS11046
   Xu LJ, 2014, INT J ONCOL, V44, P459, DOI 10.3892/ijo.2013.2189
   Xue Q, 2014, JPN J CLIN ONCOL, V44, P13, DOI 10.1093/jjco/hyt181
   Yang N, 2008, CANCER RES, V68, P10307, DOI 10.1158/0008-5472.CAN-08-1954
   Yip KY, 2006, BIOINFORMATICS, V22, P2968, DOI 10.1093/bioinformatics/btl488
   Yu J, 2010, MOL CANCER, V9, DOI 10.1186/1476-4598-9-169
   Yu T, 2009, J EXP CLIN CANC RES, V28, DOI 10.1186/1756-9966-28-64
   Yuan L, 2013, PLOS ONE, V8, DOI 10.1371/journal.pone.0081524
   Zanetti R, 2007, CANCER EPIDEM BIOMAR, V16, P1081, DOI 10.1158/1055-9965.EPI-07-0377
   Zaret KS, 2011, GENE DEV, V25, P2227, DOI 10.1101/gad.176826.111
   Zhang N, 2013, FEBS LETT, V587, P3661, DOI 10.1016/j.febslet.2013.09.018
   Zovoilis A, 2011, EMBO J, V30, P4299, DOI 10.1038/emboj.2011.327
NR 81
TC 18
Z9 19
U1 0
U2 12
PU PUBLIC LIBRARY SCIENCE
PI SAN FRANCISCO
PA 1160 BATTERY STREET, STE 100, SAN FRANCISCO, CA 94111 USA
SN 1932-6203
J9 PLOS ONE
JI PLoS One
PD APR 1
PY 2014
VL 9
IS 4
AR e93751
DI 10.1371/journal.pone.0093751
PG 15
WC Multidisciplinary Sciences
WE Science Citation Index Expanded (SCI-EXPANDED)
SC Science & Technology - Other Topics
GA AE6KM
UT WOS:000334101100132
PM 24690883
OA gold, Green Published, Green Submitted
DA 2024-02-29
ER

PT J
AU Gupta, A
   Pulliam, L
AF Gupta, Archana
   Pulliam, Lynn
TI Exosomes as mediators of neuroinflammation
SO JOURNAL OF NEUROINFLAMMATION
LA English
DT Review
DE Exosomes; Monocytes; Neuroinflammation; CNS
ID SYSTEMIC-LUPUS-ERYTHEMATOSUS; ALZHEIMERS-DISEASE; ALPHA-SYNUCLEIN;
   NEUROCOGNITIVE IMPAIRMENT; EXTRACELLULAR VESICLES; ANTIGEN PRESENTATION;
   DENDRITIC CELLS; HIV-INFECTION; NEURAL CELLS; MICROVESICLES
AB Exosomes are membrane-bound nanovesicles that are shed by cells of various lineages under normal as well as pathological conditions. Previously thought to be 'extracellular debris', exosomes have recently generated immense interest following their discovery as mediators of intercellular communication by delivering functional proteins, mRNA transcripts as well as miRNAs to recipient cells. Although suggested to primarily serve as signaling organelles which also remove unwanted cellular components in the brain, accumulating evidence suggests that exosomes can also significantly contribute to the development of several neuropathologies. Toxic forms of aggregated proteins such as a-synuclein, amyloid beta and prions, that are responsible for the development of Parkinson's disease, Alzheimer's disease and Creutzfeldt-Jacob disease (CJD) respectively, have been shown to get effectively packaged into exosomes and spread from one cell to another, initiating an inflammatory cascade. In addition, exosomes secreted by resident brain cells in response to pathogenic stimuli such as viral proteins can also influence bystander cells by the transfer of dysregulated miRNAs that suppress the expression of essential genes in the recipient cells. Given the relevance of exosomes in brain communication and neuropathogenesis, novel therapeutic strategies are now being developed that exploit the biology of these vesicles to deliver anti-inflammatory molecules to the CNS. Exosomes may alter the way we think about brain disorders and their treatments.
C1 [Gupta, Archana] Drexel Univ, Coll Med, Dept Microbiol & Immunol, Philadelphia, PA 19102 USA.
   [Gupta, Archana; Pulliam, Lynn] Univ Calif San Francisco, Dept Lab Med, San Francisco, CA 94121 USA.
   [Gupta, Archana; Pulliam, Lynn] Univ Calif San Francisco, Dept Med, San Francisco, CA 94121 USA.
   [Gupta, Archana; Pulliam, Lynn] Univ Calif San Francisco, Vet Affairs Med Ctr, San Francisco, CA 94121 USA.
C3 Drexel University; University of California System; University of
   California San Francisco; University of California System; University of
   California San Francisco; US Department of Veterans Affairs; Veterans
   Health Administration (VHA); University of California System; University
   of California San Francisco
RP Pulliam, L (corresponding author), Univ Calif San Francisco, Dept Lab Med, San Francisco, CA 94121 USA.
EM Lynn.pulliam@ucsf.edu
RI Gupta, Archana/HTM-3672-2023
FU NIH [RO1 MH085538]
FX We thank Dr. Bing Sun for assistance in preparing the figures. This
   publication was supported by NIH grant RO1 MH085538 (LP).
CR Alegre-Abarrategui J, 2009, AUTOPHAGY, V5, P1208, DOI 10.4161/auto.5.8.9894
   Lopez-Verrilli MA, 2013, GLIA, V61, P1795, DOI 10.1002/glia.22558
   Alvarez-Erviti L, 2011, NAT BIOTECHNOL, V29, P341, DOI 10.1038/nbt.1807
   Anand Paras K, 2010, Commun Integr Biol, V3, P405, DOI 10.4161/cib.3.5.12474
   Antonucci F, 2012, EMBO J, V31, P1231, DOI 10.1038/emboj.2011.489
   Avramopoulos D, 2009, GENOME MED, V1, DOI 10.1186/gm34
   Bakhti M, 2011, J BIOL CHEM, V286, P787, DOI 10.1074/jbc.M110.190009
   Banigan MG, 2013, PLOS ONE, V8, DOI 10.1371/journal.pone.0048814
   Batagov AO, 2013, BIOL DIRECT, V8, DOI 10.1186/1745-6150-8-12
   Bellingham SA, 2012, NUCLEIC ACIDS RES, V40, P10937, DOI 10.1093/nar/gks832
   Bobrie A, 2011, TRAFFIC, V12, P1659, DOI 10.1111/j.1600-0854.2011.01225.x
   Boissé L, 2008, NEUROL CLIN, V26, P799, DOI 10.1016/j.ncl.2008.04.002
   Clifford DB, 2013, LANCET INFECT DIS, V13, P976, DOI 10.1016/S1473-3099(13)70269-X
   Danzer KM, 2012, MOL NEURODEGENER, V7, DOI 10.1186/1750-1326-7-42
   Dreux M, 2012, CELL HOST MICROBE, V12, P558, DOI 10.1016/j.chom.2012.08.010
   Emmanouilidou E, 2010, J NEUROSCI, V30, P6838, DOI 10.1523/JNEUROSCI.5699-09.2010
   Escrevente C, 2011, BMC CANCER, V11, DOI 10.1186/1471-2407-11-108
   Esiri MM, 1998, J NEUROL NEUROSUR PS, V65, P29, DOI 10.1136/jnnp.65.1.29
   Feng D, 2010, TRAFFIC, V11, P675, DOI 10.1111/j.1600-0854.2010.01041.x
   Fevrier B, 2004, P NATL ACAD SCI USA, V101, P9683, DOI 10.1073/pnas.0308413101
   Fitzner D, 2011, J CELL SCI, V124, P447, DOI 10.1242/jcs.074088
   Frost B, 2009, J BIOL CHEM, V284, P12845, DOI 10.1074/jbc.M808759200
   Frühbeis C, 2013, PLOS BIOL, V11, DOI 10.1371/journal.pbio.1001604
   Gibbings DJ, 2009, NAT CELL BIOL, V11, P1143, DOI 10.1038/ncb1929
   Hannafon BN, 2013, INT J MOL SCI, V14, P14240, DOI 10.3390/ijms140714240
   Heaton RK, 2010, NEUROLOGY, V75, P2087, DOI 10.1212/WNL.0b013e318200d727
   Heaton RK, 2011, J NEUROVIROL, V17, P3, DOI 10.1007/s13365-010-0006-1
   Hemler ME, 2008, NAT REV DRUG DISCOV, V7, P747, DOI 10.1038/nrd2659
   Higgs BW, 2011, ANN RHEUM DIS, V70, P2029, DOI 10.1136/ard.2011.150326
   Hinkin CH, 2008, J ADDICT DIS, V27, P11, DOI 10.1300/J069v27n02_02
   Hislop JN, 2011, TRAFFIC, V12, P137, DOI 10.1111/j.1600-0854.2010.01121.x
   Hu G, 2012, CELL DEATH DIS, V3, DOI 10.1038/cddis.2012.114
   Hunter MP, 2008, PLOS ONE, V3, DOI 10.1371/journal.pone.0003694
   Ismail N, 2013, BLOOD, V121, P984, DOI 10.1182/blood-2011-08-374793
   Ji H, 2013, PROTEOMICS, V13, P1672, DOI 10.1002/pmic.201200562
   Krstic D, 2012, J NEUROINFLAMM, V9, DOI 10.1186/1742-2094-9-151
   Kusao I, 2012, J NEUROPSYCH CLIN N, V24, P71, DOI 10.1176/appi.neuropsych.11050109
   Lee HJ, 2010, J BIOL CHEM, V285, P9262, DOI 10.1074/jbc.M109.081125
   Lee Y, 2012, HUM MOL GENET, V21, pR125, DOI 10.1093/hmg/dds317
   Lenassi M, 2010, TRAFFIC, V11, P110, DOI 10.1111/j.1600-0854.2009.01006.x
   Li LM, 2012, PLOS ONE, V7, DOI 10.1371/journal.pone.0046957
   Luketic L, 2007, J IMMUNOL, V179, P5024, DOI 10.4049/jimmunol.179.8.5024
   Mathivanan S, 2010, J PROTEOMICS, V73, P1907, DOI 10.1016/j.jprot.2010.06.006
   Mikdashi J, 2007, LUPUS, V16, P418, DOI 10.1177/0961203307079044
   Morelli AE, 2004, BLOOD, V104, P3257, DOI 10.1182/blood-2004-03-0824
   Murphy MP, 2010, J ALZHEIMERS DIS, V19, P311, DOI [10.3233/JAD-2009-1221, 10.3233/JAD-2010-1221]
   Narayanan A, 2013, J BIOL CHEM, V288, P20014, DOI 10.1074/jbc.M112.438895
   Ohno S, 2013, ADV DRUG DELIVER REV, V65, P398, DOI 10.1016/j.addr.2012.07.019
   Pegtel DM, 2010, P NATL ACAD SCI USA, V107, P6328, DOI 10.1073/pnas.0914843107
   Rajendran L, 2006, P NATL ACAD SCI USA, V103, P11172, DOI 10.1073/pnas.0603838103
   Rana S, 2011, BIOCHEM SOC T, V39, P559, DOI 10.1042/BST0390559
   Raposo G, 2013, J CELL BIOL, V200, P373, DOI 10.1083/jcb.201211138
   Rempel HC, 2005, AIDS, V19, P127, DOI 10.1097/00002030-200501280-00004
   Russo Isabella, 2012, Am J Neurodegener Dis, V1, P217
   Saman S, 2012, J BIOL CHEM, V287, P3842, DOI 10.1074/jbc.M111.277061
   Sarkar A, 2009, PLOS ONE, V4, DOI 10.1371/journal.pone.0007140
   Skog J, 2008, NAT CELL BIOL, V10, P1470, DOI 10.1038/ncb1800
   STANLEY LC, 1994, J NEUROPATH EXP NEUR, V53, P231, DOI 10.1097/00005072-199405000-00003
   Street JM, 2012, J TRANSL MED, V10, DOI 10.1186/1479-5876-10-5
   Sun B, 2013, JAIDS-J ACQ IMM DEF, V62, P190, DOI 10.1097/QAI.0b013e31827b61f1
   Sun DM, 2010, MOL THER, V18, P1606, DOI 10.1038/mt.2010.105
   Svensson KJ, 2013, J BIOL CHEM, V288, P17713, DOI 10.1074/jbc.M112.445403
   Taylor AR, 2007, DEV NEUROBIOL, V67, P1815, DOI 10.1002/dneu.20559
   Théry C, 2002, NAT REV IMMUNOL, V2, P569, DOI 10.1038/nri855
   Trajkovic K, 2008, SCIENCE, V319, P1244, DOI 10.1126/science.1153124
   Tytell M, 2005, INT J HYPERTHER, V21, P445, DOI 10.1080/02656730500041921
   Utsugi-Kobukai S, 2003, IMMUNOL LETT, V89, P125, DOI 10.1016/S0165-2478(03)00128-7
   Valadi H, 2007, NAT CELL BIOL, V9, P654, DOI 10.1038/ncb1596
   Valcour VG, 2013, PLOS ONE, V8, DOI 10.1371/journal.pone.0070164
   Valcour VG, 2010, J LEUKOCYTE BIOL, V87, P621, DOI 10.1189/jlb.0809571
   van den Boorn JG, 2011, NAT BIOTECHNOL, V29, P325, DOI 10.1038/nbt.1830
   Vella LJ, 2007, J PATHOL, V211, P582, DOI 10.1002/path.2145
   Vivithanaporn P, 2012, J NEUROL SCI, V312, P45, DOI 10.1016/j.jns.2011.08.025
   Wang GH, 2012, J BIOL CHEM, V287, P21384, DOI 10.1074/jbc.M112.340513
   Wang SW, 2011, J NEUROSCI, V31, P7275, DOI 10.1523/JNEUROSCI.6476-10.2011
   Williams DW, 2012, J LEUKOCYTE BIOL, V91, P401, DOI 10.1189/jlb.0811394
   Xin HQ, 2012, STEM CELLS, V30, P1556, DOI 10.1002/stem.1129
   Xiong YL, 2010, PLOS GENET, V6, DOI 10.1371/journal.pgen.1000902
   Zhang YJ, 2010, MOL CELL, V39, P133, DOI 10.1016/j.molcel.2010.06.010
   Zhuang XY, 2011, MOL THER, V19, P1769, DOI 10.1038/mt.2011.164
NR 80
TC 232
Z9 264
U1 1
U2 50
PU BMC
PI LONDON
PA CAMPUS, 4 CRINAN ST, LONDON N1 9XW, ENGLAND
SN 1742-2094
J9 J NEUROINFLAMM
JI J. Neuroinflamm.
PD APR 3
PY 2014
VL 11
AR 68
DI 10.1186/1742-2094-11-68
PG 10
WC Immunology; Neurosciences
WE Science Citation Index Expanded (SCI-EXPANDED)
SC Immunology; Neurosciences & Neurology
GA AF8FW
UT WOS:000334952000001
PM 24694258
OA gold, Green Published
DA 2024-02-29
ER

PT J
AU Kinoshita, C
   Aoyama, K
   Matsumura, N
   Kikuchi-Utsumi, K
   Watabe, M
   Nakaki, T
AF Kinoshita, Chisato
   Aoyama, Koji
   Matsumura, Nobuko
   Kikuchi-Utsumi, Kazue
   Watabe, Masahiko
   Nakaki, Toshio
TI Rhythmic oscillations of the microRNA miR-96-5p play a neuroprotective
   role by indirectly regulating glutathione levels
SO NATURE COMMUNICATIONS
LA English
DT Article
ID OXIDATIVE STRESS; NEURONAL GLUTATHIONE; PARKINSONS-DISEASE; CIRCADIAN
   CLOCK; NEURODEGENERATIVE DISORDERS; KAIC PHOSPHORYLATION;
   LIPID-PEROXIDATION; MICE; DEFICIENCY; GLUTAMATE
AB Glutathione (GSH) is a key antioxidant that plays an important neuroprotective role in the brain. Decreased GSH levels are associated with neurodegenerative diseases such as Parkinson's disease and Alzheimer's disease. Here we show that a diurnal fluctuation of GSH levels is correlated with neuroprotective activity against oxidative stress in dopaminergic cells. In addition, we found that the cysteine transporter excitatory amino acid carrier 1 (EAAC1), which is involved in neuronal GSH synthesis, is negatively regulated by the microRNA miR-96-5p, which exhibits a diurnal rhythm. Blocking miR-96-5p by intracerebroventricular administration of an inhibitor increased the level of EAAC1 as well as that of GSH and had a neuroprotective effect against oxidative stress in the mouse substantia nigra. Our results suggest that the diurnal rhythm of miR-96-5p may play a role in neuroprotection by regulating neuronal GSH levels via EAAC1.
C1 [Kinoshita, Chisato; Aoyama, Koji; Matsumura, Nobuko; Kikuchi-Utsumi, Kazue; Watabe, Masahiko; Nakaki, Toshio] Teikyo Univ, Sch Med, Dept Pharmacol, Itabashi Ku, Tokyo 1738605, Japan.
   [Watabe, Masahiko] Teikyo Univ, Sch Med, Gen Med Educ Ctr, Itabashi Ku, Tokyo 1738605, Japan.
C3 Teikyo University; Teikyo University
RP Nakaki, T (corresponding author), Teikyo Univ, Sch Med, Dept Pharmacol, Itabashi Ku, 2-11-1 Kaga, Tokyo 1738605, Japan.
EM nakaki@med.teikyo-u.ac.jp
RI Kinoshita, Chisato/AAW-5116-2020; Aoyama, Koji/JGD-7846-2023; Nakaki,
   Toshio/C-4832-2009
OI Kinoshita, Chisato/0000-0001-5877-0196; Aoyama,
   Koji/0000-0003-4752-9262; 
FU Research Fund A from Teikyo University
FX We thank Dr W. Sumida for technical help and Y. Arai for secretarial
   assistance. We are grateful to Dr K. Miyazaki for helpful discussions.
   This work was supported by the Research Fund A from Teikyo University.
CR Akashi M, 2000, GENE DEV, V14, P645
   Aoyama K, 2006, NAT NEUROSCI, V9, P119, DOI 10.1038/nn1609
   Aoyama K, 2008, EUR J NEUROSCI, V27, P20, DOI 10.1111/j.1460-9568.2007.05979.x
   Aoyama K, 2012, NEUROBIOL DIS, V45, P973, DOI 10.1016/j.nbd.2011.12.016
   Aoyama K, 2008, J PHARMACOL SCI, V108, P227, DOI 10.1254/jphs.08R01CR
   Arjona A, 2005, J IMMUNOL, V174, P7618, DOI 10.4049/jimmunol.174.12.7618
   Balsalobre A, 1998, CELL, V93, P929, DOI 10.1016/S0092-8674(00)81199-X
   Bartel DP, 2009, CELL, V136, P215, DOI 10.1016/j.cell.2009.01.002
   Bass J, 2012, NATURE, V491, P348, DOI 10.1038/nature11704
   Baydas G, 2002, NEUROSCI LETT, V323, P195, DOI 10.1016/S0304-3940(02)00144-1
   Beaver LM, 2012, PLOS ONE, V7, DOI 10.1371/journal.pone.0050454
   Berman AE, 2011, ANN NEUROL, V69, P509, DOI 10.1002/ana.22162
   Blanco RA, 2007, AM J CLIN NUTR, V86, P1016, DOI 10.1093/ajcn/86.4.1016
   CALCUTT G, 1967, NATURWISSENSCHAFTEN, V54, P120, DOI 10.1007/BF00640587
   Cheng HYM, 2007, CELL CYCLE, V6, P3034, DOI 10.4161/cc.6.24.5106
   Dickinson BC, 2011, NAT CHEM BIOL, V7, P504, DOI [10.1038/NCHEMBIO.607, 10.1038/nchembio.607]
   Dringen R, 2000, PROG NEUROBIOL, V62, P649, DOI 10.1016/S0301-0082(99)00060-X
   FAROOQUI MYH, 1984, LIFE SCI, V34, P2413, DOI 10.1016/0024-3205(84)90430-2
   Filipski E, 2004, AM J PHYSIOL-REG I, V287, pR844, DOI 10.1152/ajpregu.00085.2004
   Finkel T, 2000, NATURE, V408, P239, DOI 10.1038/35041687
   Harraz MM, 2011, J CHEM NEUROANAT, V42, P127, DOI 10.1016/j.jchemneu.2011.01.005
   Henchcliffe C, 2008, NAT CLIN PRACT NEURO, V4, P600, DOI 10.1038/ncpneuro0924
   Jomova K, 2010, MOL CELL BIOCHEM, V345, P91, DOI 10.1007/s11010-010-0563-x
   Kochman LJ, 2006, NEUROSCI LETT, V406, P256, DOI 10.1016/j.neulet.2006.07.058
   Kondratov RV, 2007, AGEING RES REV, V6, P12, DOI 10.1016/j.arr.2007.02.003
   Kondratov RV, 2006, GENE DEV, V20, P1868, DOI 10.1101/gad.1432206
   Kondratov RV, 2009, AGING-US, V1, P979, DOI 10.18632/aging.100113
   Kondratova AA, 2010, AGING-US, V2, P285
   Krishnan N, 2008, BIOCHEM BIOPH RES CO, V374, P299, DOI 10.1016/j.bbrc.2008.07.011
   LACH H, 1986, ACTA BIOL HUNG, V37, P93
   Ma D, 2011, EMBO J, V30, P4642, DOI 10.1038/emboj.2011.322
   Maragakis NJ, 2004, NEUROBIOL DIS, V15, P461, DOI 10.1016/j.nbd.2003.12.007
   Matsumura N, 2013, EPILEPSY RES, V104, P203, DOI 10.1016/j.eplepsyres.2012.11.001
   Nakajima M, 2005, SCIENCE, V308, P414, DOI 10.1126/science.1108451
   O'Neill JS, 2011, NATURE, V469, P498, DOI 10.1038/nature09702
   Pablos MI, 1998, NEUROCHEM INT, V32, P69, DOI 10.1016/S0197-0186(97)00043-0
   PERRY TL, 1982, NEUROSCI LETT, V33, P305, DOI 10.1016/0304-3940(82)90390-1
   Reddy AB, 2006, CURR BIOL, V16, P1107, DOI 10.1016/j.cub.2006.04.026
   Rothstein JD, 1996, NEURON, V16, P675, DOI 10.1016/S0896-6273(00)80086-0
   Sena LA, 2012, MOL CELL, V48, P158, DOI 10.1016/j.molcel.2012.09.025
   SIAN J, 1994, ANN NEUROL, V36, P348, DOI 10.1002/ana.410360305
   SOFIC E, 1992, NEUROSCI LETT, V142, P128, DOI 10.1016/0304-3940(92)90355-B
   Tomita J, 2005, SCIENCE, V307, P251, DOI 10.1126/science.1102540
   Watabe M, 2008, J NEUROSCI, V28, P9404, DOI 10.1523/JNEUROSCI.3351-08.2008
   Watabe M, 2007, MOL PHARMACOL, V72, P1103, DOI 10.1124/mol.107.039461
   Willison LD, 2013, EXP NEUROL, V243, P57, DOI 10.1016/j.expneurol.2013.01.014
   Xu YQ, 2012, PLOS ONE, V7, DOI 10.1371/journal.pone.0044237
NR 47
TC 66
Z9 70
U1 0
U2 21
PU NATURE PUBLISHING GROUP
PI LONDON
PA MACMILLAN BUILDING, 4 CRINAN ST, LONDON N1 9XW, ENGLAND
SN 2041-1723
J9 NAT COMMUN
JI Nat. Commun.
PD MAY
PY 2014
VL 5
AR 3823
DI 10.1038/ncomms4823
PG 10
WC Multidisciplinary Sciences
WE Science Citation Index Expanded (SCI-EXPANDED)
SC Science & Technology - Other Topics
GA AJ0UY
UT WOS:000337372900001
PM 24804999
OA Green Published, hybrid
DA 2024-02-29
ER

PT J
AU Grasso, M
   Piscopo, P
   Confaloni, A
   Denti, MA
AF Grasso, Margherita
   Piscopo, Paola
   Confaloni, Annamaria
   Denti, Michela A.
TI Circulating miRNAs as Biomarkers for Neurodegenerative Disorders
SO MOLECULES
LA English
DT Review
DE miRNAs; biomarkers; Alzheimer's disease; Parkinson's disease;
   amyotrophic lateral sclerosis
ID AMYLOID-PRECURSOR-PROTEIN; ALZHEIMERS-DISEASE; MICRORNA EXPRESSION;
   CEREBROSPINAL-FLUID; COLORECTAL-CANCER; MESSENGER-RNAS; GENE; PLASMA;
   TARGETS; BETA
AB Neurodegenerative disorders, such as Alzheimer's disease (AD), Parkinson's disease (PD) and frontotemporal dementias (FTD), are considered distinct entities, however, there is increasing evidence of an overlap from the clinical, pathological and genetic points of view. All neurodegenerative diseases are characterized by neuronal loss and death in specific areas of the brain, for example, hippocampus and cortex for AD, midbrain for PD, frontal and temporal lobes for FTD. Loss of neurons is a relatively late event in the progression of neurodegenerative diseases that is typically preceded by other events such as metabolic changes, synaptic dysfunction and loss, neurite retraction, and the appearance of other abnormalities, such as axonal transport defects. The brain's ability to compensate for these dysfunctions occurs over a long period of time and results in late clinical manifestation of symptoms, when successful pharmacological intervention is no longer feasible. Currently, diagnosis of AD, PD and different forms of dementia is based primarily on analysis of the patient's cognitive function. It is therefore important to find non-invasive diagnostic methods useful to detect neurodegenerative diseases during early, preferably asymptomatic stages, when a pharmacological intervention is still possible. Altered expression of microRNAs (miRNAs) in many disease states, including neurodegeneration, and increasing relevance of miRNAs in biofluids in different pathologies has prompted the study of their possible application as neurodegenerative diseases biomarkers in order to identify new therapeutic targets. Here, we review what is known about the role of miRNAs in the pathogenesis of neurodegeneration and the possibilities and challenges of using these small RNA molecules as a signature for neurodegenerative conditions.
C1 [Grasso, Margherita; Denti, Michela A.] Univ Trento, Ctr Integrat Biol, Lab RNA Biol & Biotechnol, I-38123 Trento, Italy.
   [Piscopo, Paola; Confaloni, Annamaria] Ist Super Sanita, Dept Cell Biol & Neurosci, I-00161 Rome, Italy.
   [Denti, Michela A.] CNR, Inst Neurosci, I-35100 Padua, Italy.
C3 University of Trento; Istituto Superiore di Sanita (ISS); Consiglio
   Nazionale delle Ricerche (CNR)
RP Denti, MA (corresponding author), Univ Trento, Ctr Integrat Biol, Lab RNA Biol & Biotechnol, Via Sommar 9, I-38123 Trento, Italy.
EM margherita.grasso@unitn.it; paola.piscopo@iss.it;
   annamaria.confaloni@iss.it; denti@science.unitn.it
RI Denti, Michela A./ABI-4085-2020; Piscopo, Paola/J-6504-2016
OI Denti, Michela A./0000-0001-7203-7062; Piscopo,
   Paola/0000-0002-0693-4969; Confaloni, Annamaria/0000-0002-5390-8536;
   Grasso, Margherita/0000-0001-9749-5908
FU Futuro in Ricerca-Italian Ministry of Education, University and Research
   Grant [RBFR-0895DC]
FX This work was supported by a Futuro in Ricerca-Italian Ministry of
   Education, University and Research Grant RBFR-0895DC "Mechanisms of
   post-transcriptional regulation of gene expression in dementias".
CR Alexandrov Peter N, 2012, Int J Biochem Mol Biol, V3, P365
   Ambros V, 2003, RNA, V9, P277, DOI 10.1261/rna.2183803
   [Anonymous], CANC RES S24
   Arvidsson Y, 2008, ENDOCR-RELAT CANCER, V15, P569, DOI 10.1677/ERC-07-0145
   Bandrés E, 2006, MOL CANCER, V5, DOI 10.1186/1476-4598-5-29
   Bartel DP, 2004, CELL, V116, P281, DOI 10.1016/S0092-8674(04)00045-5
   Bateman RJ, 2012, NEW ENGL J MED, V367, P795, DOI 10.1056/NEJMoa1202753
   Bekris LM, 2013, BIOMARKERS, V18, P455, DOI 10.3109/1354750X.2013.814073
   Bhatnagar S, 2014, FRONT MOL NEUROSCI, V7, DOI 10.3389/fnmol.2014.00002
   Boyerinas B, 2010, ENDOCR-RELAT CANCER, V17, pF19, DOI 10.1677/ERC-09-0184
   Butovsky O, 2012, J CLIN INVEST, V122, P3063, DOI 10.1172/JCI62636
   Cardo LF, 2013, J NEUROL, V260, P1420, DOI 10.1007/s00415-013-6900-8
   CHALFIE M, 1981, CELL, V24, P59, DOI 10.1016/0092-8674(81)90501-8
   Cogswell JP, 2008, J ALZHEIMERS DIS, V14, P27, DOI 10.3233/jad-2008-14103
   Cole SL, 2007, CURR GENOMICS, V8, P509, DOI 10.2174/138920207783769512
   Coppedè F, 2012, SCI WORLD J, DOI 10.1100/2012/489830
   Craig-Schapiro R, 2009, NEUROBIOL DIS, V35, P128, DOI 10.1016/j.nbd.2008.10.003
   Crawford M, 2009, BIOCHEM BIOPH RES CO, V388, P483, DOI 10.1016/j.bbrc.2009.07.143
   Cuk K, 2013, INT J CANCER, V132, P1602, DOI 10.1002/ijc.27799
   Cullen BR, 2004, VIRUS RES, V102, P3, DOI 10.1016/j.virusres.2004.01.009
   De Felice B, 2012, GENE, V508, P35, DOI 10.1016/j.gene.2012.07.058
   DeCarli C, 2003, LANCET NEUROL, V2, P15, DOI 10.1016/S1474-4422(03)00262-X
   Denli AM, 2004, NATURE, V432, P231, DOI 10.1038/nature03049
   Du LQ, 2011, J MOL CELL BIOL, V3, P176, DOI 10.1093/jmcb/mjq058
   Fabbri M, 2007, P NATL ACAD SCI USA, V104, P15805, DOI 10.1073/pnas.0707628104
   Frigerio CS, 2013, NEUROLOGY, V81, P2103, DOI 10.1212/01.wnl.0000437306.37850.22
   Garzon R, 2009, BLOOD, V113, P6411, DOI 10.1182/blood-2008-07-170589
   Gaughwin PM, 2011, HUM MOL GENET, V20, P2225, DOI 10.1093/hmg/ddr111
   Geekiyanage H, 2012, EXP NEUROL, V235, P491, DOI 10.1016/j.expneurol.2011.11.026
   Geekiyanage H, 2011, J NEUROSCI, V31, P14820, DOI 10.1523/JNEUROSCI.3883-11.2011
   Gilad S, 2008, PLOS ONE, V3, DOI 10.1371/journal.pone.0003148
   Goodall EF, 2013, FRONT CELL NEUROSCI, V7, DOI 10.3389/fncel.2013.00178
   Hansel DE, 2003, CANCER RES, V63, P7032
   Hausser J, 2013, GENOME RES, V23, P604, DOI 10.1101/gr.139758.112
   Hébert SS, 2008, P NATL ACAD SCI USA, V105, P6415, DOI 10.1073/pnas.0710263105
   Hébert SS, 2009, NEUROBIOL DIS, V33, P422, DOI 10.1016/j.nbd.2008.11.009
   Hong Z, 2010, BRAIN, V133, P713, DOI 10.1093/brain/awq008
   Hu G, 2010, CANCER BIOL THER, V10, P190, DOI 10.4161/cbt.10.2.12186
   Hunter MP, 2008, PLOS ONE, V3, DOI 10.1371/journal.pone.0003694
   Ivanovska I, 2008, MOL CELL BIOL, V28, P2167, DOI 10.1128/MCB.01977-07
   Johnson SM, 2005, CELL, V120, P635, DOI 10.1016/j.cell.2005.01.014
   Kano M, 2010, INT J CANCER, V127, P2804, DOI 10.1002/ijc.25284
   Keller A, 2011, NAT METHODS, V8, P841, DOI [10.1038/NMETH.1682, 10.1038/nmeth.1682]
   Khoo SK, 2012, J PARKINSON DIS, V2, P321, DOI 10.3233/JPD-012144
   Kim J, 2007, SCIENCE, V317, P1220, DOI 10.1126/science.1140481
   Ko SY, 2004, INT J CANCER, V111, P727, DOI 10.1002/ijc.20328
   Kozomara A, 2011, NUCLEIC ACIDS RES, V39, pD152, DOI 10.1093/nar/gkq1027
   Krause K, 2008, J ENDOCRINOL, V198, P291, DOI 10.1677/JOE-08-0005
   Kumar P, 2013, PLOS ONE, V8, DOI 10.1371/journal.pone.0069807
   LaFerla FM, 2007, NAT REV NEUROSCI, V8, P499, DOI 10.1038/nrn2168
   Langbaum JB, 2013, NAT REV NEUROL, V9, P371, DOI 10.1038/nrneurol.2013.107
   Lawrie CH, 2008, BRIT J HAEMATOL, V141, P672, DOI 10.1111/j.1365-2141.2008.07077.x
   Lee I, 2009, GENOME RES, V19, P1175, DOI 10.1101/gr.089367.108
   Lee M, 2012, RADIAT ONCOL, V7, DOI 10.1186/1748-717X-7-47
   LEE RC, 1993, CELL, V75, P843, DOI 10.1016/0092-8674(93)90529-Y
   Lee Y, 2003, NATURE, V425, P415, DOI 10.1038/nature01957
   Lee YS, 2007, GENE DEV, V21, P1025, DOI 10.1101/gad.1540407
   Lehmann SM, 2012, NAT NEUROSCI, V15, P827, DOI 10.1038/nn.3113
   Leidinger P, 2013, GENOME BIOL, V14, DOI 10.1186/gb-2013-14-7-r78
   Lewis BP, 2005, CELL, V120, P15, DOI 10.1016/j.cell.2004.12.035
   Li R, 2004, P NATL ACAD SCI USA, V101, P3632, DOI 10.1073/pnas.0205689101
   Lim LP, 2005, NATURE, V433, P769, DOI 10.1038/nature03315
   Long JM, 2011, BIOCHEM BIOPH RES CO, V404, P889, DOI 10.1016/j.bbrc.2010.12.053
   Lujambio A, 2007, CANCER RES, V67, P1424, DOI 10.1158/0008-5472.CAN-06-4218
   Lukiw WJ, 2012, NEUROREPORT, V23, P621, DOI [10.1097/WNR.0b013e32835542b0, 10.1097/00001756-201207110-00009]
   Lytle JR, 2007, P NATL ACAD SCI USA, V104, P9667, DOI 10.1073/pnas.0703820104
   Margis R, 2011, J BIOTECHNOL, V152, P96, DOI 10.1016/j.jbiotec.2011.01.023
   Martins M, 2011, PLOS ONE, V6, DOI 10.1371/journal.pone.0025443
   Miñones-Moyano E, 2011, HUM MOL GENET, V20, P3067, DOI 10.1093/hmg/ddr210
   Mizuno H, 2011, PLOS ONE, V6, DOI 10.1371/journal.pone.0018388
   Morris LGT, 2010, ONCOGENE, V29, P3453, DOI 10.1038/onc.2010.127
   Niwa R, 2008, DEV BIOL, V315, P418, DOI 10.1016/j.ydbio.2007.12.044
   Nuytemans K, 2010, HUM MUTAT, V31, P763, DOI 10.1002/humu.21277
   Olsen PH, 1999, DEV BIOL, V216, P671, DOI 10.1006/dbio.1999.9523
   PODLISNY MB, 1987, SCIENCE, V238, P669, DOI 10.1126/science.2960019
   Poliseno L, 2010, SCI SIGNAL, V3, DOI 10.1126/scisignal.2000594
   Rovelet-Lecrux A, 2006, NAT GENET, V38, P24, DOI 10.1038/ng1718
   Ryberg H, 2008, EXPERT REV PROTEOMIC, V5, P249, DOI 10.1586/14789450.5.2.249
   Salmena L, 2008, CELL, V133, P403, DOI 10.1016/j.cell.2008.04.013
   Sampson VB, 2007, CANCER RES, V67, P9762, DOI 10.1158/0008-5472.CAN-07-2462
   Schapira AHV, 2013, CURR OPIN NEUROL, V26, P395, DOI 10.1097/WCO.0b013e3283633741
   Schipper HM, 2007, GENE REGUL SYST BIO, V1, P263
   Shafi G, 2010, CAN J NEUROL SCI, V37, P177, DOI 10.1017/S0317167100009902
   Sheinerman KS, 2012, AGING-US, V4, P590, DOI 10.18632/aging.100486
   Shioya M, 2010, NEUROPATH APPL NEURO, V36, P320, DOI 10.1111/j.1365-2990.2010.01076.x
   Simunovic F, 2009, BRAIN, V132, P1795, DOI 10.1093/brain/awn323
   Soreq L, 2013, FRONT MOL NEUROSCI, V6, DOI 10.3389/fnmol.2013.00010
   Theuns J, 2006, AM J HUM GENET, V78, P936, DOI 10.1086/504044
   Turner MR, 2009, LANCET NEUROL, V8, P94, DOI 10.1016/S1474-4422(08)70293-X
   Valadi H, 2007, NAT CELL BIOL, V9, P654, DOI 10.1038/ncb1596
   Veeriah S, 2010, NAT GENET, V42, P77, DOI 10.1038/ng.491
   Vickers KC, 2011, NAT CELL BIOL, V13, P423, DOI 10.1038/ncb2210
   Wang K, 2010, NUCLEIC ACIDS RES, V38, DOI 10.1093/nar/gkq603
   Wang WX, 2008, J NEUROSCI, V28, P1213, DOI 10.1523/JNEUROSCI.5065-07.2008
   WIGHTMAN B, 1993, CELL, V75, P855, DOI 10.1016/0092-8674(93)90530-4
   Winter J, 2013, NUCLEIC ACIDS RES, V41, P5503, DOI 10.1093/nar/gkt251
   Winter J, 2011, METHODS MOL BIOL, V676, P85, DOI 10.1007/978-1-60761-863-8_7
   Wong KK, 2010, CURR OPIN GENET DEV, V20, P87, DOI 10.1016/j.gde.2009.11.002
   Xi YG, 2007, RNA, V13, P1668, DOI 10.1261/rna.642907
   Zen K, 2012, MED RES REV, V32, P326, DOI 10.1002/med.20215
   Zernecke A, 2009, SCI SIGNAL, V2, DOI 10.1126/scisignal.2000610
   Zhou X, 2009, GENETICA, V137, P159, DOI 10.1007/s10709-009-9378-7
NR 102
TC 140
Z9 153
U1 4
U2 32
PU MDPI
PI BASEL
PA ST ALBAN-ANLAGE 66, CH-4052 BASEL, SWITZERLAND
EI 1420-3049
J9 MOLECULES
JI Molecules
PD MAY
PY 2014
VL 19
IS 5
BP 6891
EP 6910
DI 10.3390/molecules19056891
PG 20
WC Biochemistry & Molecular Biology; Chemistry, Multidisciplinary
WE Science Citation Index Expanded (SCI-EXPANDED)
SC Biochemistry & Molecular Biology; Chemistry
GA AI7WR
UT WOS:000337113000089
PM 24858274
OA gold, Green Submitted, Green Published
DA 2024-02-29
ER

PT J
AU Burgos, K
   Malenica, I
   Metpally, R
   Courtright, A
   Rakela, B
   Beach, T
   Shill, H
   Adler, C
   Sabbagh, M
   Villa, S
   Tembe, W
   Craig, D
   Van Keuren-Jensen, K
AF Burgos, Kasandra
   Malenica, Ivana
   Metpally, Raghu
   Courtright, Amanda
   Rakela, Benjamin
   Beach, Thomas
   Shill, Holly
   Adler, Charles
   Sabbagh, Marwan
   Villa, Stephen
   Tembe, Waibhav
   Craig, David
   Van Keuren-Jensen, Kendall
TI Profiles of Extracellular miRNA in Cerebrospinal Fluid and Serum from
   Patients with Alzheimer's and Parkinson's Diseases Correlate with
   Disease Status and Features of Pathology
SO PLOS ONE
LA English
DT Article
ID CIRCULATING MICRORNAS; ALPHA-SYNUCLEIN; EXPRESSION; BIOMARKERS;
   DIFFERENTIATION; IDENTIFICATION; PROTEIN; DOPAMINE; DEMENTIA; SYSTEM
AB The discovery and reliable detection of markers for neurodegenerative diseases have been complicated by the inaccessibility of the diseased tissue-such as the inability to biopsy or test tissue from the central nervous system directly. RNAs originating from hard to access tissues, such as neurons within the brain and spinal cord, have the potential to get to the periphery where they can be detected non-invasively. The formation and extracellular release of microvesicles and RNA binding proteins have been found to carry RNA from cells of the central nervous system to the periphery and protect the RNA from degradation. Extracellular miRNAs detectable in peripheral circulation can provide information about cellular changes associated with human health and disease. In order to associate miRNA signals present in cell-free peripheral biofluids with neurodegenerative disease status of patients with Alzheimer's and Parkinson's diseases, we assessed the miRNA content in cerebrospinal fluid and serum from postmortem subjects with full neuropathology evaluations. We profiled the miRNA content from 69 patients with Alzheimer's disease, 67 with Parkinson's disease and 78 neurologically normal controls using next generation small RNA sequencing (NGS). We report the average abundance of each detected miRNA in cerebrospinal fluid and in serum and describe 13 novel miRNAs that were identified. We correlated changes in miRNA expression with aspects of disease severity such as Braak stage, dementia status, plaque and tangle densities, and the presence and severity of Lewy body pathology. Many of the differentially expressed miRNAs detected in peripheral cell-free cerebrospinal fluid and serum were previously reported in the literature to be deregulated in brain tissue from patients with neurodegenerative disease. These data indicate that extracellular miRNAs detectable in the cerebrospinal fluid and serum are reflective of cell-based changes in pathology and can be used to assess disease progression and therapeutic efficacy.
C1 [Burgos, Kasandra; Malenica, Ivana; Metpally, Raghu; Courtright, Amanda; Rakela, Benjamin; Villa, Stephen; Tembe, Waibhav; Craig, David; Van Keuren-Jensen, Kendall] Translat Genom Res Inst TGen, Phoenix, AZ 85004 USA.
   [Beach, Thomas; Shill, Holly; Sabbagh, Marwan] Banner Sun Hlth Res Inst, Sun City, AZ USA.
   [Adler, Charles] Mayo Clin, Scottsdale, AZ USA.
C3 Translational Genomics Research Institute; Banner Research; Banner
   Health; Banner Sun Health Research Institute; Mayo Clinic; Mayo Clinic
   Phoenix
RP Van Keuren-Jensen, K (corresponding author), Translat Genom Res Inst TGen, Phoenix, AZ 85004 USA.
EM kjensen@tgen.org
RI Craig, David Wesley/K-6961-2019; Adler, Charles/ABD-5276-2021; Malenica,
   Ivana/J-2007-2019
OI Craig, David Wesley/0000-0003-2040-1955; Malenica,
   Ivana/0000-0002-7404-8088; Rakela, Benjamin/0000-0002-4264-0562
FU Michael J Fox Foundation for Parkinsons Research
FX Michael J Fox Foundation for Parkinsons Research. The funders had no
   role in study design, data collection and analysis, decision to publish,
   or preparation of the manuscript.
CR Abdelmohsen K, 2010, MOL CELL BIOL, V30, P4197, DOI 10.1128/MCB.00316-10
   Alexandrov Peter N, 2012, Int J Biochem Mol Biol, V3, P365
   Anders S, 2010, GENOME BIOL, V11, DOI 10.1186/gb-2010-11-10-r106
   Apaydin H, 2002, ARCH NEUROL-CHICAGO, V59, P102, DOI 10.1001/archneur.59.1.102
   Barak B, 2013, TRANSL PSYCHIAT, V3, DOI 10.1038/tp.2013.77
   Bartos A, 2012, J NEUROIMMUNOL, V252, P100, DOI 10.1016/j.jneuroim.2012.08.001
   Beach TG, 2009, ACTA NEUROPATHOL, V117, P169, DOI 10.1007/s00401-008-0450-7
   Burgos KL, 2013, RNA, V19, P712, DOI 10.1261/rna.036863.112
   Burnham K. P., 2002, MODEL SELECTION MULT, DOI [10.1007/b97636, DOI 10.1007/B97636]
   Cao XW, 2006, ANNU REV NEUROSCI, V29, P77, DOI 10.1146/annurev.neuro.29.051605.112839
   Cho HJ, 2013, HUM MOL GENET, V22, P608, DOI 10.1093/hmg/dds470
   Cogswell JP, 2008, J ALZHEIMERS DIS, V14, P27, DOI 10.3233/jad-2008-14103
   De Smaele E, 2010, BRAIN RES, V1338, P100, DOI 10.1016/j.brainres.2010.03.103
   Decressac M, 2013, P NATL ACAD SCI USA, V110, pE1817, DOI 10.1073/pnas.1305623110
   Delay C, 2012, NEUROBIOL DIS, V46, P285, DOI 10.1016/j.nbd.2012.01.003
   Dillies MA, 2013, BRIEF BIOINFORM, V14, P671, DOI 10.1093/bib/bbs046
   Eacker SM, 2009, NAT REV NEUROSCI, V10, P837, DOI 10.1038/nrn2726
   Fang MR, 2012, TOXICOL LETT, V209, P94, DOI 10.1016/j.toxlet.2011.11.032
   Filatova EV, 2012, BIOCHEMISTRY-MOSCOW+, V77, P813, DOI 10.1134/S0006297912080020
   Folgoas E, 2013, NEUROSCI LETT, V551, P62, DOI 10.1016/j.neulet.2013.07.016
   Friedländer MR, 2012, NUCLEIC ACIDS RES, V40, P37, DOI 10.1093/nar/gkr688
   Gao J, 2010, NATURE, V466, P1105, DOI 10.1038/nature09271
   Geekiyanage H, 2012, EXP NEUROL, V235, P491, DOI 10.1016/j.expneurol.2011.11.026
   Gehrke S, 2010, NATURE, V466, P637, DOI 10.1038/nature09191
   Gillardon F, 2008, PROTEOM CLIN APPL, V2, P697, DOI 10.1002/prca.200780025
   Gustincich S, 2006, J PHYSIOL-LONDON, V575, P321, DOI 10.1113/jphysiol.2006.115568
   Haramati S, 2010, P NATL ACAD SCI USA, V107, P13111, DOI 10.1073/pnas.1006151107
   Hébert SS, 2008, P NATL ACAD SCI USA, V105, P6415, DOI 10.1073/pnas.0710263105
   Holohan Kelly N., 2013, Frontiers in Genetics, V3, P323, DOI 10.3389/fgene.2012.00323
   Hu YY, 2002, NEUROSCI LETT, V320, P156, DOI 10.1016/S0304-3940(02)00047-2
   HURVICH CM, 1989, BIOMETRIKA, V76, P297, DOI 10.1093/biomet/76.2.297
   Irwin DJ, 2012, ANN NEUROL, V72, P587, DOI 10.1002/ana.23659
   Jin XF, 2013, CELL MOL NEUROBIOL, V33, P601, DOI 10.1007/s10571-013-9940-9
   Julien C, 2009, J NEUROPATH EXP NEUR, V68, P48, DOI 10.1097/NEN.0b013e3181922348
   Junn E, 2012, PHARMACOL THERAPEUT, V133, P142, DOI 10.1016/j.pharmthera.2011.10.002
   Junn E, 2009, P NATL ACAD SCI USA, V106, P13052, DOI 10.1073/pnas.0906277106
   Khoo SK, 2012, J PARKINSON DIS, V2, P321, DOI 10.3233/JPD-012144
   Kim J, 2007, SCIENCE, V317, P1220, DOI 10.1126/science.1140481
   KULLBACK S, 1951, ANN MATH STAT, V22, P79, DOI 10.1214/aoms/1177729694
   Kutner MH., 2005, APPL LINEAR STAT MOD
   Lau P, 2013, EMBO MOL MED, V5, P1613, DOI 10.1002/emmm.201201974
   Lau P, 2010, SEMIN CELL DEV BIOL, V21, P768, DOI 10.1016/j.semcdb.2010.01.009
   Leidinger P, 2013, GENOME BIOL, V14, DOI 10.1186/gb-2013-14-7-r78
   Liu Quan, 2011, Open Neurol J, V5, P58, DOI 10.2174/1874205X01105010058
   Liu W, 2012, NEUROBIOL AGING, V33, P522, DOI 10.1016/j.neurobiolaging.2010.04.034
   Lukiw WJ, 2007, J INORG BIOCHEM, V101, P1265, DOI 10.1016/j.jinorgbio.2007.06.004
   Lukiw WJ, 2007, NEUROREPORT, V18, P297, DOI 10.1097/WNR.0b013e3280148e8b
   Lukiw WJ, 2012, MOL NEUROBIOL, V46, P11, DOI 10.1007/s12035-012-8234-4
   Maarouf CL, 2012, NEUROL RES, V34, P669, DOI 10.1179/1743132812Y.0000000063
   Margis R, 2011, J BIOTECHNOL, V152, P96, DOI 10.1016/j.jbiotec.2011.01.023
   Martins M, 2011, PLOS ONE, V6, DOI 10.1371/journal.pone.0025443
   McKeith IG, 2005, NEUROLOGY, V65, P1863, DOI 10.1212/01.wnl.0000187889.17253.b1
   Metpally Raghu Prasad Rao, 2013, Frontiers in Genetics, V4, P20, DOI 10.3389/fgene.2013.00020
   Miñones-Moyano E, 2011, HUM MOL GENET, V20, P3067, DOI 10.1093/hmg/ddr210
   Mouradian MM, 2012, NEUROBIOL DIS, V46, P279, DOI 10.1016/j.nbd.2011.12.046
   Nunez-Iglesias J, 2010, PLOS ONE, V5, DOI 10.1371/journal.pone.0008898
   Pasinetti G.M., 2012, J ALZHEIMERS DIS PAR, V2, DOI [10.4172/2161-0460.1000e118, DOI 10.4172/2161-0460.1000E118]
   Pritchard CC, 2012, CANCER PREV RES, V5, P492, DOI 10.1158/1940-6207.CAPR-11-0370
   Provost P, 2010, AGING-US, V2, P166, DOI 10.18632/aging.100131
   Saunders LR, 2010, AGING-US, V2, P415, DOI 10.18632/aging.100176
   Schipper HM, 2007, GENE REGUL SYST BIO, V1, P263
   Schonrock N, 2012, EXP NEUROL, V235, P447, DOI 10.1016/j.expneurol.2011.11.013
   Schonrock N, 2010, PLOS ONE, V5, DOI 10.1371/journal.pone.0011070
   Sheinerman KS, 2012, AGING-US, V4, P590, DOI 10.18632/aging.100486
   Shendelman S, 2004, PLOS BIOL, V2, P1764, DOI 10.1371/journal.pbio.0020362
   Smith P, 2011, J NEUROCHEM, V116, P240, DOI 10.1111/j.1471-4159.2010.07097.x
   Sonntag KC, 2010, BRAIN RES, V1338, P48, DOI 10.1016/j.brainres.2010.03.106
   Tan L, 2013, MOL NEUROBIOL, V47, P382, DOI 10.1007/s12035-012-8359-5
   Venda LL, 2010, TRENDS NEUROSCI, V33, P559, DOI 10.1016/j.tins.2010.09.004
   Vilardo E, 2010, J BIOL CHEM, V285, P18344, DOI 10.1074/jbc.M110.112664
   Wanet A, 2012, NUCLEIC ACIDS RES, V40, P4742, DOI 10.1093/nar/gks151
   Wang G, 2008, AM J HUM GENET, V82, P283, DOI 10.1016/j.ajhg.2007.09.021
   Wang WX, 2011, ACTA NEUROPATHOL, V121, P193, DOI 10.1007/s00401-010-0756-0
   Xu SJ, 2012, INT J MOL SCI, V13, P16945, DOI 10.3390/ijms131216945
   Yang DH, 2012, J CELL SCI, V125, P1673, DOI 10.1242/jcs.086421
   Zhu HC, 2012, BRAIN RES BULL, V88, P596, DOI 10.1016/j.brainresbull.2012.05.018
   Zovoilis A, 2011, EMBO J, V30, P4299, DOI 10.1038/emboj.2011.327
NR 77
TC 273
Z9 300
U1 0
U2 45
PU PUBLIC LIBRARY SCIENCE
PI SAN FRANCISCO
PA 1160 BATTERY STREET, STE 100, SAN FRANCISCO, CA 94111 USA
SN 1932-6203
J9 PLOS ONE
JI PLoS One
PD MAY 5
PY 2014
VL 9
IS 5
AR e94839
DI 10.1371/journal.pone.0094839
PG 20
WC Multidisciplinary Sciences
WE Science Citation Index Expanded (SCI-EXPANDED)
SC Science & Technology - Other Topics
GA AI1ZV
UT WOS:000336656000010
PM 24797360
OA gold, Green Submitted, Green Published
DA 2024-02-29
ER

PT J
AU De Felice, B
   Mondola, P
   Sasso, A
   Orefice, G
   Bresciamorra, V
   Vacca, G
   Biffali, E
   Borra, M
   Pannone, R
AF De Felice, Bruna
   Mondola, Paolo
   Sasso, Anna
   Orefice, Giuseppe
   Bresciamorra, Vincenzo
   Vacca, Giovanni
   Biffali, Elio
   Borra, Marco
   Pannone, Raimondo
TI Small non-coding RNA signature in multiple sclerosis patients after
   treatment with interferon-β
SO BMC MEDICAL GENOMICS
LA English
DT Article
DE Multiple sclerosis; IFN-beta; sncRNA; microRNA; snorRNAs
ID MICRORNAS; GLUTAMATE; NEURODEGENERATION; IDENTIFICATION
AB Background: Non-coding small RNA molecules play pivotal roles in cellular and developmental processes by regulating gene expression at the post-transcriptional level. In human diseases, the roles of the non-coding small RNAs in specific degradation or translational suppression of the targeted mRNAs suggest a potential therapeutic approach of post-transcriptional gene silencing that targets the underlying disease etiology. The involvement of non-coding small RNAs in the pathogenesis of neurodegenerative diseases such as Alzheimer's, Parkinson's disease and Multiple Sclerosis has been demonstrated. Multiple sclerosis (MS) is an autoimmune disease of the central nervous system, characterized by chronic inflammation, demyelination and scarring as well as a broad spectrum of signs and symptoms. The current standard treatment for SM is interferon beta (IFN beta) that is less than ideal due to side effects. In this study we administered the standard IFN-beta treatment to Relapsing-Remitting MS patients, all responder to the therapy; then examined their sncRNA expression profiles in order to identify the ncRNAs that were associated with MS patients' response to IFN beta.
   Methods: 40 IFN beta treated Relapsing-Remitting MS patients were enrolled. We analyzed the composition of the entire small transcriptome by a small RNA cloning method, using peripheral blood from Relapsing-Remitting MS patients at baseline and 3 and 6 months after the start of IFN beta therapy. Real-time qPCR from the same patients group and from 20 additional patients was performed to profile miRNAs expression.
   Results: Beside the altered expression of several miRNAs, our analyses revealed the differential expression of small nucleolar RNAs and misc-RNAs. For the first time, we found that the expression level of miR-26a-5p changed related to INF-beta response. MiR-26a-5p expression was significantly higher in IFN-beta treated RRMS patients at 3 months treatment, keeping quite stable at 6 months treatments.
   Conclusions: Our results might provide insights into the mechanisms of action of IFN-beta treatment in MS and provide fundamentals for the development of new biomarkers and/or therapeutic tools.
C1 [De Felice, Bruna] Univ Naples 2, Dept Life Sci, I-81100 Caserta, Italy.
   [Mondola, Paolo; Sasso, Anna; Orefice, Giuseppe; Bresciamorra, Vincenzo; Vacca, Giovanni] Univ Naples Federico II, Dept Clin Med & Surg, Corso Umberto 1, I-80131 Naples, Italy.
   [Biffali, Elio; Borra, Marco; Pannone, Raimondo] Zool Stn Anton Dohrn, I-80121 Naples, Italy.
   [De Felice, Bruna] Univ Naples 2, Dept Environm Biol & Pharmaceut Sci & Technol, DISTABIF, I-81100 Caserta, Italy.
C3 Universita della Campania Vanvitelli; University of Naples Federico II;
   Stazione Zoologica Anton Dohrn di Napoli; Universita della Campania
   Vanvitelli
RP De Felice, B (corresponding author), Univ Naples 2, Dept Life Sci, Via Vivaldi 43, I-81100 Caserta, Italy.
EM bruna.defelice@unina2.it
RI De Felice, Bruna/HNP-4599-2023; Borra, Marco/M-9467-2014
OI De Felice, Bruna/0000-0002-9132-5569; DE FELICE,
   Bruna/0000-0002-4349-1917; Brescia Morra, Vincenzo/0000-0002-2807-6483;
   OREFICE, Giuseppe/0000-0002-7159-7815
CR Abe M, 2013, TRENDS CELL BIOL, V23, P30, DOI 10.1016/j.tcb.2012.08.013
   Bortolin-Cavaill ML, 2012, NUCLEIC ACIDS RES, V40, P1
   Brameier M, 2011, NUCLEIC ACIDS RES, V39, P675, DOI 10.1093/nar/gkq776
   Cox MJ, 2010, PLOS ONE, V5, DOI [10.1371/journal.pone.0011044, 10.1371/journal.pone.0012132]
   Czech MP, 2006, NEW ENGL J MED, V354, P1194, DOI 10.1056/NEJMcibr060065
   De Felice B, 2012, GENE, V508, P35, DOI 10.1016/j.gene.2012.07.058
   Frigo M, 2012, CURR MED CHEM, V19, P1295, DOI 10.2174/092986712799462559
   Held U, 2005, NEUROLOGY, V65, P1769, DOI 10.1212/01.wnl.0000187122.71735.1f
   Hoffjan S, 2010, MOL CELL PROBE, V24, P237, DOI 10.1016/j.mcp.2010.04.006
   Jin S, 2007, BRAIN RES, V1179, P140, DOI 10.1016/j.brainres.2007.08.055
   Junker A, 2011, FEBS LETT, V585, P3738, DOI 10.1016/j.febslet.2011.03.052
   Junker A, 2011, NAT REV NEUROL, V7, P56, DOI 10.1038/nrneurol.2010.179
   Kasper LH, 2010, NEUROLOGY, V74, pS2, DOI 10.1212/WNL.0b013e3181c97c8f
   Kishore S, 2006, SCIENCE, V311, P230, DOI 10.1126/science.1118265
   KURTZKE JF, 1983, NEUROLOGY, V33, P1444, DOI 10.1212/WNL.33.11.1444
   Malone CD, 2009, CELL, V136, P656, DOI 10.1016/j.cell.2009.01.045
   Mendes ND, 2009, NUCLEIC ACIDS RES, V37, P2419, DOI 10.1093/nar/gkp145
   Pfeffer S, 2005, NAT METHODS, V2, P269, DOI 10.1038/NMETH746
   Polman CH, 2005, ANN NEUROL, V58, P840, DOI 10.1002/ana.20703
   Rahn KA, 2012, CURR MED CHEM, V19, P1335
   Royo H, 2006, CYTOGENET GENOME RES, V113, P99, DOI 10.1159/000090820
   Salta E, 2012, LANCET NEUROL, V11, P189, DOI 10.1016/S1474-4422(11)70286-1
   Shiraishi-Yamaguchi Y, 2007, GENOME BIOL, V8, DOI 10.1186/gb-2007-8-2-206
   Smirnova L, 2005, EUR J NEUROSCI, V21, P1469, DOI 10.1111/j.1460-9568.2005.03978.x
   Srinivasan R, 2005, BRAIN, V128, P1016, DOI 10.1093/brain/awh467
   Stathakis DG, 1997, GENOMICS, V44, P71, DOI 10.1006/geno.1997.4848
   Tufarelli C, 2003, NAT GENET, V34, P157, DOI 10.1038/ng1157
   Tufekci KU, 2011, AUTOIMMUN DIS, V2011, DOI 10.4061/2011/807426
   Vanheel A, 2012, PLOS ONE, V7, DOI 10.1371/journal.pone.0035544
   Waschbisch A, 2011, PLOS ONE, V6, DOI 10.1371/journal.pone.0024604
   Waubant E, 2003, NEUROLOGY, V61, P184, DOI 10.1212/01.WNL.0000078888.07196.0B
   Yushchenko M, 2003, J NEUROL, V250, P1224, DOI 10.1007/s00415-003-0191-4
NR 32
TC 40
Z9 40
U1 0
U2 6
PU BMC
PI LONDON
PA CAMPUS, 4 CRINAN ST, LONDON N1 9XW, ENGLAND
SN 1755-8794
J9 BMC MED GENOMICS
JI BMC Med. Genomics
PD MAY 17
PY 2014
VL 7
AR 26
DI 10.1186/1755-8794-7-26
PG 9
WC Genetics & Heredity
WE Science Citation Index Expanded (SCI-EXPANDED)
SC Genetics & Heredity
GA AK5JY
UT WOS:000338462000001
PM 24885345
OA gold, Green Published
DA 2024-02-29
ER

PT J
AU Cardo, LF
   Coto, E
   Ribacoba, R
   Mata, IF
   Moris, G
   Menéndez, M
   Alvarez, V
AF Cardo, Lucia F.
   Coto, Eliecer
   Ribacoba, Rene
   Mata, Ignacio F.
   Moris, German
   Menendez, Manuel
   Alvarez, Victoria
TI The screening of the 3′UTR sequence of <i>LRRK2</i> identified an
   association between the rs66737902 polymorphism and Parkinson's disease
SO JOURNAL OF HUMAN GENETICS
LA English
DT Article
DE DNA polymorphisms; genetic risk; LRRK2 gene; microRNAs; Parkinson's
   disease
ID MUTATION; VARIANTS; SNCA; GENE
AB Mutations in the leucine-rich repeat kinase 2 gene (LRRK2) are the most common genetic determinants of familial and sporadic Parkinson's disease (PD). Most of the mutational screenings analyzed the exon-coding sequence. Our aim was to determine whether LRRK2 3' untranslated region (UTR) variants were associated with the risk of developing PD in a large cohort of patients (n = 743) and controls (n = 523) from Spain. We identified a total of 12 3'UTR variants (two new). Single-nucleotide polymorphism (SNP) rs66737902 C allele was overrepresented in patients (P = 0.005; odds ratio = 1.47). This SNP was in linkage disequilibrium with the p.R1441G mutation, but the association remained significant among mutation-negative cases. We found a significant lower level of the LRRK2 transcript in the Substantia nigra (SN) of PD postmortem donors (n = 9) who were rs66737902 C carriers (P = 0.01). This SNP was predicted to affect a binding site for miR-138-2-3p. We showed that this microRNA was expressed in all the SN samples. In conclusion, we found a significant association between SNP rs66737902 and the risk of developing PD. This effect on PD risk could be explained by differences in LRRK2 transcript levels between the two alleles.
C1 [Cardo, Lucia F.; Coto, Eliecer; Alvarez, Victoria] Hosp Univ Cent Asturias, Genet Mol Lab Med, Oviedo 33006, Spain.
   [Coto, Eliecer] Univ Oviedo, Dept Med, Oviedo, Spain.
   [Ribacoba, Rene; Moris, German; Menendez, Manuel] Hosp Univ Cent Asturias & Alvarez Buylla Mieres, Asturias, Spain.
   [Mata, Ignacio F.] Vet Affairs Puget Sound Hlth Care Syst, Geriatr Res Educ & Clin Ctr, Seattle, WA USA.
   [Mata, Ignacio F.] Univ Washington, Sch Med, Dept Neurol, Seattle, WA USA.
C3 Central University Hospital Asturias; University of Oviedo; Central
   University Hospital Asturias; Geriatric Research Education & Clinical
   Center; US Department of Veterans Affairs; Veterans Health
   Administration (VHA); Vet Affairs Puget Sound Health Care System;
   University of Washington; University of Washington Seattle
RP Alvarez, V (corresponding author), Hosp Univ Cent Asturias, Genet Mol Lab Med, Oviedo 33006, Spain.
EM victoria.alvarez@sespa.princast.es
RI alvarez, victoria/ABC-7891-2021; Morís, Germán/M-2920-2018; Moris,
   German/AAT-8916-2021; Menendez Gonzalez, Manuel/GSJ-2393-2022;
   Menendez-Gonzalez, Manuel/L-2643-2015; Alvarez, Maria/GZH-1345-2022;
   alvarez, victoria/GXV-1088-2022
OI alvarez, victoria/0000-0002-1916-2523; Morís,
   Germán/0000-0001-7608-2194; Moris, German/0000-0001-7608-2194; Menendez
   Gonzalez, Manuel/0000-0002-5218-0774; Menendez-Gonzalez,
   Manuel/0000-0002-5218-0774; alvarez, victoria/0000-0002-1916-2523;
   Fernandez Mata, Ignacio/0000-0003-1198-0633
FU 'Fundacion Parkinson Asturias'; 'Obra Social Cajastur'; Spanish 'Fondo
   de Investigaciones Sanitarias-Fondos FEDER' European Union [FIS
   11/0093]; FICYT-Principado de Asturias
FX We thank Dr Claire Troakes and the London Neurodegenerative Diseases
   Brain Bank for supplying all post mortem brain samples. We also thank
   the 'Fundacion Parkinson Asturias' and 'Obra Social Cajastur' for their
   support. This work was supported by grants from the Spanish 'Fondo de
   Investigaciones Sanitarias-Fondos FEDER' European Union (FIS 11/0093).
   LFC is a predoctoral fellowship from FICYT-Principado de Asturias.
CR Cardo LF, 2014, NEUROSCI LETT, V562, P45, DOI 10.1016/j.neulet.2014.01.009
   Cho HJ, 2013, HUM MOL GENET, V22, P608, DOI 10.1093/hmg/dds470
   Cookson MR, 2010, NAT REV NEUROSCI, V11, P791, DOI 10.1038/nrn2935
   de Lau LML, 2006, LANCET NEUROL, V5, P525, DOI 10.1016/S1474-4422(06)70471-9
   Devine MJ, 2011, PLOS ONE, V6, DOI 10.1371/journal.pone.0022489
   Gehrke S, 2010, NATURE, V466, P637, DOI 10.1038/nature09191
   González-Fernández MC, 2007, PARKINSONISM RELAT D, V13, P509, DOI 10.1016/j.parkreldis.2007.04.003
   Guedes LC, 2010, PARKINSONISM RELAT D, V16, P237, DOI 10.1016/j.parkreldis.2009.11.004
   Healy DG, 2008, LANCET NEUROL, V7, P583, DOI 10.1016/S1474-4422(08)70117-0
   Higashi S, 2007, BRAIN RES, V1155, P208, DOI 10.1016/j.brainres.2007.04.034
   Lewis PA, 2007, BIOCHEM BIOPH RES CO, V357, P668, DOI 10.1016/j.bbrc.2007.04.006
   Paisán-Ruíz C, 2004, NEURON, V44, P595, DOI 10.1016/j.neuron.2004.10.023
   Rubio JP, 2012, HUM MUTAT, V33, P1087, DOI 10.1002/humu.22075
   Seki N, 2011, J HUM GENET, V56, P671, DOI 10.1038/jhg.2011.79
   Sharma S, 2011, NEUROPATH APPL NEURO, V37, P777, DOI 10.1111/j.1365-2990.2011.01187.x
   West AB, 2005, P NATL ACAD SCI USA, V102, P16842, DOI 10.1073/pnas.0507360102
   Wu-Chou YH, 2013, PARKINSONISM RELAT D, V19, P251, DOI 10.1016/j.parkreldis.2012.10.019
NR 17
TC 12
Z9 14
U1 0
U2 5
PU NATURE PUBLISHING GROUP
PI NEW YORK
PA 75 VARICK ST, 9TH FLR, NEW YORK, NY 10013-1917 USA
SN 1434-5161
EI 1435-232X
J9 J HUM GENET
JI J. Hum. Genet.
PD JUN
PY 2014
VL 59
IS 6
BP 346
EP 348
DI 10.1038/jhg.2014.26
PG 3
WC Genetics & Heredity
WE Science Citation Index Expanded (SCI-EXPANDED)
SC Genetics & Heredity
GA AK1PC
UT WOS:000338186000010
PM 24758914
OA Bronze
DA 2024-02-29
ER

PT J
AU Danborg, PB
   Simonsen, AH
   Waldemar, G
   Heegaard, NHH
AF Danborg, Pia B.
   Simonsen, Anja H.
   Waldemar, Gunhild
   Heegaard, Niels H. H.
TI The potential of microRNAs as biofluid markers of neurodegenerative
   diseases - a systematic review
SO BIOMARKERS
LA English
DT Review
DE Alzheimer's disease; amyotrophic lateral sclerosis; biofluid markers;
   microRNA; multiple sclerosis; Parkinson's disease
ID MULTIPLE-SCLEROSIS; ALZHEIMERS-DISEASE; CIRCULATING MICRORNAS;
   CEREBROSPINAL-FLUID; RNA EXPRESSION; BRAIN; BIOMARKERS; MIRNAS; BLOOD;
   IDENTIFICATION
AB MicroRNAs (miRNA) are biological molecules transcribed from non-protein coding regions of the genome, participating in regulating cellular processes. MiRNAs in biofluids may possess neurodegenerative disease biomarker potential for screening tests, differential diagnosis and disease progression monitoring. This systematic review clarifies biomarker potential of miRNAs detected in biofluids of neurodegenerative disease patients. Thirty-three and ten miRNAs displayed significant expression between patients with multiple sclerosis and Alzheimer's disease, respectively, compared to healthy controls in minimum two studies. Thirty-eight miRNAs showed biomarker potential by distinguishing significantly between minimum two diseases. Summarized data directs future research towards discovering new biomarkers for neurodegenerative diseases.
C1 [Danborg, Pia B.; Simonsen, Anja H.; Waldemar, Gunhild] Copenhagen Univ Hosp, Rigshosp, Dept Neurol, Memory Disorders Res Grp, Copenhagen, Denmark.
   [Heegaard, Niels H. H.] Statens Serum Inst, Dept Clin Biochem Immunol & Genet, DK-2300 Copenhagen, Denmark.
   [Heegaard, Niels H. H.] Odense Univ Hosp, Dept Clin Biochem & Pharmacol, DK-5000 Odense, Denmark.
C3 University of Copenhagen; Rigshospitalet; Statens Serum Institut;
   University of Southern Denmark; Odense University Hospital
RP Simonsen, AH (corresponding author), Rigshosp, Memory Disorders Res Ctr, Memory Disorders Res Grp, Sect 6991, Blegdamsvej 9, DK-2100 Copenhagen, Denmark.
EM piabrandt@danborg.dk; anja.hviid.simonsen@regionh.dk;
   niels.heegaard@rsyd.dk
RI Simonsen, Anja H/M-3834-2014
OI Simonsen, Anja Hviid/0000-0002-5461-162X
FU Danish Advanced Technology Foundation
FX This work was supported by funding from the 'Patient-specific stem
   cell-derived models for Alzheimer's disease' project by the Danish
   Advanced Technology Foundation (Gunhild Waldemar).
CR Alexandrov Peter N, 2012, Int J Biochem Mol Biol, V3, P365
   Angerstein C, 2012, MOL NEUROBIOL, V45, P520, DOI 10.1007/s12035-012-8270-0
   Arora H, 2011, EXP MOL MED, V43, P298, DOI 10.3858/emm.2011.43.5.031
   Atkinson AJ, 2001, CLIN PHARMACOL THER, V69, P89, DOI 10.1067/mcp.2000.113989
   Baraniskin A, 2011, BLOOD, V117, P3140, DOI 10.1182/blood-2010-09-308684
   Bekris LM, 2013, BIOMARKERS, V18, P455, DOI 10.3109/1354750X.2013.814073
   Bouchard M, 2011, CAN J NEUROL SCI, V38, P547, DOI 10.1017/S0317167100012087
   Carlsen AL, 2013, ARTHRITIS RHEUM-US, V65, P1324, DOI 10.1002/art.37890
   Lorenzi JCC, 2012, INT J NEUROSCI, V122, P466, DOI 10.3109/00207454.2012.678444
   Chan EKL, 2013, ANN RHEUM DIS, V72, P90, DOI 10.1136/annrheumdis-2012-202203
   Chen F, 2012, J BIOCHEM MOL TOXIC, V26, P79, DOI 10.1002/jbt.20412
   Cheng HR, 2013, PLOS ONE, V8, DOI [10.1371/journal.pone.0064795, 10.1371/journal.pone.0053008]
   Cogswell JP, 2008, J ALZHEIMERS DIS, V14, P27, DOI 10.3233/jad-2008-14103
   Coolen M, 2009, CURR OPIN NEUROBIOL, V19, P461, DOI 10.1016/j.conb.2009.09.006
   Cortez MA, 2009, EXPERT OPIN BIOL TH, V9, P703, DOI [10.1517/14712590902932889, 10.1517/14712590902932889 ]
   Cox MJ, 2010, PLOS ONE, V5, DOI [10.1371/journal.pone.0011044, 10.1371/journal.pone.0012132]
   De Felice B, 2012, GENE, V508, P35, DOI 10.1016/j.gene.2012.07.058
   De Santis G, 2010, J NEUROIMMUNOL, V226, P165, DOI 10.1016/j.jneuroim.2010.06.009
   Dimmeler S, 2013, EMBO MOL MED, V5, P180, DOI 10.1002/emmm.201201986
   Du CS, 2009, NAT IMMUNOL, V10, P1252, DOI 10.1038/ni.1798
   Duttagupta R, 2013, WIRES RNA, V4, P129, DOI 10.1002/wrna.1149
   Fenoglio C, 2011, NEUROSCI LETT, V504, P9, DOI 10.1016/j.neulet.2011.08.021
   Freischmidt A, 2013, ACTA NEUROPATHOL COM, V1, DOI 10.1186/2051-5960-1-42
   Gallego JA, 2012, J MOL NEUROSCI, V47, P243, DOI 10.1007/s12031-012-9731-7
   García-Giménez JL, 2012, CLIN CHIM ACTA, V413, P1576, DOI 10.1016/j.cca.2012.05.021
   Gascon E, 2012, FRONT NEUROSCI-SWITZ, V6, DOI 10.3389/fnins.2012.00048
   Geekiyanage H, 2012, EXP NEUROL, V235, P491, DOI 10.1016/j.expneurol.2011.11.026
   Guerau-de-Arellano M, 2011, BRAIN, V134, P3575, DOI 10.1093/brain/awr262
   Haghikia A, 2012, NEUROLOGY, V79, P2166, DOI 10.1212/WNL.0b013e3182759621
   Harraz MM, 2012, P NATL ACAD SCI USA, V109, P18962, DOI 10.1073/pnas.1121288109
   Hébert SS, 2009, TRENDS NEUROSCI, V32, P199, DOI 10.1016/j.tins.2008.12.003
   Heegaard NHH, 2012, INT J CANCER, V130, P1378, DOI 10.1002/ijc.26153
   Ji LJ, 2012, CELL RES, V22, P624, DOI 10.1038/cr.2012.36
   Jovicic A, 2013, PLOS ONE, V8, DOI 10.1371/journal.pone.0054222
   Junker A, 2011, FEBS LETT, V585, P3738, DOI 10.1016/j.febslet.2011.03.052
   Junker A, 2011, NAT REV NEUROL, V7, P56, DOI 10.1038/nrneurol.2010.179
   Junker A, 2009, BRAIN, V132, P3342, DOI 10.1093/brain/awp300
   Katz Russell, 2004, NeuroRx, V1, P189, DOI 10.1007/BF03206602
   Keller A, 2014, MULT SCLER J, V20, P295, DOI 10.1177/1352458513496343
   Keller A, 2009, PLOS ONE, V4, DOI 10.1371/journal.pone.0007440
   Lehmann SM, 2012, NAT NEUROSCI, V15, P827, DOI 10.1038/nn.3113
   Li W, 2009, ANAL BIOANAL CHEM, V394, P1117, DOI 10.1007/s00216-008-2570-2
   Lindberg RLP, 2010, EUR J IMMUNOL, V40, P888, DOI 10.1002/eji.200940032
   Liston A, 2012, CELL MOL LIFE SCI, V69, P3533, DOI 10.1007/s00018-012-1124-0
   Sosa-Ortiz AL, 2012, ARCH MED RES, V43, P600, DOI 10.1016/j.arcmed.2012.11.003
   Lukiw WJ, 2012, MOL NEUROBIOL, V46, P11, DOI 10.1007/s12035-012-8234-4
   Lukiw WJ, 2012, NEUROREPORT, V23, P621, DOI [10.1097/WNR.0b013e32835542b0, 10.1097/00001756-201207110-00009]
   Machida Akira, 2013, Methods Mol Biol, V1024, P203, DOI 10.1007/978-1-62703-453-1_16
   Margis R, 2011, J BIOTECHNOL, V152, P96, DOI 10.1016/j.jbiotec.2011.01.023
   Martinelli-Boneschi F, 2012, NEUROSCI LETT, V508, P4, DOI 10.1016/j.neulet.2011.11.006
   Martins M, 2011, PLOS ONE, V6, DOI 10.1371/journal.pone.0025443
   Millan MJ, 2011, CURR OPIN PHARMACOL, V11, P11, DOI 10.1016/j.coph.2011.01.008
   Moya PR, 2013, INT J NEUROPSYCHOPH, V16, P621, DOI 10.1017/S1461145712000454
   Müller M, 2014, NEUROBIOL AGING, V35, P152, DOI 10.1016/j.neurobiolaging.2013.07.005
   Nana-Sinkam SP, 2013, CLIN PHARMACOL THER, V93, P98, DOI 10.1038/clpt.2012.192
   Nelson PT, 2007, J NEUROPATH EXP NEUR, V66, P461, DOI 10.1097/01.jnen.0000240474.27791.f3
   Noorbakhsh F, 2011, BRAIN, V134, P2703, DOI 10.1093/brain/awr200
   Otaegui D, 2009, PLOS ONE, V4, DOI 10.1371/journal.pone.0006309
   Pacifici M, 2013, J CELL PHYSIOL, V228, P1070, DOI 10.1002/jcp.24254
   Sheinerman KS, 2013, FRONT CELL NEUROSCI, V7, DOI 10.3389/fncel.2013.00150
   Paraboschi EM, 2011, INT J MOL SCI, V12, P8695, DOI 10.3390/ijms12128695
   Prince M., 2013, WORLD ALZHEIMER REPO
   Pritchard CC, 2012, CANCER PREV RES, V5, P492, DOI 10.1158/1940-6207.CAPR-11-0370
   Puoti G, 2012, LANCET NEUROL, V11, P618, DOI 10.1016/S1474-4422(12)70063-7
   Redell JB, 2010, J NEUROTRAUM, V27, P2147, DOI 10.1089/neu.2010.1481
   Ren GW, 2013, NAT CELL BIOL, V15, P231, DOI 10.1038/ncb2703
   Schipper HM, 2007, GENE REGUL SYST BIO, V1, P263
   Schonrock N, 2012, EXP NEUROL, V235, P447, DOI 10.1016/j.expneurol.2011.11.013
   Serpente M, 2011, J ALZHEIMERS DIS, V26, P787, DOI 10.3233/JAD-2011-110074
   Sheinerman KS, 2012, AGING-US, V4, P590, DOI 10.18632/aging.100486
   Shi WT, 2012, J PSYCHIATR RES, V46, P198, DOI 10.1016/j.jpsychires.2011.09.010
   Siegel SR, 2012, MOL BIOL REP, V39, P6219, DOI 10.1007/s11033-011-1441-7
   Sievers C, 2012, CLIN IMMUNOL, V144, P70, DOI 10.1016/j.clim.2012.04.002
   Sondergaard HB, 2013, MULT SCLER J, V19, P1849, DOI 10.1177/1352458513490542
   Sun AX, 2013, CURR OPIN CELL BIOL, V25, P215, DOI 10.1016/j.ceb.2012.12.007
   Tal TL, 2012, NEUROTOXICOLOGY, V33, P530, DOI 10.1016/j.neuro.2012.02.013
   Tay Y, 2011, CELL, V147, P344, DOI 10.1016/j.cell.2011.09.029
   Teplyuk NM, 2012, NEURO-ONCOLOGY, V14, P689, DOI 10.1093/neuonc/nos074
   Treiber T, 2012, THROMB HAEMOSTASIS, V107, P605, DOI 10.1160/TH11-12-0836
   Villa C, 2011, REJUV RES, V14, P275, DOI 10.1089/rej.2010.1123
   Wang HL, 2012, TRANSL RES, V160, P198, DOI 10.1016/j.trsl.2012.04.002
   Wang WX, 2008, J NEUROSCI, V28, P1213, DOI 10.1523/JNEUROSCI.5065-07.2008
   Waschbisch A, 2011, PLOS ONE, V6, DOI 10.1371/journal.pone.0024604
   Weber JA, 2010, CLIN CHEM, V56, P1733, DOI 10.1373/clinchem.2010.147405
   Weigelt K, 2013, BRAIN BEHAV IMMUN, V29, P147, DOI 10.1016/j.bbi.2012.12.018
   Zhang Y, 2013, J NEUROSCI, V33, P6885, DOI 10.1523/JNEUROSCI.5180-12.2013
NR 86
TC 55
Z9 57
U1 4
U2 58
PU TAYLOR & FRANCIS LTD
PI ABINGDON
PA 2-4 PARK SQUARE, MILTON PARK, ABINGDON OR14 4RN, OXON, ENGLAND
SN 1354-750X
EI 1366-5804
J9 BIOMARKERS
JI Biomarkers
PD JUN
PY 2014
VL 19
IS 4
BP 259
EP 268
DI 10.3109/1354750X.2014.904001
PG 10
WC Biotechnology & Applied Microbiology; Toxicology
WE Science Citation Index Expanded (SCI-EXPANDED)
SC Biotechnology & Applied Microbiology; Toxicology
GA AI3AI
UT WOS:000336730300001
PM 24678935
DA 2024-02-29
ER

PT J
AU Vallelunga, A
   Ragusa, M
   Di Mauro, S
   Iannitti, T
   Pilleri, M
   Biundo, R
   Weis, L
   Di Pietro, C
   De Iuliis, A
   Nicoletti, A
   Zappia, M
   Purrello, M
   Antonini, A
AF Vallelunga, Annamaria
   Ragusa, Marco
   Di Mauro, Stefania
   Iannitti, Tommaso
   Pilleri, Manuela
   Biundo, Roberta
   Weis, Luca
   Di Pietro, Cinzia
   De Iuliis, Angela
   Nicoletti, Alessandra
   Zappia, Mario
   Purrello, Michele
   Antonini, Angelo
TI Identification of circulating microRNAs for the differential diagnosis
   of Parkinson's disease and Multiple System Atrophy
SO FRONTIERS IN CELLULAR NEUROSCIENCE
LA English
DT Article
DE Parkinson's disease; atypical parkinsonian disorders; Multiple System
   Atrophy; microRNAs; circulating microRNAs; early diagnosis
ID GLOBAL-NETWORK STRUCTURE; MESSENGER-RNA; ALZHEIMERS-DISEASE;
   CEREBROSPINAL-FLUID; EXPRESSION; BIOMARKERS; PLASMA; BRAIN; BLOOD; MIRNA
AB Background: Parkinson's disease (PD) is a progressive neurodegenerative disorder which may be misdiagnosed with atypical conditions such as Multiple System Atrophy (MSA), due to overlapping clinical features. MicroRNAs (miRNAs) are small non-coding RNAs with a key role in post-transcriptional gene regulation. We hypothesized that identification of a distinct set of circulating miRNAs (cmiRNAs) could distinguish patients affected by PD from MSA and healthy individuals. Results. Using TagMan Low Density Array technology, we analyzed 754 miRNAs and found 9 cmiRNAs differentially expressed in PD and MSA patients compared to healthy controls. We also validated a set of 4 differentially expressed cmiRNAs in PD and MSA patients vs. controls. More specifically, miR-339-5p was downregulated, whereas miR-223*, miR-324-3p, and mir-24 were upregulated in both diseases. We found cmiRNAs specifically deregulated in PD (downregulation of miR-30c and miR-148b) and in MSA (upregulation of miR-148b). Finally, comparing MSA and PD, we identified 3 upregulated cmiRNAs in MSA serum (miR-24, miR-34b, miR-148b). Conclusions. Our results suggest that cmiRNA signatures discriminate PD from MSA patients and healthy controls and may be considered specific, non-invasive biomarkers for differential diagnosis.
C1 [Vallelunga, Annamaria; Pilleri, Manuela; Biundo, Roberta; Weis, Luca; Antonini, Angelo] IRCCS Hosp San Camillo, Dept Parkinsons Dis, Mol Neurobiol Lab, I-30126 Venice, Italy.
   [Ragusa, Marco; Di Mauro, Stefania; Di Pietro, Cinzia; Purrello, Michele] Univ Catania, Unit Mol Genome & Complex Syst BioMed, Dept Gian Filippo Ingrassia, Catania, Italy.
   [Iannitti, Tommaso] Univ Leeds, Sch Biomed Sci, Leeds, W Yorkshire, England.
   [De Iuliis, Angela] Univ Padua, Dept Med, Padua, Italy.
   [Nicoletti, Alessandra; Zappia, Mario] Univ Catania, Dept GF Ingrassia, Sect Neurosci, Catania, Italy.
C3 IRCCS Ospedale San Camillo; University of Catania; University of Leeds;
   University of Padua; University of Catania
RP Vallelunga, A (corresponding author), IRCCS Hosp San Camillo, Dept Parkinsons Dis, Mol Neurobiol Lab, Alberoni 70, I-30126 Venice, Italy.
EM annamaria.vallelunga@ospedalesancamillo.net
RI Nicoletti, Alessandra/K-4486-2018; Ragusa, Marco/D-7691-2010; Zappia,
   Mario/AAB-7800-2019; Antonini, Angelo/H-9726-2019; Iannitti,
   Tommaso/C-2728-2013; Weis, Luca/J-2805-2018; Di Mauro,
   Stefania/AAB-5148-2022; Vallelunga, Annamaria/J-7219-2016
OI Nicoletti, Alessandra/0000-0001-6757-340X; Ragusa,
   Marco/0000-0002-4282-920X; Antonini, Angelo/0000-0003-1040-2807; Weis,
   Luca/0000-0002-2286-0795; Biundo, Roberta/0000-0001-5846-755X; DI
   PIETRO, Cinzia Santa/0000-0002-6036-4469; pilleri,
   manuela/0000-0003-0514-9747
CR Bekris LM, 2013, BIOMARKERS, V18, P455, DOI 10.3109/1354750X.2013.814073
   Blackinton J, 2009, NEUROSCI LETT, V452, P8, DOI 10.1016/j.neulet.2008.12.053
   Botta-Orfila T, 2014, J NEUROSCI RES, V92, P1071, DOI 10.1002/jnr.23377
   Campbell TN, 2012, ORPHANET J RARE DIS, V7, DOI 10.1186/1750-1172-7-12
   Cardo LF, 2013, J NEUROL, V260, P1420, DOI 10.1007/s00415-013-6900-8
   Chang CW, 2013, NEUROSCI LETT, V548, P190, DOI 10.1016/j.neulet.2013.06.009
   Cho HJ, 2013, HUM MOL GENET, V22, P608, DOI 10.1093/hmg/dds470
   Cogswell JP, 2008, J ALZHEIMERS DIS, V14, P27, DOI 10.3233/jad-2008-14103
   Doxakis E, 2010, J BIOL CHEM, V285, P12726, DOI 10.1074/jbc.M109.086827
   Dutta R, 2013, ANN NEUROL, V73, P637, DOI 10.1002/ana.23860
   Etheridge A, 2011, MUTAT RES-FUND MOL M, V717, P85, DOI 10.1016/j.mrfmmm.2011.03.004
   Ezzie ME, 2012, THORAX, V67, P122, DOI 10.1136/thoraxjnl-2011-200089
   Ferretti E, 2008, EMBO J, V27, P2616, DOI 10.1038/emboj.2008.172
   FOLSTEIN MF, 1975, J PSYCHIAT RES, V12, P189, DOI 10.1016/0022-3956(75)90026-6
   Galvin JE, 2001, ARCH NEUROL-CHICAGO, V58, P186, DOI 10.1001/archneur.58.2.186
   Gaughwin PM, 2011, HUM MOL GENET, V20, P2225, DOI 10.1093/hmg/ddr111
   Genovesi Laura A, 2012, BMC Res Notes, V5, P507, DOI 10.1186/1756-0500-5-507
   Ghaemi M, 2002, J NEUROL NEUROSUR PS, V73, P517, DOI 10.1136/jnnp.73.5.517
   Gilman S, 1998, CLIN AUTON RES, V8, P359, DOI 10.1007/BF02309628
   Graves Paul, 2012, Genomics Proteomics & Bioinformatics, V10, P239, DOI 10.1016/j.gpb.2012.06.004
   Haqqani AS, 2013, FLUIDS BARRIERS CNS, V10, DOI 10.1186/2045-8118-10-4
   Harraz MM, 2012, P NATL ACAD SCI USA, V109, P18962, DOI 10.1073/pnas.1121288109
   Harraz MM, 2011, J CHEM NEUROANAT, V42, P127, DOI 10.1016/j.jchemneu.2011.01.005
   Heman-Ackah SM, 2013, FRONT MOL NEUROSCI, V6, DOI 10.3389/fnmol.2013.00040
   HOEHN MM, 1967, NEUROLOGY, V17, P427, DOI 10.1212/WNL.17.5.427
   Hong J, 2013, FRONT CELL NEUROSCI, V7, DOI 10.3389/fncel.2013.00151
   HUGHES AJ, 1992, J NEUROL NEUROSUR PS, V55, P181, DOI 10.1136/jnnp.55.3.181
   Imai Y, 2008, EMBO J, V27, P2432, DOI 10.1038/emboj.2008.163
   Izumi B, 2011, NEUROSCI LETT, V492, P114, DOI 10.1016/j.neulet.2011.01.068
   Junn E, 2009, P NATL ACAD SCI USA, V106, P13052, DOI 10.1073/pnas.0906277106
   Khoo SK, 2012, J PARKINSON DIS, V2, P321, DOI 10.3233/JPD-012144
   Lau P, 2013, EMBO MOL MED, V5, P1613, DOI 10.1002/emmm.201201974
   Li Y, 2012, ANAL BIOCHEM, V431, P69, DOI 10.1016/j.ab.2012.09.007
   Liu DZ, 2012, GENE, V495, P120, DOI 10.1016/j.gene.2011.12.041
   Liu FJ, 2013, PLOS ONE, V8, DOI 10.1371/journal.pone.0066393
   Martins M, 2011, PLOS ONE, V6, DOI 10.1371/journal.pone.0025443
   Meder B, 2011, BASIC RES CARDIOL, V106, P13, DOI 10.1007/s00395-010-0123-2
   Miñones-Moyano E, 2011, HUM MOL GENET, V20, P3067, DOI 10.1093/hmg/ddr210
   Nunez-Iglesias J, 2010, PLOS ONE, V5, DOI 10.1371/journal.pone.0008898
   Paik MJ, 2010, CLIN CHIM ACTA, V411, P1532, DOI 10.1016/j.cca.2010.05.034
   Poewe W, 2002, EUR J NEUROL, V9, P23, DOI 10.1046/j.1468-1331.9.s3.3.x
   Pritchard CC, 2012, CANCER PREV RES, V5, P492, DOI 10.1158/1940-6207.CAPR-11-0370
   Ragusa M, 2013, MOL VIS, V19, P430
   Ragusa M, 2012, J MOL MED, V90, P1421, DOI 10.1007/s00109-012-0918-8
   Ragusa M, 2010, MOL CANCER THER, V9, P3396, DOI 10.1158/1535-7163.MCT-10-0137
   Russo Isabella, 2012, Am J Neurodegener Dis, V1, P217
   Schonrock N, 2010, PLOS ONE, V5, DOI 10.1371/journal.pone.0011070
   Smirnova L, 2005, EUR J NEUROSCI, V21, P1469, DOI 10.1111/j.1460-9568.2005.03978.x
   Stappert L, 2013, PLOS ONE, V8, DOI [10.1371/journal.pone.0059011, 10.1371/annotation/b03fbc42-8f70-4873-9cce-854e48249a13]
   Tain LS, 2009, FLY, V3, P278, DOI 10.4161/fly.10309
   Valadi H, 2007, NAT CELL BIOL, V9, P654, DOI 10.1038/ncb1596
   Wang K, 2010, NUCLEIC ACIDS RES, V38, DOI 10.1093/nar/gkq603
   Wenning GK, 2004, MOVEMENT DISORD, V19, P1391, DOI 10.1002/mds.20255
   Yang JH, 2011, NUCLEIC ACIDS RES, V39, pD202, DOI 10.1093/nar/gkq1056
   Yokota M, 1999, J CLIN LAB ANAL, V13, P133, DOI 10.1002/(SICI)1098-2825(1999)13:3<133::AID-JCLA8>3.0.CO;2-0
   Zhou R, 2009, NEUROPSYCHOPHARMACOL, V34, P1395, DOI 10.1038/npp.2008.131
   Zhu HY, 2012, CARDIOVASC RES, V94, P284, DOI 10.1093/cvr/cvr291
NR 57
TC 140
Z9 148
U1 1
U2 14
PU FRONTIERS MEDIA SA
PI LAUSANNE
PA AVENUE DU TRIBUNAL FEDERAL 34, LAUSANNE, CH-1015, SWITZERLAND
SN 1662-5102
J9 FRONT CELL NEUROSCI
JI Front. Cell. Neurosci.
PD JUN 10
PY 2014
VL 8
AR 156
DI 10.3389/fncel.2014.00156
PG 10
WC Neurosciences
WE Science Citation Index Expanded (SCI-EXPANDED)
SC Neurosciences & Neurology
GA AI6BY
UT WOS:000336956000001
PM 24959119
OA Green Published, gold
DA 2024-02-29
ER

PT J
AU Kim, W
   Lee, Y
   McKenna, ND
   Yi, M
   Simunovic, F
   Wang, YL
   Kong, B
   Rooney, RJ
   Seo, H
   Stephens, RM
   Sonntag, KC
AF Kim, Woori
   Lee, Yenarae
   McKenna, Noah D.
   Yi, Ming
   Simunovic, Filip
   Wang, Yulei
   Kong, Benjamin
   Rooney, Robert J.
   Seo, Hyemyung
   Stephens, Robert M.
   Sonntag, Kai C.
TI miR-126 contributes to Parkinson's disease by dysregulating the
   insulin-like growth factor/phosphoinositide 3-kinase signaling
SO NEUROBIOLOGY OF AGING
LA English
DT Article
DE miRNAs; miR-126; Dopamine neurons; Parkinson's disease; Insulin; IGF-1
   signaling; PI3K; Laser capture microdissection; Postmortem; 6-OHDA
   neurotoxicity; Cell systems
ID ALPHA-SYNUCLEIN EXPRESSION; GENE-EXPRESSION; POSTTRANSCRIPTIONAL
   REGULATION; DOPAMINE NEURONS; BRAIN; MICRORNAS; CELLS; RESISTANCE;
   TARGETS; DISORDERS
AB Dopamine (DA) neurons in sporadic Parkinson's disease (PD) display dysregulated gene expression networks and signaling pathways that are implicated in PD pathogenesis. Micro (mi) RNAs are regulators of gene expression, which could be involved in neurodegenerative diseases. We determined the miRNA profiles in laser microdissected DA neurons from postmortem sporadic PD patients' brains and age-matched controls. DA neurons had a distinctive miRNA signature and a set of miRNAs was dysregulated in PD. Bioinformatics analysis provided evidence for correlations of miRNAs with signaling pathways relevant to PD, including an association of miR-126 with insulin/IGF-1/PI3K signaling. In DA neuronal cell systems, enhanced expression of miR-126 impaired IGF-1 signaling and increased vulnerability to the neurotoxin 6-OHDA by downregulating factors in IGF-1/PI3K signaling, including its targets p85 beta, IRS-1, and SPRED1. Blocking of miR-126 function increased IGF-1 trophism and neuroprotection to 6-OHDA. Our data imply that elevated levels of miR-126 may play a functional role in DA neurons and in PD pathogenesis by downregulating IGF-1/PI3K/AKT signaling and that its inhibition could be a mechanism of neuroprotection. (C) 2014 Elsevier Inc. All rights reserved.
C1 [Kim, Woori; Lee, Yenarae; McKenna, Noah D.; Simunovic, Filip; Sonntag, Kai C.] Harvard Univ, McLean Hosp, Sch Med, Dept Psychiat, Belmont, MA 02478 USA.
   [Yi, Ming; Stephens, Robert M.] NCI, Adv Biomed Comp Ctr, Bioinformat Support Grp, Frederick, MD 21701 USA.
   [Wang, Yulei; Kong, Benjamin] Life Technol, Foster City, CA USA.
   [Rooney, Robert J.] Genome Explorat Inc, Memphis, TN USA.
   [Kim, Woori; Seo, Hyemyung] Hanyang Univ, Coll Sci & Technol, Div Mol & Life Sci, Seoul 133791, South Korea.
C3 Harvard University; McLean Hospital; National Institutes of Health (NIH)
   - USA; NIH National Cancer Institute (NCI); Thermo Fisher Scientific;
   Hanyang University
RP Sonntag, KC (corresponding author), Harvard Univ, McLean Hosp, Sch Med, Dept Psychiat, MRC 223,115 Mill St, Belmont, MA 02478 USA.
EM ksonntag@mclean.harvard.edu
RI Sonntag, Kai-Christian/AAU-6921-2021; Kim, Woori/AAL-4146-2021; Kim,
   Woori/JCE-2141-2023; Simunovic, Filip/ABE-8802-2021
OI Simunovic, Filip/0000-0003-1755-5734; Kim, Woori/0000-0002-7951-9280;
   Yi, Ming/0000-0001-9098-1364; Wang, Yulei/0000-0002-9057-9786; Sonntag,
   Kai-Christian/0000-0001-7979-8171
FU Massachusetts' Alzheimer's Disease Research Center and the Harvard
   NeuroDiscovery Center; National Institute of Neurological Disorders and
   Stroke [R21NS067335]; Korean Government, Ministry of Science,
   Information communication technology and future Planning (MSIP)
   [2011-0030775]
FX financial support and resources. Kai C Sonntag was involved in all
   aspects of the study, including conception, design, data acquisition,
   analysis, interpretation, presentation, and write-up for publication;
   Woori Kim, Yenarae Lee, Noah D McKenna, Filip Simunovic, and Hyemyung
   Seo were directly involved with data acquisition and/or manuscript
   preparation; Benjamin Kong and Yulei Wang performed the microRNA
   profiling, Ming Yi and Robert Stephens the bioinformatics analyses, and
   Robert J Rooney additional computational microRNA quantification. This
   research was supported by a grant from the Massachusetts' Alzheimer's
   Disease Research Center and the Harvard NeuroDiscovery Center, and
   National Institute of Neurological Disorders and Stroke R21NS067335 (Kai
   C Sonntag), and the National Research Foundation of Korea and a grant of
   the Korean Government, Ministry of Science, Information communication
   technology and future Planning (MSIP) No 2011-0030775 to Hyemyung Seo.
CR Bartel DP, 2009, CELL, V136, P215, DOI 10.1016/j.cell.2009.01.002
   Benes FM, 2007, P NATL ACAD SCI USA, V104, P10164, DOI 10.1073/pnas.0703806104
   Bomfim TR, 2012, J CLIN INVEST, V122, P1339, DOI 10.1172/JCI57256
   Braak H, 2008, NEUROLOGY, V70, P1916, DOI 10.1212/01.wnl.0000312279.49272.9f
   Cantuti-Castelvetri I, 2007, NEUROBIOL DIS, V26, P606, DOI 10.1016/j.nbd.2007.02.009
   Chung CY, 2005, HUM MOL GENET, V14, P1709, DOI 10.1093/hmg/ddi178
   Chung JH, 2010, PLOS ONE, V5, DOI 10.1371/journal.pone.0009011
   Craft S, 2004, LANCET NEUROL, V3, P169, DOI 10.1016/S1474-4422(04)00681-7
   Crawford M, 2008, BIOCHEM BIOPH RES CO, V373, P607, DOI 10.1016/j.bbrc.2008.06.090
   D'haene Barbara, 2012, Methods Mol Biol, V822, P261, DOI 10.1007/978-1-61779-427-8_18
   Das AT, 2004, J BIOL CHEM, V279, P18776, DOI 10.1074/jbc.M313895200
   de la Monte SM, 2012, CURR ALZHEIMER RES, V9, P35
   Deak F, 2012, J GERONTOL A-BIOL, V67, P611, DOI 10.1093/gerona/gls118
   Deo A, 2011, J BIOINF COMPUT BIOL, V9, P795, DOI 10.1142/S0219720011005793
   Doxakis E, 2010, J BIOL CHEM, V285, P12726, DOI 10.1074/jbc.M109.086827
   Du LQ, 2011, J MOL CELL BIOL, V3, P176, DOI 10.1093/jmcb/mjq058
   Eacker SM, 2009, NAT REV NEUROSCI, V10, P837, DOI 10.1038/nrn2726
   Elstner M, 2011, ACTA NEUROPATHOL, V122, P75, DOI 10.1007/s00401-011-0828-9
   Fish JE, 2008, DEV CELL, V15, P272, DOI 10.1016/j.devcel.2008.07.008
   Friedman RC, 2009, GENOME RES, V19, P92, DOI 10.1101/gr.082701.108
   Grimson A, 2007, MOL CELL, V27, P91, DOI 10.1016/j.molcel.2007.06.017
   Guo CG, 2008, GENE CHROMOSOME CANC, V47, P939, DOI 10.1002/gcc.20596
   Heyer MP, 2012, J NEUROSCI, V32, P10887, DOI 10.1523/JNEUROSCI.1732-12.2012
   Hu YK, 2013, NEUROSCI BULL, V29, P745, DOI 10.1007/s12264-013-1348-5
   Junn E, 2009, P NATL ACAD SCI USA, V106, P13052, DOI 10.1073/pnas.0906277106
   Kefas B, 2008, CANCER RES, V68, P3566, DOI 10.1158/0008-5472.CAN-07-6639
   Kim B, 2012, TRENDS ENDOCRIN MET, V23, P133, DOI 10.1016/j.tem.2011.12.004
   Kim EK, 2010, BBA-MOL BASIS DIS, V1802, P396, DOI 10.1016/j.bbadis.2009.12.009
   Kim J, 2007, SCIENCE, V317, P1220, DOI 10.1126/science.1140481
   Lewis BP, 2005, CELL, V120, P15, DOI 10.1016/j.cell.2004.12.035
   Liang RQ, 2011, AGING CELL, V10, P1080, DOI 10.1111/j.1474-9726.2011.00751.x
   Ling HY, 2009, CLIN EXP PHARMACOL P, V36, pe32, DOI 10.1111/j.1440-1681.2009.05207.x
   Mestdagh P, 2009, GENOME BIOL, V10, DOI 10.1186/gb-2009-10-6-r64
   Miñones-Moyano E, 2011, HUM MOL GENET, V20, P3067, DOI 10.1093/hmg/ddr210
   Nelson PT, 2008, BRAIN PATHOL, V18, P130, DOI 10.1111/j.1750-3639.2007.00120.x
   Oglesby IK, 2010, J IMMUNOL, V184, P1702, DOI 10.4049/jimmunol.0902669
   Pietersen CY, 2011, METHODS MOL BIOL, V755, P327, DOI 10.1007/978-1-61779-163-5_28
   Presgraves SP, 2004, NEUROTOX RES, V5, P579, DOI 10.1007/bf03033178
   Ryu HS, 2011, PLOS ONE, V6, DOI 10.1371/journal.pone.0017343
   Sastry L, 2002, GENE THER, V9, P1155, DOI 10.1038/sj.gt.3301731
   Schapira AH, 2011, MOVEMENT DISORD, V26, P1049, DOI 10.1002/mds.23732
   Seo H, 2004, ANN NEUROL, V56, P319, DOI 10.1002/ana.20207
   Seo H, 2007, PLOS ONE, V2, DOI 10.1371/journal.pone.0000238
   Sethupathy P, 2006, NAT METHODS, V3, P881, DOI 10.1038/NMETH954
   Simunovic F, 2010, PLOS ONE, V5, DOI 10.1371/journal.pone.0008856
   Simunovic F, 2009, BRAIN, V132, P1795, DOI 10.1093/brain/awn323
   Sonntag KC, 2012, EXP NEUROL, V235, P427, DOI 10.1016/j.expneurol.2011.11.035
   Sonntag KC, 2010, BRAIN RES, V1338, P48, DOI 10.1016/j.brainres.2010.03.106
   Talbot K, 2012, J CLIN INVEST, V122, P1316, DOI 10.1172/JCI59903
   Torres-Aleman I, 2010, DEV NEUROBIOL, V70, P384, DOI 10.1002/dneu.20778
   Wang G, 2008, AM J HUM GENET, V82, P283, DOI 10.1016/j.ajhg.2007.09.021
   Wang SS, 2008, DEV CELL, V15, P261, DOI 10.1016/j.devcel.2008.07.002
   Wang XH, 2009, CLIN EXP PHARMACOL P, V36, P181, DOI 10.1111/j.1440-1681.2008.05057.x
   Wirdefeldt K, 2011, EUR J EPIDEMIOL, V26, pS1, DOI 10.1007/s10654-011-9581-6
   Xiao FF, 2009, NUCLEIC ACIDS RES, V37, pD105, DOI 10.1093/nar/gkn851
   Yi M, 2009, BMC BIOINFORMATICS, V10, DOI 10.1186/1471-2105-10-200
   Zhang J, 2008, BIOCHEM BIOPH RES CO, V377, P136, DOI 10.1016/j.bbrc.2008.09.089
   Zhu N, 2011, MOL CELL BIOCHEM, V351, P157, DOI 10.1007/s11010-011-0723-7
   Zufferey R, 1997, NAT BIOTECHNOL, V15, P871, DOI 10.1038/nbt0997-871
   Zufferey R, 1998, J VIROL, V72, P9873, DOI 10.1128/JVI.72.12.9873-9880.1998
NR 60
TC 111
Z9 120
U1 0
U2 24
PU ELSEVIER SCIENCE INC
PI NEW YORK
PA STE 800, 230 PARK AVE, NEW YORK, NY 10169 USA
SN 0197-4580
EI 1558-1497
J9 NEUROBIOL AGING
JI Neurobiol. Aging
PD JUL
PY 2014
VL 35
IS 7
BP 1712
EP 1721
DI 10.1016/j.neurobiolaging.2014.01.021
PG 10
WC Geriatrics & Gerontology; Neurosciences
WE Science Citation Index Expanded (SCI-EXPANDED)
SC Geriatrics & Gerontology; Neurosciences & Neurology
GA AI0XX
UT WOS:000336575100025
PM 24559646
OA Green Accepted
DA 2024-02-29
ER

PT J
AU Fragkouli, A
   Doxakis, E
AF Fragkouli, Apostolia
   Doxakis, Epaminondas
TI miR-7 and miR-153 protect neurons against MPP<SUP>+</SUP>-induced cell
   death via upregulation of mTOR pathway
SO FRONTIERS IN CELLULAR NEUROSCIENCE
LA English
DT Article
DE Parkinson's disease; miR-7; miR-153; MPP+; neuron; neuroprotection;
   rapamycin; mTOR
ID N-TERMINAL KINASE; ALPHA-SYNUCLEIN EXPRESSION; PARKINSONS-DISEASE
   MODELS; TUMOR-SUPPRESSOR GENE; LEWY BODY DISEASES; GROWTH-FACTOR-I;
   SIGNALING PATHWAYS; 1-METHYL-4-PHENYLPYRIDINIUM ION;
   DOPAMINERGIC-NEURONS; 3-KINASE/AKT PATHWAY
AB Differential expression of microRNAs (miRs) in the brain of patients with neurodegenerative diseases suggests that they may have key regulatory roles in the development of these disorders. Two such miRs, miR-7, and miR-153 have recently been shown to target alpha-synuclein, a protein critically involved in the pathological process of Parkinson's disease. By using a well-established in culture Parkinson's disease model that of neurotoxin 1-Methyl-4-Phenyl-Pyridinium (MPP+), we examined whether miR-7 and miR-153 display neuroprotective properties. Herein, we demonstrate that treatment of cortical neurons with MPP+ induced a dose-dependent cell death with apoptotic characteristics. This was reflected in altered intracellular signaling characterized by increased levels of activated kinases p38MAPK and ERK1/2 and reduced levels of activated AKT, p70S6K, and SAPK/JNK. Overexpression of miR-7 or miR-153 by adenoviral transduction protected cortical neurons from MPP+-induced toxicity, restored neuronal viability and anti-apoptotic BCL-2 protein levels while attenuated activation of caspase-3. Moreover, both miR-7 and miR-153 interfered with MPP+-induced alterations in intracellular signaling pathways in a partially overlapping manner; specifically, they preserved activation of mTOR and SAPK/JNK signaling pathways in the MPP+-treated neurons, while miR-153 also attenuated MPP+-induced activation of p38MAPK. No major effects were observed in the rest of signaling cascades or proteins investigated. Furthermore, the neuroprotective effect of miR-7 and miR-153 was alleviated when MPP+ was co-administered with rapamycin. Taken together, our results suggest that miR-7 and miR-153 protect neurons from cell death by interfering with the MPP+-induced downregulation of mTOR signaling.
C1 [Fragkouli, Apostolia; Doxakis, Epaminondas] Acad Athens, Biomed Res Fdn, Ctr Basic Res, Mol & Cellular Neurosci Lab, Athens 11527, Greece.
C3 Academy of Athens
RP Doxakis, E (corresponding author), Acad Athens, Biomed Res Fdn, Ctr Basic Res, Mol & Cellular Neurosci Lab, Soranou Efesiou 4, Athens 11527, Greece.
EM edoxakis@bioacademy.gr
RI Doxakis, Epaminondas/AEP-4061-2022
OI Doxakis, Epaminondas/0000-0003-1305-0739
CR BALLARD PA, 1985, NEUROLOGY, V35, P949, DOI 10.1212/WNL.35.7.949
   Bao XQ, 2012, NEUROSCIENCE, V202, P396, DOI 10.1016/j.neuroscience.2011.11.036
   Barnat M, 2010, J NEUROSCI, V30, P7804, DOI 10.1523/JNEUROSCI.0372-10.2010
   Björkblom B, 2005, J NEUROSCI, V25, P6350, DOI 10.1523/JNEUROSCI.1517-05.2005
   Bonni A, 1999, SCIENCE, V286, P1358, DOI 10.1126/science.286.5443.1358
   Braak H, 2006, J ALZHEIMERS DIS, V9, P35
   Campbell DS, 2001, NEURON, V32, P1013, DOI 10.1016/S0896-6273(01)00551-7
   Cartelli D, 2010, J NEUROCHEM, V115, P247, DOI 10.1111/j.1471-4159.2010.06924.x
   Chen JT, 2005, J NEUROCHEM, V93, P463, DOI 10.1111/j.1471-4159.2005.03037.x
   Chen XG, 2010, MOL CARCINOGEN, V49, P603, DOI 10.1002/mc.20628
   Chung JY, 2011, NEUROSIGNALS, V19, P86, DOI 10.1159/000325028
   Cui W, 2011, NEUROCHEM INT, V59, P945, DOI 10.1016/j.neuint.2011.07.005
   Dan HC, 2002, J BIOL CHEM, V277, P35364, DOI 10.1074/jbc.M205838200
   DAVIS GC, 1979, PSYCHIAT RES, V1, P249, DOI 10.1016/0165-1781(79)90006-4
   Deguil J, 2007, J NEUROSCI RES, V85, P2017, DOI 10.1002/jnr.21318
   Doxakis E, 2004, CURR BIOL, V14, P1761, DOI 10.1016/j.cub.2004.09.050
   Doxakis E, 2013, INT J MOL SCI, V14, P16280, DOI 10.3390/ijms140816280
   Doxakis E, 2010, J BIOL CHEM, V285, P12726, DOI 10.1074/jbc.M109.086827
   Elmen J, 2008, NATURE, V452, P896, DOI 10.1038/nature06783
   Elmen J, 2008, NUCLEIC ACIDS RES, V36, P1153, DOI 10.1093/nar/gkm1113
   Fang YX, 2012, HEPATOLOGY, V55, P1852, DOI 10.1002/hep.25576
   Hashimoto R, 2012, EVID-BASED COMPL ALT, V2012, DOI 10.1155/2012/693717
   Hentges KE, 2001, P NATL ACAD SCI USA, V98, P13796, DOI 10.1073/pnas.241184198
   Hübner A, 2008, MOL CELL, V30, P415, DOI 10.1016/j.molcel.2008.03.025
   Inoki K, 2002, NAT CELL BIOL, V4, P648, DOI 10.1038/ncb839
   Jaworski J, 2005, J NEUROSCI, V25, P11300, DOI 10.1523/JNEUROSCI.2270-05.2005
   Jia GH, 2006, IMMUNOL CELL BIOL, V84, P448, DOI 10.1111/j.1440-1711.2006.01454.x
   Junn E, 2009, P NATL ACAD SCI USA, V106, P13052, DOI 10.1073/pnas.0906277106
   Junyent F, 2010, NEUROCHEM INT, V57, P774, DOI 10.1016/j.neuint.2010.08.015
   Karunakaran S, 2008, J NEUROSCI, V28, P12500, DOI 10.1523/JNEUROSCI.4511-08.2008
   Kefas B, 2008, CANCER RES, V68, P3566, DOI 10.1158/0008-5472.CAN-07-6639
   Kim WG, 2000, J NEUROSCI, V20, P6309, DOI 10.1523/JNEUROSCI.20-16-06309.2000
   Kordower JH, 2013, MOVEMENT DISORD, V28, P96, DOI 10.1002/mds.25344
   Krützfeldt J, 2005, NATURE, V438, P685, DOI 10.1038/nature04303
   Kumar V, 2005, J NEUROSCI, V25, P11288, DOI 10.1523/JNEUROSCI.2284-05.2005
   LANGSTON JW, 1983, SCIENCE, V219, P979, DOI 10.1126/science.6823561
   LANGSTON JW, 1984, NEUROSCI LETT, V48, P87, DOI 10.1016/0304-3940(84)90293-3
   Laplante M, 2013, J CELL SCI, V126, P1713, DOI 10.1242/jcs.125773
   LAWSON LJ, 1990, NEUROSCIENCE, V39, P151, DOI 10.1016/0306-4522(90)90229-W
   Li YH, 2008, J BIOL CHEM, V283, P33784, DOI 10.1074/jbc.M802431200
   Liang Y, 2007, BMC GENOMICS, V8, DOI 10.1186/1471-2164-8-166
   Lindow M, 2012, J CELL BIOL, V199, P407, DOI 10.1083/jcb.201208082
   Long JM, 2012, J BIOL CHEM, V287, P31298, DOI 10.1074/jbc.M112.366336
   Malagelada C, 2006, J NEUROSCI, V26, P9996, DOI 10.1523/JNEUROSCI.3292-06.2006
   Manning BD, 2002, MOL CELL, V10, P151, DOI 10.1016/S1097-2765(02)00568-3
   Santos CMM, 2012, CNS NEUROL DISORD-DR, V11, P410
   MIZUNO Y, 1987, J NEUROCHEM, V48, P1787, DOI 10.1111/j.1471-4159.1987.tb05737.x
   Morfini GA, 2009, NAT NEUROSCI, V12, P864, DOI 10.1038/nn.2346
   Mouradian MM, 2012, NEUROBIOL DIS, V46, P279, DOI 10.1016/j.nbd.2011.12.046
   Mythri RB, 2012, RECENT PATENTS ENDOC, V6, P181, DOI 10.2174/187221412802481793
   Nakaso K, 2008, NEUROSCI LETT, V432, P146, DOI 10.1016/j.neulet.2007.12.034
   NICKLAS WJ, 1985, LIFE SCI, V36, P2503, DOI 10.1016/0024-3205(85)90146-8
   Obeso JA, 2010, NAT MED, V16, P653, DOI 10.1038/nm.2165
   Park KK, 2008, SCIENCE, V322, P963, DOI 10.1126/science.1161566
   Piao Y, 2012, BBA-GEN SUBJECTS, V1820, P577, DOI 10.1016/j.bbagen.2011.08.007
   Podkowa M, 2010, MOL CELL BIOL, V30, P2241, DOI 10.1128/MCB.01166-09
   REINHARD JF, 1990, BIOCHEM BIOPH RES CO, V168, P1143, DOI 10.1016/0006-291X(90)91148-L
   Reinhardt P, 2013, CELL STEM CELL, V12, P354, DOI 10.1016/j.stem.2013.01.008
   Rodnitzky Robert L, 2012, Parkinsonism Relat Disord, V18 Suppl 1, pS37, DOI 10.1016/S1353-8020(11)70014-1
   Rodríguez-Blanco J, 2012, J NEUROSCI RES, V90, P1850, DOI 10.1002/jnr.23066
   Rosner M, 2008, HUM MOL GENET, V17, P2934, DOI 10.1093/hmg/ddn192
   Rundén E, 1998, J NEUROSCI, V18, P7296
   Russ H, 1996, EUR J NEUROSCI, V8, P1256, DOI 10.1111/j.1460-9568.1996.tb01294.x
   Sanchez N, 2013, PLOS ONE, V8, DOI 10.1371/journal.pone.0065671
   Sarbassov DD, 2006, MOL CELL, V22, P159, DOI 10.1016/j.molcel.2006.03.029
   Sarbassov DD, 2005, SCIENCE, V307, P1098, DOI 10.1126/science.1106148
   Satoh T, 2000, NEUROSCI LETT, V288, P163, DOI 10.1016/S0304-3940(00)01229-5
   Seidl Stacey E, 2011, Front Neurol, V2, P68, DOI 10.3389/fneur.2011.00068
   Song L, 2012, ARCH BIOCHEM BIOPHYS, V528, P204, DOI 10.1016/j.abb.2012.08.015
   Stanciu M, 2000, J BIOL CHEM, V275, P12200, DOI 10.1074/jbc.275.16.12200
   Sun DS, 2003, CELL BIOL INT, V27, P769, DOI 10.1016/S1065-6995(03)00165-3
   Swiech L, 2008, BBA-PROTEINS PROTEOM, V1784, P116, DOI 10.1016/j.bbapap.2007.08.015
   Takei N, 2009, J BIOL CHEM, V284, P26340, DOI 10.1074/jbc.M109.023010
   Tararuk T, 2006, J CELL BIOL, V173, P265, DOI 10.1083/jcb.200511055
   Tavazoie SF, 2005, NAT NEUROSCI, V8, P1727, DOI 10.1038/nn1566
   Thomas GM, 2008, EMBO J, V27, P361, DOI 10.1038/sj.emboj.7601969
   Thomas T, 2008, J NEUROCHEM, V105, P2039, DOI 10.1111/j.1471-4159.2008.05310.x
   Timmons S, 2009, NEUROSCI LETT, V467, P30, DOI 10.1016/j.neulet.2009.09.055
   Trojanowski JQ, 1998, CELL DEATH DIFFER, V5, P832, DOI 10.1038/sj.cdd.4400432
   Vander Haar E, 2007, NAT CELL BIOL, V9, P316, DOI 10.1038/ncb1547
   Verma P, 2005, J NEUROSCI, V25, P331, DOI 10.1523/JNEUROSCI.3073-04.2005
   Wang G, 2012, PROG NEUROBIOL, V98, P207, DOI 10.1016/j.pneurobio.2012.06.003
   Wang L, 2010, APOPTOSIS, V15, P1470, DOI 10.1007/s10495-010-0547-z
   Wang Y, 2013, DIABETES, V62, P887, DOI 10.2337/db12-0451
   Wienholds E, 2005, FEBS LETT, V579, P5911, DOI 10.1016/j.febslet.2005.07.070
   Willis SN, 2007, SCIENCE, V315, P856, DOI 10.1126/science.1133289
   Wu DC, 2003, P NATL ACAD SCI USA, V100, P6145, DOI 10.1073/pnas.0937239100
   Wu XH, 2004, J BIOL CHEM, V279, P9167, DOI 10.1074/jbc.M312397200
   Wu ZQ, 2013, PROSTATE, V73, P596, DOI 10.1002/pros.22600
   Xu P, 2011, GENE DEV, V25, P310, DOI 10.1101/gad.1984311
   Yuan YH, 2010, CELL MOL NEUROBIOL, V30, P939, DOI 10.1007/s10571-010-9523-y
   Zecca L, 2004, NAT REV NEUROSCI, V5, P863, DOI 10.1038/nrn1537
   Zhang K, 2011, NEUROPHARMACOLOGY, V61, P329, DOI 10.1016/j.neuropharm.2011.04.021
   Zhu JH, 2012, CELL DEATH DIS, V3, DOI 10.1038/cddis.2012.46
   Zhu JH, 2003, BRAIN PATHOL, V13, P473
   Zhu JH, 2002, AM J PATHOL, V161, P2087, DOI 10.1016/S0002-9440(10)64487-2
   Zhu JH, 2007, AM J PATHOL, V170, P75, DOI 10.2353/ajpath.2007.060524
   Zhu YH, 2005, NEURON, V46, P905, DOI 10.1016/j.neuron.2005.04.037
   Zigmond MJ, 2002, PARKINSONISM RELAT D, V8, P389, DOI 10.1016/S1353-8020(02)00019-6
NR 99
TC 110
Z9 122
U1 0
U2 10
PU FRONTIERS MEDIA SA
PI LAUSANNE
PA PO BOX 110, EPFL INNOVATION PARK, BUILDING I, LAUSANNE, 1015,
   SWITZERLAND
SN 1662-5102
J9 FRONT CELL NEUROSCI
JI Front. Cell. Neurosci.
PD JUL 3
PY 2014
VL 8
AR 182
DI 10.3389/fncel.2014.00182
PG 14
WC Neurosciences
WE Science Citation Index Expanded (SCI-EXPANDED)
SC Neurosciences & Neurology
GA AK6FR
UT WOS:000338524000001
PM 25071443
OA Green Published, gold
DA 2024-02-29
ER

PT J
AU Kanagaraj, N
   Beiping, H
   Dheen, ST
   Tay, SSW
AF Kanagaraj, N.
   Beiping, H.
   Dheen, S. T.
   Tay, S. S. W.
TI DOWNREGULATION OF MIR-124 IN MPTP-TREATED MOUSE MODEL OF PARKINSON'S
   DISEASE AND MPP IODIDE-TREATED MN9D CELLS MODULATES THE EXPRESSION OF
   THE CALPAIN/CDK5 PATHWAY PROTEINS
SO NEUROSCIENCE
LA English
DT Article
DE Parkinson's disease; microRNA; miR-124; MPTP-induced mouse model of
   Parkinson's disease; MN9D cells
ID MICRORNA EXPRESSION; MECHANISMS; DEATH; NEURODEGENERATION; ADULT; ROLES;
   P25; P35
AB Parkinson's disease (PD) is a debilitating neuro-degenerative disorder causing severe motor disabilities resulting from the loss of dopaminergic neurons in the substantia nigra pars compacta (SNc) region of the midbrain. MicroRNAs (miRNAs) are small, non-coding RNAs which play a major role in several cellular processes in health and disease by regulating gene expression post-transcriptionally.Aberrant miRNA expression has been detected in post-mortem human PD brain samples, in vitro and in vivo PD models. However, none of the studies have focused on the role of the brain-abundant miR-124 in PD. In this study, we have evaluated the expression changes of miR-124 in the SN of the 1-methyl-4-phenyl-1,2,3,6-tetrahydropyridine (MPTP)-induced PD mouse model. MiRNA expression analysis by qPCR revealed a decrease in the expression of brain-enriched miR-124 in the SN of MPTP-treated mice as compared to controls. Further, in vitro study revealed a decrease in the expression of miR-124 in MN9D dopaminergic neurons treated with MPP iodide. The expression of calpains 1 and 2 which is modulated by miR-124 was increased in the SNc of MPTP-treated mice as observed at different time points after treatment and in the MN9D dopaminergic neurons treated with MPP iodide leading to increased expression of the p35 cleavage product, p25 and cyclin-dependent kinase 5 (cdk5). Calpain-p25-mediated increase in cdk5 expression leading to dopaminergic neuronal death has been demonstrated in human PD and MPTP-PD models. Increased expression of calpain 1/cdk5 pathway proteins was observed in anti-miR-124-transfected MN9D cells in our studies. Knockdown of miR-124 led to increased production of reactive oxygen species (ROS) and hydrogen peroxide (H2O2) both known to increase oxidative stress. Further, experiments with miR-124 target protector sequences specific to calpain 1 revealed an interaction of miR-124 with calpain 1. Overexpression of miR-124 after MPP iodide treatment on MN9D cells was found to attenuate the expression of the calpain 1/p25/cdk5 proteins while improving cell survival. These results suggest that miR-124 acts to modulate the expression of calpain/cdk5 pathway proteins in the dopaminergic neurons. A better understanding of the mechanisms controlling the expression of miR-124 will aid in targeting miR-124 for better treatment strategies for PD. (C) 2014 IBRO. Published by Elsevier Ltd. All rights reserved.
C1 [Kanagaraj, N.; Beiping, H.; Dheen, S. T.; Tay, S. S. W.] Natl Univ Singapore, Yong Loo Lin Sch Med, Natl Univ Hlth Syst, Dept Anat, Singapore 117597, Singapore.
C3 National University of Singapore
RP Tay, SSW (corresponding author), Natl Univ Singapore, Yong Loo Lin Sch Med, Dept Anat, Level 3,MD 10,4 Med Dr, Singapore 117597, Singapore.
EM samuel_tay@nuhs.edu.sg
RI Dheen, S. Thameem/AAU-8627-2020
OI Dheen, S. Thameem/0000-0001-9600-6789
FU Ministry of Education (MOE), Singapore [MOE 2009-T2-1-061]
FX This study was supported by a grant MOE 2009-T2-1-061 from the Ministry
   of Education (MOE), Singapore.
CR Abou-Sleiman PM, 2006, NAT REV NEUROSCI, V7, P207, DOI 10.1038/nrn1868
   Ambros V, 2004, NATURE, V431, P350, DOI 10.1038/nature02871
   Bartel DP, 2009, CELL, V136, P215, DOI 10.1016/j.cell.2009.01.002
   Braak H, 2003, NEUROBIOL AGING, V24, P197, DOI 10.1016/S0197-4580(02)00065-9
   Chee JLY, 2005, CELL MOL LIFE SCI, V62, P227, DOI 10.1007/s00018-004-4413-4
   Cheng LC, 2009, NAT NEUROSCI, V12, P399, DOI 10.1038/nn.2294
   CHOI HK, 1991, BRAIN RES, V552, P67, DOI 10.1016/0006-8993(91)90661-E
   Coppedè F, 2012, SCI WORLD J, DOI 10.1100/2012/489830
   Crocker SJ, 2003, J NEUROSCI, V23, P4081
   Dauer W, 2003, NEURON, V39, P889, DOI 10.1016/S0896-6273(03)00568-3
   Eacker SM, 2009, NAT REV NEUROSCI, V10, P837, DOI 10.1038/nrn2726
   Ebert MS, 2012, CELL, V149, P515, DOI 10.1016/j.cell.2012.04.005
   Espina V, 2006, NAT PROTOC, V1, P586, DOI 10.1038/nprot.2006.85
   Gangaraju VK, 2009, NAT REV MOL CELL BIO, V10, P116, DOI 10.1038/nrm2621
   Ha Tai-You, 2011, Immune Netw, V11, P135, DOI [10.4110/in.2011.11.1.11, 10.4110/in.2011.11.3.135]
   Habibi E, 2011, FUNCT INTEGR GENOMIC, V11, P523, DOI 10.1007/s10142-011-0246-z
   Harraz MM, 2011, J CHEM NEUROANAT, V42, P127, DOI 10.1016/j.jchemneu.2011.01.005
   He L., 2004, NAT REV GENET, V5, P522
   Jackson Richard J, 2007, Sci STKE, V2007, pre1, DOI 10.1126/stke.3672007re1
   Jackson-Lewis V, 2007, NAT PROTOC, V2, P141, DOI 10.1038/nprot.2006.342
   Jakowec MW, 2004, J NEUROSCI RES, V76, P539, DOI 10.1002/jnr.20114
   Jegga AG, 2011, AUTOPHAGY, V7, P477, DOI 10.4161/auto.7.5.14811
   Johnson R, 2008, NEUROBIOL DIS, V29, P438, DOI 10.1016/j.nbd.2007.11.001
   Junn E, 2012, PHARMACOL THERAPEUT, V133, P142, DOI 10.1016/j.pharmthera.2011.10.002
   Kim J, 2007, SCIENCE, V317, P1220, DOI 10.1126/science.1140481
   Lang AE, 1998, NEW ENGL J MED, V339, P1044, DOI 10.1056/NEJM199810083391506
   Lee MS, 2000, NATURE, V405, P360, DOI 10.1038/35012636
   Levy OA, 2009, APOPTOSIS, V14, P478, DOI 10.1007/s10495-008-0309-3
   Lim LP, 2005, NATURE, V433, P769, DOI 10.1038/nature03315
   Lukiw WJ, 2007, NEUROREPORT, V18, P297, DOI 10.1097/WNR.0b013e3280148e8b
   Makeyev EV, 2007, MOL CELL, V27, P435, DOI 10.1016/j.molcel.2007.07.015
   Meissner WG, 2011, NAT REV DRUG DISCOV, V10, P377, DOI 10.1038/nrd3430
   Miñones-Moyano E, 2011, HUM MOL GENET, V20, P3067, DOI 10.1093/hmg/ddr210
   Mouradian MM, 2012, NEUROBIOL DIS, V46, P279, DOI 10.1016/j.nbd.2011.12.046
   Pan TH, 2008, BRAIN, V131, P1969, DOI 10.1093/brain/awm318
   Patrick GN, 1999, NATURE, V402, P615, DOI 10.1038/45159
   Pierson J, 2008, J NEURO-ONCOL, V90, P1, DOI 10.1007/s11060-008-9624-3
   Pillai RS, 2007, TRENDS CELL BIOL, V17, P118, DOI 10.1016/j.tcb.2006.12.007
   Przedborski S, 2001, J NEUROCHEM, V76, P1265, DOI 10.1046/j.1471-4159.2001.00183.x
   Qu D, 2007, NEURON, V55, P37, DOI 10.1016/j.neuron.2007.05.033
   Sassen S, 2008, VIRCHOWS ARCH, V452, P1, DOI 10.1007/s00428-007-0532-2
   Skalsky RL, 2011, PLOS ONE, V6, DOI 10.1371/journal.pone.0024248
   Smith PD, 2006, J NEUROSCI, V26, P440, DOI 10.1523/JNEUROSCI.2875-05.2006
   Soreq H, 2011, TRENDS MOL MED, V17, P548, DOI 10.1016/j.molmed.2011.06.009
   Sun KH, 2008, J NEUROCHEM, V107, P265, DOI 10.1111/j.1471-4159.2008.05616.x
   Volinia S, 2006, P NATL ACAD SCI USA, V103, P2257, DOI 10.1073/pnas.0510565103
   Vosler PS, 2008, MOL NEUROBIOL, V38, P78, DOI 10.1007/s12035-008-8036-x
   Weng HC, 2011, BIOMED RES-TOKYO, V32, P135, DOI 10.2220/biomedres.32.135
   Wienholds E, 2005, SCIENCE, V309, P310, DOI 10.1126/science.1114519
   Wong E, 2010, NAT NEUROSCI, V13, P805, DOI 10.1038/nn.2575
   Würdinger T, 2008, CANCER CELL, V14, P382, DOI 10.1016/j.ccr.2008.10.005
   Yu JY, 2008, EXP CELL RES, V314, P2618, DOI 10.1016/j.yexcr.2008.06.002
NR 52
TC 102
Z9 108
U1 0
U2 30
PU PERGAMON-ELSEVIER SCIENCE LTD
PI OXFORD
PA THE BOULEVARD, LANGFORD LANE, KIDLINGTON, OXFORD OX5 1GB, ENGLAND
SN 0306-4522
EI 1873-7544
J9 NEUROSCIENCE
JI Neuroscience
PD JUL 11
PY 2014
VL 272
BP 167
EP 179
DI 10.1016/j.neuroscience.2014.04.039
PG 13
WC Neurosciences
WE Science Citation Index Expanded (SCI-EXPANDED)
SC Neurosciences & Neurology
GA AJ0IY
UT WOS:000337335400016
PM 24792712
DA 2024-02-29
ER

PT J
AU Botta-Orfila, T
   Morató, X
   Compta, Y
   Lozano, JJ
   Falgàs, N
   Valldeoriola, F
   Pont-Sunyer, C
   Vilas, D
   Mengual, L
   Fernández, M
   Molinuevo, JL
   Antonell, A
   Martí, MJ
   Fernández-Santiago, R
   Ezquerra, M
AF Botta-Orfila, Teresa
   Morato, Xavier
   Compta, Yaroslau
   Jose Lozano, Juan
   Falgas, Neus
   Valldeoriola, Francesc
   Pont-Sunyer, Claustre
   Vilas, Dolores
   Mengual, Lourdes
   Fernandez, Manel
   Luis Molinuevo, Jose
   Antonell, Anna
   Jose Marti, Maria
   Fernandez-Santiago, Ruben
   Ezquerra, Mario
TI Identification of Blood Serum Micro-RNAs Associated With Idiopathic and
   <i>LRRK2</i> Parkinson's Disease
SO JOURNAL OF NEUROSCIENCE RESEARCH
LA English
DT Article
DE Parkinson's disease; biomarker; blood; miRNAs
ID CIRCULATING MICRORNA; EXPRESSION ANALYSIS; CLINICAL-DIAGNOSIS;
   ALZHEIMERS-DISEASE; PROTEIN; BIOMARKERS; SIGNATURES; MUTATIONS; NEURONS;
   CANCER
AB Blood-cell-free circulating micro-RNAs (miRNAs) have been proposed as potential accessible biomarkers for neurodegenerative diseases such as Parkinson's disease (PD). Here we analyzed the serum levels of 377 miRNAs in a discovery set of 10 idiopathic Parkinson's disease (IPD) patients, 10 PD patients carriers of the LRRK2 G2019S mutation (LRRK2 PD), and 10 controls by using real-time quantitative PCR-based TaqMan MicroRNA arrays. We detected candidate differentially expressed miRNAs, which were further tested in a first validation set consisting of 20 IPD, 20 LRRK2 PD, and 20 control samples. We found four statistically significant miRNAs that were downregulated in either LRRK2 or IPD (miR-29a, miR-29c, miR-19a, and miR-19b). Subsequently, we validated these findings in a third set of samples consisting of 65 IPD and 65 controls and confirmed the association of downregulated levels of miR-29c, miR-29a, and miR-19b in IPD. Differentially expressed miRNAs are predicted to target genes belonging to pathways related to ECM-receptor interaction, focal adhesion, MAPK, Wnt, mTOR, adipocytokine, and neuron projection. Results from our exploratory study indicate that downregulated levels of specific circulating serum miRNAs are associated with PD and suggest their potential use as noninvasive biomarkers for PD. Future studies should further confirm the association of these miRNAs with PD. (C) 2014 Wiley Periodicals, Inc.
C1 [Botta-Orfila, Teresa; Morato, Xavier; Compta, Yaroslau; Valldeoriola, Francesc; Pont-Sunyer, Claustre; Vilas, Dolores; Fernandez, Manel; Jose Marti, Maria; Fernandez-Santiago, Ruben; Ezquerra, Mario] Hosp Clin Barcelona, Inst Invest Biomed August Pi & Sunyer IDIBAPS, Ctr Invest Enfermedades Neurodegenerat CIBERNED, Lab Neurodegenerat Disorders,Dept Neurol, E-08036 Barcelona, Catalonia, Spain.
   [Compta, Yaroslau; Falgas, Neus; Valldeoriola, Francesc; Pont-Sunyer, Claustre; Vilas, Dolores; Luis Molinuevo, Jose; Antonell, Anna; Jose Marti, Maria] Univ Barcelona, Hosp Clin Barcelona, Inst Invest Biomed August Pi & Sunyer IDIBAPS, Movement Disorders Unit,Dept Neurol, Barcelona, Catalonia, Spain.
   [Jose Lozano, Juan] CEK, CIBEREHD, Barcelona, Catalonia, Spain.
   [Mengual, Lourdes] Hosp Clin Barcelona, Inst Invest Biomed August Pi & Sunyer IDIBAPS, Lab & Dept Urol, E-08036 Barcelona, Catalonia, Spain.
   [Luis Molinuevo, Jose; Antonell, Anna] Hosp Clin Barcelona, Inst Invest Biomed August Pi & Sunyer IDIBAPS, Alzheimers Dis & Other Cognit Disorders Unit, Neurol Serv, E-08036 Barcelona, Catalonia, Spain.
C3 University of Barcelona; Hospital Clinic de Barcelona; IDIBAPS;
   CIBERNED; University of Barcelona; Hospital Clinic de Barcelona;
   IDIBAPS; CIBER - Centro de Investigacion Biomedica en Red; CIBEREHD;
   University of Barcelona; Hospital Clinic de Barcelona; IDIBAPS;
   University of Barcelona; Hospital Clinic de Barcelona; IDIBAPS
RP Ezquerra, M (corresponding author), Hosp Clin Barcelona, Parkinsons Dis & Movement Disorders Unit, Inst Invest Biomed August Pi & Sunyer IDIBAPS, Ctr Invest Enfermedades Neurodegenerat CIBERNED, E-08036 Barcelona, Spain.
EM ezquerra@clinic.ub.es
RI Antonell, Anna/B-2555-2019; Ezquerra, Mario/I-1233-2014; Molinuevo, Jose
   Luis/HCH-3881-2022; Compta, Yaroslau/U-8298-2017; Fernandez,
   Manel/AAC-2447-2020; Botta-Orfila, Teresa/J-9096-2014; Falgas,
   Neus/HSG-3707-2023; Fernández-Santiago, Rubén/K-3808-2014; Trabalon,
   Mario Ezquerra/E-3723-2019; Vilas, Dolores/AAB-7244-2019
OI Antonell, Anna/0000-0002-3286-8459; Ezquerra, Mario/0000-0003-3246-6641;
   Compta, Yaroslau/0000-0001-6443-0104; Fernandez,
   Manel/0000-0002-8558-9920; Botta-Orfila, Teresa/0000-0001-5760-1542;
   Falgas, Neus/0000-0002-3404-2765; Fernández-Santiago,
   Rubén/0000-0002-4582-0702; Trabalon, Mario Ezquerra/0000-0003-3246-6641;
   Vilas, Dolores/0000-0003-3084-053X; Pont-Sunyer,
   Claustre/0000-0003-1102-7746; Molinuevo, Jose Luis/0000-0003-0485-6001;
   Lozano, Juan Jose/0000-0001-7613-3908; Mengual,
   Lourdes/0000-0001-7418-9422; MORATO ARUS, XAVIER/0000-0002-3012-2864
FU Fondo de Investigaciones Sanitarias (Instituto de Salud Carlos III);
   FEDER (European Union) [PS09/01038]; Institut d'Investigacions
   Biomediques August Pi i Sunyer (IDIBAPS); IDIBAPS; CIBERNED
FX Contract grant sponsor: Fondo de Investigaciones Sanitarias (Instituto
   de Salud Carlos III; to M. E.); Contract grant sponsor: FEDER (European
   Union); Contract grant number: PS09/01038 (to M. E.); Contract grant
   sponsor: Institut d'Investigacions Biomediques August Pi i Sunyer
   (IDIBAPS); Contract grant sponsor: IDIBAPS (to T.B.-O.); Contract grant
   sponsor: CIBERNED (to C.P.-S.).
CR Alegre-Abarrategui J, 2009, HUM MOL GENET, V18, P4022, DOI 10.1093/hmg/ddp346
   Botta-Orfila T, 2012, NEUROBIOL DIS, V45, P462, DOI 10.1016/j.nbd.2011.08.033
   Castellano L, 2009, P NATL ACAD SCI USA, V106, P15732, DOI 10.1073/pnas.0906947106
   Ceman S, 2011, PHARMACOL THERAPEUT, V130, P26, DOI 10.1016/j.pharmthera.2011.01.004
   Chang KH, 2010, BMC CANCER, V10, DOI 10.1186/1471-2407-10-173
   Chen X, 2008, CELL RES, V18, P997, DOI 10.1038/cr.2008.282
   Danger R, 2012, J AM SOC NEPHROL, V23, P597, DOI 10.1681/ASN.2011060543
   Dauer W, 2010, MOVEMENT DISORD, V25, pS40, DOI 10.1002/mds.22717
   Fuchs J, 2009, NEUROBIOL AGING, V30, P731, DOI 10.1016/j.neurobiolaging.2007.08.014
   Gaig C, 2006, ARCH NEUROL-CHICAGO, V63, P377, DOI 10.1001/archneur.63.3.377
   Gehrke S, 2010, NATURE, V466, P637, DOI 10.1038/nature09191
   Grünblatt E, 2004, J NEURAL TRANSM, V111, P1543, DOI 10.1007/s00702-004-0212-1
   Häbig K, 2008, NEUROGENETICS, V9, P83, DOI 10.1007/s10048-007-0114-0
   Hébert SS, 2009, TRENDS NEUROSCI, V32, P199, DOI 10.1016/j.tins.2008.12.003
   Hu ZB, 2010, J CLIN ONCOL, V28, P1721, DOI 10.1200/JCO.2009.24.9342
   HUGHES AJ, 1992, J NEUROL NEUROSUR PS, V55, P181, DOI 10.1136/jnnp.55.3.181
   Imai Y, 2008, EMBO J, V27, P2432, DOI 10.1038/emboj.2008.163
   Johnson R, 2008, NEUROBIOL DIS, V29, P438, DOI 10.1016/j.nbd.2007.11.001
   Junn E, 2009, P NATL ACAD SCI USA, V106, P13052, DOI 10.1073/pnas.0906277106
   Khoo SK, 2012, J PARKINSON DIS, V2, P321, DOI 10.3233/JPD-012144
   Kim J, 2007, SCIENCE, V317, P1220, DOI 10.1126/science.1140481
   Kosaka N, 2010, CANCER SCI, V101, P2087, DOI 10.1111/j.1349-7006.2010.01650.x
   Lau P, 2010, SEMIN CELL DEV BIOL, V21, P768, DOI 10.1016/j.semcdb.2010.01.009
   Lawrie CH, 2008, BRIT J HAEMATOL, V141, P672, DOI 10.1111/j.1365-2141.2008.07077.x
   Lees AJ, 2009, LANCET, V373, P2055, DOI 10.1016/S0140-6736(09)60492-X
   Margis R, 2011, J BIOTECHNOL, V152, P96, DOI 10.1016/j.jbiotec.2011.01.023
   Martins M, 2011, PLOS ONE, V6, DOI 10.1371/journal.pone.0025443
   MAYEUX R, 1992, ARCH NEUROL-CHICAGO, V49, P492, DOI 10.1001/archneur.1992.00530290076015
   MCKHANN G, 1984, NEUROLOGY, V34, P939, DOI 10.1212/WNL.34.7.939
   Mestdagh P, 2009, GENOME BIOL, V10, DOI 10.1186/gb-2009-10-6-r64
   Mortiboys H, 2010, NEUROLOGY, V75, P2017, DOI 10.1212/WNL.0b013e3181ff9685
   Mutez E, 2011, NEUROBIOL AGING, V32, P1839, DOI 10.1016/j.neurobiolaging.2009.10.016
   Nichols WC, 2009, NEUROLOGY, V72, P310, DOI 10.1212/01.wnl.0000327823.81237.d1
   Nichols WC, 2005, LANCET, V365, P410, DOI 10.1016/S0140-6736(05)17828-3
   Papadopoulos GL, 2009, BIOINFORMATICS, V25, P1991, DOI 10.1093/bioinformatics/btp299
   Ragonese P, 2006, ANN NY ACAD SCI, V1089, P373, DOI 10.1196/annals.1386.004
   Saba R, 2008, PLOS ONE, V3, DOI 10.1371/journal.pone.0003652
   Simunovic F, 2009, BRAIN, V132, P1795, DOI 10.1093/brain/awn323
   Song MY, 2012, PLOS ONE, V7, DOI 10.1371/journal.pone.0033608
   Sood P, 2006, P NATL ACAD SCI USA, V103, P2746, DOI 10.1073/pnas.0511045103
   Vaday GG, 2001, J LEUKOCYTE BIOL, V69, P885
   Vandesompele J, 2002, GENOME BIOL, V3, DOI 10.1186/gb-2002-3-7-research0034
   Wang G, 2008, AM J HUM GENET, V82, P283, DOI 10.1016/j.ajhg.2007.09.021
   Wang K, 2012, PLOS ONE, V7, DOI 10.1371/journal.pone.0041561
   Wang WX, 2008, J NEUROSCI, V28, P1213, DOI 10.1523/JNEUROSCI.5065-07.2008
   Wulfken LM, 2011, PLOS ONE, V6, DOI 10.1371/journal.pone.0025787
   Zhang CN, 2010, CLIN CHEM, V56, P1871, DOI 10.1373/clinchem.2010.147553
   Zhang YQ, 2012, J BIOL CHEM, V287, P14851, DOI 10.1074/jbc.M111.314922
NR 48
TC 110
Z9 123
U1 1
U2 29
PU WILEY
PI HOBOKEN
PA 111 RIVER ST, HOBOKEN 07030-5774, NJ USA
SN 0360-4012
EI 1097-4547
J9 J NEUROSCI RES
JI J. Neurosci. Res.
PD AUG
PY 2014
VL 92
IS 8
BP 1071
EP 1077
DI 10.1002/jnr.23377
PG 7
WC Neurosciences
WE Science Citation Index Expanded (SCI-EXPANDED)
SC Neurosciences & Neurology
GA AJ4DQ
UT WOS:000337621900013
PM 24648008
DA 2024-02-29
ER

PT J
AU Narasimhan, M
   Riar, AK
   Rathinam, ML
   Vedpathak, D
   Henderson, G
   Mahimainathan, L
AF Narasimhan, Madhusudhanan
   Riar, Amanjot Kaur
   Rathinam, Mary Latha
   Vedpathak, Dhanashree
   Henderson, George
   Mahimainathan, Lenin
TI Hydrogen peroxide responsive miR153 targets Nrf2/ARE cytoprotection in
   paraquat induced dopaminergic neurotoxicity
SO TOXICOLOGY LETTERS
LA English
DT Article
DE Paraquat; miR153; H2O2; Nrf2; Neurotoxicity
ID EXPERIMENTAL ADENOVIRUS INFECTION; BLOOD-BRAIN-BARRIER; MOUSE
   ADRENAL-GLAND; OXIDATIVE STRESS; NEURONAL DIFFERENTIATION; NF-E2-RELATED
   FACTOR-2; ANTIOXIDANT RESPONSE; SUSTAINED ACTIVATION; CELL-DEATH;
   EXPRESSION
AB Epidemiological and animal studies suggest that environmental toxins including paraquat (PQ) increase the risk of developing Parkinson's disease (PD) by damaging nigrostriatal dopaminergic neurons. We previously showed that overexpression of a group of microRNAs (miRs) affects the antioxidant promoting factor, Nrf2 and related glutathione-redox homeostasis in SH-SY5Y dopaminergic neurons. Although, dysregulation of redox balance by PQ is well documented, the role for miRs and their impact have not been elucidated. In the current study we investigated whether PQ impairs Nrf2 and its related cytoprotective machinery by misexpression of specific fine tune miRs in SH-SY5Y neurons. Real time PCR analysis revealed that PQ significantly (p < 0.05) increased the expression of brain enriched miR153 with an associated decrease in Nrf2 and its function as revealed by decrease in 4x ARE activity and expression of GCLC and NQO1. Also, PQ and H2O2-induced decrease in Nrf2 3' UTR activity was restored on miR153 site mutation suggesting a 3' UTR interacting role. Overexpression of either anti-miR153 or Nrf2 cDNA devoid of 3' UTR prevented PQ and H2O2-induced loss in Nrf2 activity confirming that PQ could cause miR153 to bind to and target Nrf2 3' UTR thereby weakening the cellular antioxidant defense. Adenovirus mediated overexpression of cytoplasmic catalase (Ad cCAT) confirmed that PQ induced miR153 is hydrogen peroxide (H2O2) dependent. In addition, Ad cCAT significantly (p < 0.05) negated the PQ induced dysregulation of Nrf2 and function along with minimizing ROS, caspase 317 activation and neuronal death. Altogether, these results suggest a critical role for oxidant mediated miR153-Nrf2/ARE pathway interaction in paraquat neurotoxicity. This novel finding facilitates the understanding of molecular mechanisms and to develop appropriate management alternatives to counteract PQ-induced neuronal pathogenesis. (C) 2014 Elsevier Ireland Ltd. All rights reserved.
C1 [Narasimhan, Madhusudhanan; Riar, Amanjot Kaur; Rathinam, Mary Latha; Vedpathak, Dhanashree; Henderson, George; Mahimainathan, Lenin] Texas Tech Univ, Hlth Sci Ctr, Dept Pharmacol & Neurosci, Lubbock, TX 79430 USA.
   [Narasimhan, Madhusudhanan; Henderson, George; Mahimainathan, Lenin] Texas Tech Univ, Hlth Sci Ctr, South Plains Alcohol & Addict Res Ctr, Lubbock, TX 79430 USA.
C3 Texas Tech University System; Texas Tech University Health Science
   Center; Texas Tech University System; Texas Tech University Health
   Science Center
RP Narasimhan, M (corresponding author), Texas Tech Univ, Hlth Sci Ctr, Dept Pharmacol & Neurosci, 3601 4th St,STOP 6592, Lubbock, TX 79430 USA.
EM madhu.narasimhan@ttuhsc.edu; lenin.mahimainathan@ttuhsc.edu
OI Riar, Amanjot Kaur/0000-0003-1357-3548
FU National Institutes of Health Research Project Grant Program [RO1
   AA010114]
FX This work was supported by RO1 AA010114 (National Institutes of Health
   Research Project Grant Program) to George I. Henderson. We thank Dr.
   Jen-Tsan Chi (Durham, USA) for Nrf2 3' UTR WT; Dr. Roland C. Wolf
   (Dundee, UK) for 4x ARE Luc plasmid; Dr. Arthur Cederbaum (New York,
   USA) for adenovirus encoding cytoplasmic catalase (Ad cCAT).
CR Alesci S, 2002, P NATL ACAD SCI USA, V99, P7484, DOI 10.1073/pnas.062170099
   Alvarez-Erviti L, 2013, CELL DEATH DIS, V4, DOI 10.1038/cddis.2013.73
   Bak R.O., 2014, WILEY INTERDISCIP RE, V5, P313
   Benbrook Charles M., 2012, Environmental Sciences Europe, V24, P24, DOI 10.1186/2190-4715-24-24
   Betarbet R, 2000, NAT NEUROSCI, V3, P1301, DOI 10.1038/81834
   Brooks AI, 1999, BRAIN RES, V823, P1, DOI 10.1016/S0006-8993(98)01192-5
   BURK RF, 1980, J CLIN INVEST, V65, P1024, DOI 10.1172/JCI109754
   Cardo LF, 2013, J NEUROL, V260, P1420, DOI 10.1007/s00415-013-6900-8
   CDC, 2009, 4 CDCP
   Cesana M, 2011, CELL, V147, P358, DOI 10.1016/j.cell.2011.09.028
   Chatterjee N, 2013, CANCER BIOL THER, V14, P658, DOI 10.4161/cbt.25088
   Correa F, 2012, NEUROCHEM RES, V37, P2842, DOI 10.1007/s11064-012-0878-y
   De N, 2013, MOL CELL, V50, P344, DOI 10.1016/j.molcel.2013.04.001
   Dekkers MPJ, 2013, J CELL BIOL, V203, P385, DOI 10.1083/jcb.201306136
   Doxakis E, 2010, J BIOL CHEM, V285, P12726, DOI 10.1074/jbc.M109.086827
   Ebert MS, 2010, RNA, V16, P2043, DOI 10.1261/rna.2414110
   Fabian MR, 2010, ANNU REV BIOCHEM, V79, P351, DOI 10.1146/annurev-biochem-060308-103103
   Filomeni G, 2012, BIOCHEM PHARMACOL, V83, P1349, DOI 10.1016/j.bcp.2012.02.003
   Flores O, 2014, NUCLEIC ACIDS RES, V42, P4629, DOI 10.1093/nar/gkt1393
   FUKUSHIMA T, 1995, J NEUROSCI RES, V42, P385, DOI 10.1002/jnr.490420313
   Gabbianelli R, 1999, J NEUROCHEM, V73, P1175, DOI 10.1046/j.1471-4159.1999.0731175.x
   Gounder SS, 2012, PLOS ONE, V7, DOI 10.1371/journal.pone.0045697
   Harding AJ, 2002, ANN NEUROL, V51, P125, DOI 10.1002/ana.10071
   Harvey CJ, 2009, FREE RADICAL BIO MED, V46, P443, DOI 10.1016/j.freeradbiomed.2008.10.040
   Hébert SS, 2008, P NATL ACAD SCI USA, V105, P6415, DOI 10.1073/pnas.0710263105
   Henchcliffe C, 2008, NAT CLIN PRACT NEURO, V4, P600, DOI 10.1038/ncpneuro0924
   HOENIG EM, 1974, AM J PATHOL, V75, P375
   Hofer T, 2006, BIOL CHEM, V387, P103, DOI 10.1515/BC.2006.014
   HYSLOP PA, 1995, FREE RADICAL BIO MED, V19, P31, DOI 10.1016/0891-5849(95)00005-I
   Kang KW, 2002, MOL PHARMACOL, V62, P1001, DOI 10.1124/mol.62.5.1001
   Khoo SK, 2012, J PARKINSON DIS, V2, P321, DOI 10.3233/JPD-012144
   Kim J, 2007, SCIENCE, V317, P1220, DOI 10.1126/science.1140481
   Klann E, 1999, PROG NEURO-PSYCHOPH, V23, P359, DOI 10.1016/S0278-5846(99)00002-0
   Kobayashi A, 2004, MOL CELL BIOL, V24, P7130, DOI 10.1128/MCB.24.16.7130-7139.2004
   Le Belle JE, 2011, CELL STEM CELL, V8, P59, DOI 10.1016/j.stem.2010.11.028
   Lee JM, 2005, FASEB J, V19, P1061, DOI 10.1096/fj.04-2591hyp
   Lee Y, 2008, NAT NEUROSCI, V11, P1137, DOI 10.1038/nn.2183
   Leidinger P, 2013, GENOME BIOL, V14, DOI 10.1186/gb-2013-14-7-r78
   Li J, 2005, TOXICOL SCI, V83, P313, DOI 10.1093/toxsci/kfi027
   Liu N, 2012, NATURE, V482, P519, DOI 10.1038/nature10810
   Livak KJ, 2001, METHODS, V25, P402, DOI 10.1006/meth.2001.1262
   Mandemakers W, 2013, DIABETOLOGIA, V56, P1547, DOI 10.1007/s00125-013-2901-5
   Maracchioni A, 2007, J NEUROCHEM, V100, P142, DOI 10.1111/j.1471-4159.2006.04204.x
   MARGOLIS G, 1974, AM J PATHOL, V75, P363
   McCormack AL, 2003, J NEUROCHEM, V85, P82, DOI 10.1046/j.1471-4159.2003.01621.x
   McKeith I, 2004, LANCET NEUROL, V3, P19, DOI 10.1016/S1474-4422(03)00619-7
   MOI P, 1994, P NATL ACAD SCI USA, V91, P9926, DOI 10.1073/pnas.91.21.9926
   Mollace V, 2003, NEUROSCI LETT, V335, P163, DOI 10.1016/S0304-3940(02)01168-0
   Mukherji S, 2011, NAT GENET, V43, P854, DOI 10.1038/ng.905
   Narasimhan M, 2012, PLOS ONE, V7, DOI 10.1371/journal.pone.0051111
   Narasimhan M, 2011, MOL PHARMACOL, V80, P988, DOI 10.1124/mol.111.073262
   Nguyen T, 2000, J BIOL CHEM, V275, P15466, DOI 10.1074/jbc.M000361200
   O'Brien JT, 2004, ARCH NEUROL-CHICAGO, V61, P919, DOI 10.1001/archneur.61.6.919
   OPPENHEIM RW, 1991, ANNU REV NEUROSCI, V14, P453, DOI 10.1146/annurev.ne.14.030191.002321
   Peng J, 2004, J BIOL CHEM, V279, P32626, DOI 10.1074/jbc.M404596200
   Poliseno L, 2010, NATURE, V465, P1033, DOI 10.1038/nature09144
   Prasad K, 2007, ENVIRON HEALTH PERSP, V115, P1448, DOI 10.1289/ehp.9932
   Prozorovski T, 2008, NAT CELL BIOL, V10, P385, DOI 10.1038/ncb1700
   Ramachandiran S, 2007, TOXICOL SCI, V95, P163, DOI 10.1093/toxsci/kfl125
   Ramsey CP, 2007, J NEUROPATH EXP NEUR, V66, P75, DOI 10.1097/nen.0b013e31802d6da9
   Raver-Shapira N, 2007, MOL CELL, V26, P731, DOI 10.1016/j.molcel.2007.05.017
   Rhee S G, 2000, Sci STKE, V2000, ppe1
   Rojo AI, 2008, J NEUROCHEM, V105, P192, DOI 10.1111/j.1471-4159.2007.05124.x
   Rushworth SA, 2011, J IMMUNOL, V187, P702, DOI 10.4049/jimmunol.1004117
   Sempere LF, 2004, GENOME BIOL, V5, DOI 10.1186/gb-2004-5-3-r13
   Shimizu K, 2001, BRAIN RES, V906, P135, DOI 10.1016/S0006-8993(01)02577-X
   Soreq L, 2013, FRONT MOL NEUROSCI, V6, DOI 10.3389/fnmol.2013.00010
   Sun Z, 2007, MOL CELL BIOL, V27, P6334, DOI 10.1128/MCB.00630-07
   Suzukawa K, 2000, J BIOL CHEM, V275, P13175, DOI 10.1074/jbc.275.18.13175
   Suzuki HI, 2009, NATURE, V460, P529, DOI 10.1038/nature08199
   Tsatmali M, 2006, MOL CELL NEUROSCI, V33, P345, DOI 10.1016/j.mcn.2006.08.005
   van Jaarsveld MTM, 2013, ONCOGENE, V32, P4284, DOI 10.1038/onc.2012.433
   von Otter M, 2010, BMC MED GENET, V11, DOI 10.1186/1471-2350-11-36
   Wei CY, 2013, PLOS ONE, V8, DOI 10.1371/journal.pone.0057080
   Widdowson PS, 1996, HUM EXP TOXICOL, V15, P231, DOI 10.1177/096032719601500308
   WILLIAMS GC, 1957, EVOLUTION, V11, P398, DOI 10.1111/j.1558-5646.1957.tb02911.x
   Yates MS, 2007, DRUG NEWS PERSPECT, V20, P109, DOI 10.1358/dnp.2007.20.2.1083437
   Yeang HXA, 2012, J BIOL CHEM, V287, P10556, DOI 10.1074/jbc.M111.322420
   Zhang HJ, 2002, J VIROL, V76, P355, DOI 10.1128/JVI.76.1.355-363.2002
   Zhang L, 2007, EUR J PHARMACOL, V564, P18, DOI 10.1016/j.ejphar.2007.01.089
NR 80
TC 73
Z9 81
U1 0
U2 41
PU ELSEVIER IRELAND LTD
PI CLARE
PA ELSEVIER HOUSE, BROOKVALE PLAZA, EAST PARK SHANNON, CO, CLARE, 00000,
   IRELAND
SN 0378-4274
EI 1879-3169
J9 TOXICOL LETT
JI Toxicol. Lett.
PD AUG 4
PY 2014
VL 228
IS 3
BP 179
EP 191
DI 10.1016/j.toxlet.2014.05.020
PG 13
WC Toxicology
WE Science Citation Index Expanded (SCI-EXPANDED)
SC Toxicology
GA AM0LP
UT WOS:000339537400006
PM 24866057
OA Green Accepted
DA 2024-02-29
ER

PT J
AU Li, GB
   Yang, HY
   Zhu, DZ
   Huang, H
   Liu, GY
   Lun, P
AF Li, Guobin
   Yang, Haiying
   Zhu, Dezhang
   Huang, Hui
   Liu, Guoyuan
   Lun, Peng
TI Targeted Suppression of Chaperone-Mediated Autophagy by miR-320a
   Promotes α-Synuclein Aggregation
SO INTERNATIONAL JOURNAL OF MOLECULAR SCIENCES
LA English
DT Article
DE miR-320a; alpha-synuclein aggregation; Hsc 70; chaperone-mediated
   autophagy; Parkinson disease
ID PARKINSONS-DISEASE; LEWY BODIES; DEGRADATION PATHWAYS; MICRORNA
   PATHWAYS; NEURONAL CELLS; SELF-DIGESTION; PROTEASOME; EXPRESSION; GENE;
   NEURODEGENERATION
AB Chaperone-mediated autophagy (CMA) is involved in wild-type alpha-synuclein degradation in Parkinson's disease (PD), and LAMP2A and Hsc 70 have recently been indicated to be deregulated by microRNAs. To recognize the regularory role of miR-320a in CMA and the possible role in alpha-synuclein degradation, in the present study, we examined the targeting and regulating role of miR-320 in Hsc 70 expression. We first constructed an alpha-synuclein-overexpressed human neuroblastoma cell line, SH-SY5Y-Syn(+), stably over-expressing wild-type alpha-synuclein and sensitive to an autophagy inhibitor, which exerted no effect on the expression of LAMP2A and Hsc 70. Then we evaluated the influence on the CMA by miR-320a in the SH-SY5Y-Syn(+) cells. It was shown that miR-320a mimics transfection of specifically targeted Hsc 70 and reduced its expression at both mRNA and protein levels, however, the other key CMA molecule, LAMP2A was not regulated by miR-320a. Further, the reduced Hsc 70 attenuated the alpha-synuclein degradation in the SH-SY5Y-Syn(+) cells, and induced a significantly high level of alpha-synuclein accumulation. In conclusion, we demonstrate that miR-320a specifically targeted the 3' UTR of Hsc 70, decreased Hsc 70 expression at both protein and mRNA levels in alpha-synuclein-over-expressed SH-SY5Y cells, and resulted in significant alpha-synuclein intracellular accumulation. These results imply that miR-320a might be implicated in the alpha-synuclein aggravation in PD.
C1 [Li, Guobin; Yang, Haiying; Zhu, Dezhang; Huang, Hui; Liu, Guoyuan; Lun, Peng] Qingdao Univ, Affiliated Hosp, Dept Neurosurg, Qingdao 266003, Shandong, Peoples R China.
C3 Qingdao University
RP Li, GB (corresponding author), Qingdao Univ, Affiliated Hosp, Dept Neurosurg, Qingdao 266003, Shandong, Peoples R China.
EM guobinli434@163.com; haiying_yangqd@163.com; dezhzhu888@163.com;
   huih_huang@163.com; guoyuan626liu@163.com; pengqdlun@163.com
RI Wang, Xiaoman/JYP-1144-2024; zhou, yang/JED-3951-2023
FU Affiliated Hospital of Qingdao University
FX This study was supported by the grant from the Affiliated Hospital of
   Qingdao University.
CR Alvarez-Erviti L, 2013, CELL DEATH DIS, V4, DOI 10.1038/cddis.2013.73
   Alvarez-Erviti L, 2010, ARCH NEUROL-CHICAGO, V67, P1464, DOI 10.1001/archneurol.2010.198
   Ambros V, 2003, CELL, V113, P673, DOI 10.1016/S0092-8674(03)00428-8
   Bartel DP, 2009, CELL, V136, P215, DOI 10.1016/j.cell.2009.01.002
   Bennett MC, 1999, J BIOL CHEM, V274, P33855, DOI 10.1074/jbc.274.48.33855
   Bertram L, 2005, J CLIN INVEST, V115, P1449, DOI 10.1172/JCI24761
   Bilen J, 2006, MOL CELL, V24, P157, DOI 10.1016/j.molcel.2006.07.030
   Brennecke J, 2003, CELL, V113, P25, DOI 10.1016/S0092-8674(03)00231-9
   Chau KY, 2009, J NEUROCHEM, V110, P1005, DOI 10.1111/j.1471-4159.2009.06191.x
   Costa-Mattioli M, 2009, NEURON, V61, P10, DOI 10.1016/j.neuron.2008.10.055
   Cuervo AM, 2004, SCIENCE, V305, P1292, DOI 10.1126/science.1101738
   Cuervo AM, 1996, SCIENCE, V273, P501, DOI 10.1126/science.273.5274.501
   Dawson TM, 2003, SCIENCE, V302, P819, DOI 10.1126/science.1087753
   Engelender S, 2012, AUTOPHAGY, V8, P418, DOI 10.4161/auto.19085
   Fass E, 2006, J BIOL CHEM, V281, P36303, DOI 10.1074/jbc.M607031200
   Furuta K, 1999, ARCH BIOCHEM BIOPHYS, V365, P75, DOI 10.1006/abbi.1999.1147
   Haass C, 2001, SCIENCE, V293, P224, DOI 10.1126/science.1063286
   Hébert SS, 2008, P NATL ACAD SCI USA, V105, P6415, DOI 10.1073/pnas.0710263105
   Hubbi ME, 2013, J BIOL CHEM, V288, P10703, DOI 10.1074/jbc.M112.414771
   Irizarry MC, 1998, J NEUROPATH EXP NEUR, V57, P334, DOI 10.1097/00005072-199804000-00005
   Jiang TF, 2012, NEUROSCI BULL, V28, P649, DOI 10.1007/s12264-012-1263-1
   Junn E, 2009, P NATL ACAD SCI USA, V106, P13052, DOI 10.1073/pnas.0906277106
   Kim J, 2007, SCIENCE, V317, P1220, DOI 10.1126/science.1140481
   KONECKI DS, 1995, BIOCHEM BIOPH RES CO, V215, P757, DOI 10.1006/bbrc.1995.2528
   Kosik KS, 2006, NAT REV NEUROSCI, V7, P911, DOI 10.1038/nrn2037
   KUZUHARA S, 1988, ACTA NEUROPATHOL, V75, P345, DOI 10.1007/BF00687787
   Lee Y, 2008, NAT NEUROSCI, V11, P1137, DOI 10.1038/nn.2183
   Levine B, 2004, DEV CELL, V6, P463, DOI 10.1016/S1534-5807(04)00099-1
   Lewis BP, 2005, CELL, V120, P15, DOI 10.1016/j.cell.2004.12.035
   Livak KJ, 2001, METHODS, V25, P402, DOI 10.1006/meth.2001.1262
   Lu JH, 2012, AUTOPHAGY, V8, P98, DOI 10.4161/auto.8.1.18313
   Majeski AE, 2004, INT J BIOCHEM CELL B, V36, P2435, DOI 10.1016/j.biocel.2004.02.013
   Martinez-Vicente M, 2008, J CLIN INVEST, V118, P777, DOI 10.1172/JCI32806
   Massey A, 2004, INT J BIOCHEM CELL B, V36, P2420, DOI 10.1016/j.biocel.2004.04.010
   Miska EA, 2004, GENOME BIOL, V5, DOI 10.1186/gb-2004-5-9-r68
   Mizushima N, 2008, NATURE, V451, P1069, DOI 10.1038/nature06639
   Packer AN, 2008, J NEUROSCI, V28, P14341, DOI 10.1523/JNEUROSCI.2390-08.2008
   Reinhart BJ, 2000, NATURE, V403, P901, DOI 10.1038/35002607
   Schratt GM, 2006, NATURE, V439, P283, DOI 10.1038/nature04367
   Singleton AB, 2003, SCIENCE, V302, P841, DOI 10.1126/science.1090278
   Spillantini MG, 1998, P NATL ACAD SCI USA, V95, P6469, DOI 10.1073/pnas.95.11.6469
   Surmeier DJ, 2013, PRION, V7, P85, DOI 10.4161/pri.23582
   Tofaris GK, 2011, P NATL ACAD SCI USA, V108, P17004, DOI 10.1073/pnas.1109356108
   Tofaris GK, 2001, FEBS LETT, V509, P22, DOI 10.1016/S0014-5793(01)03115-5
   Tyedmers J, 2010, NAT REV MOL CELL BIO, V11, P777, DOI 10.1038/nrm2993
   Vogiatzi T, 2008, J BIOL CHEM, V283, P23542, DOI 10.1074/jbc.M801992200
   Wakabayashi K, 2000, ANN NEUROL, V47, P521, DOI 10.1002/1531-8249(200004)47:4<521::AID-ANA18>3.0.CO;2-B
   Webb JL, 2003, J BIOL CHEM, V278, P25009, DOI 10.1074/jbc.M300227200
   Wirdefeldt K, 2011, EUR J EPIDEMIOL, V26, pS1, DOI 10.1007/s10654-011-9581-6
   Yang F, 2009, NEUROSCI LETT, V454, P203, DOI 10.1016/j.neulet.2009.03.027
NR 50
TC 40
Z9 41
U1 0
U2 9
PU MDPI
PI BASEL
PA ST ALBAN-ANLAGE 66, CH-4052 BASEL, SWITZERLAND
SN 1422-0067
J9 INT J MOL SCI
JI Int. J. Mol. Sci.
PD SEP
PY 2014
VL 15
IS 9
BP 15845
EP 15857
DI 10.3390/ijms150915845
PG 13
WC Biochemistry & Molecular Biology; Chemistry, Multidisciplinary
WE Science Citation Index Expanded (SCI-EXPANDED)
SC Biochemistry & Molecular Biology; Chemistry
GA AQ8UN
UT WOS:000343109700058
PM 25207598
OA Green Published, Green Submitted, gold
DA 2024-02-29
ER

PT J
AU Villar-Menéndez, I
   Porta, S
   Buira, SP
   Pereira-Veiga, T
   Díaz-Sánchez, S
   Albasanz, JL
   Ferrer, I
   Martín, M
   Barrachina, M
AF Villar-Menendez, Izaskun
   Porta, Silvia
   Buira, Sandra P.
   Pereira-Veiga, Thais
   Diaz-Sanchez, Sara
   Luis Albasanz, Jose
   Ferrer, Isidre
   Martin, Mairena
   Barrachina, Marta
TI Increased striatal adenosine A<sub>2A</sub> receptor levels is an early
   event in Parkinson's disease-related pathology and it is potentially
   regulated by miR-34b
SO NEUROBIOLOGY OF DISEASE
LA English
DT Article
DE Adenosine A(2A) receptor; ADORA2A; miR-34b; Putamen; Parkinson's
   disease; Post-mortem
ID UP-REGULATION; DNA METHYLATION; FRONTAL-CORTEX; MESSENGER-RNA;
   ISTRADEFYLLINE KW-6002; ALPHA-SYNUCLEINOPATHY; ANTAGONISTS; EXPRESSION;
   BRAIN; GENE
AB Adenosine A(2A) receptor (A(2A)R) is a G-protein coupled receptor that stimulates adenylyl cyclase activity. In the brain, A(2A)Rs are found highly enriched in striatal GABAergic medium spiny neurons, related to the control of voluntary movement. Pharmacological modulation of A(2A)Rs is particularly useful in Parkinson's disease (PD) due to their property of antagonizing dopamine D-2 receptor activity. Increases in A(2A)R levels have been described in PD patients showing an important loss of dopaminergic denervation markers, but no data have been reported about A(2A)R levels in incidental PD brains. In the present report, we show that increased A(2A)Rs protein levels were also detected in the putamen of incidental PD cases (Braak PD stages 1-2) with respect to age-matched controls. By contrast, A(2A)Rs mRNA levels remained unchanged, suggesting that posttranslational mechanisms could be involved in the regulation of A(2A)Rs. It has been described how miR-34b/c downregulation is an early event in PD cases. We found that miR-34b levels are also significantly reduced in the putamen of incidental PD cases and along disease progression. Given that 3'UTR of A(2A)R contains a predicted target site for miR-34b, the potential role of this miRNA in protein A(2A)R levels was assessed. In vitro studies revealed that endogenous A(2A)R protein levels increased when miR-34b function was blocked using a specific anti-miR-34b. Moreover, using a luciferase reporter assay with point mutations in a miR-34b predicted binding site within the 3'UTR region of A(2A)R mRNA abolished the effect of the miRNA using a miR-34b mimic. In addition, we showed a reduced percentage of DNA methylation in the 5'UTR region of ADORA2A in advanced PD cases. Overall, these findings reveal that increased A(2A)R protein levels occur in asymptomatic PD patients and provide new insights into the molecular mechanisms underlying A(2A)R expression levels along the progression of this neurodegenerative disease. (C) 2014 Elsevier Inc. All rights reserved.
C1 [Villar-Menendez, Izaskun; Porta, Silvia; Buira, Sandra P.; Pereira-Veiga, Thais; Ferrer, Isidre; Barrachina, Marta] Bellvitge Univ Hosp ICS, Bellvitge Biomed Res Inst IDIBELL, Inst Neuropathol, Lhospitalet De Llobregat 08908, Spain.
   [Diaz-Sanchez, Sara; Luis Albasanz, Jose; Martin, Mairena] Univ Castilla La Mancha, CRIB, Fac Ciencias & Tecnol Quim, Dept Quim Inorgan Organ & Bioquim, E-13071 Ciudad Real, Spain.
   [Diaz-Sanchez, Sara; Luis Albasanz, Jose; Martin, Mairena] Univ Castilla La Mancha, CRIB, Fac Med Ciudad Real, Dept Quim Inorgan Organ & Bioquim, E-13071 Ciudad Real, Spain.
   [Ferrer, Isidre] Univ Barcelona, Dept Patol & Terapeut Expt, Lhospitalet De Llobregat, Spain.
   [Ferrer, Isidre; Barrachina, Marta] CIBERNED, Ctr Invest Biomed Red Enfermedades Neurodegenerat, Madrid, Spain.
C3 Institut d'Investigacio Biomedica de Bellvitge (IDIBELL); Bellvitge
   University Hospital; Universidad de Castilla-La Mancha; Universidad de
   Castilla-La Mancha; University of Barcelona; CIBERNED
RP Barrachina, M (corresponding author), Bellvitge Univ Hosp ICS, Bellvitge Biomed Res Inst IDIBELL, Inst Neuropathol, Av Gran Via LHospitalet 199, Lhospitalet De Llobregat 08908, Spain.
EM mbarrachina@idibell.cat
RI Barrachina, Marta/R-8469-2019; Barrachina, Marta/AAF-8098-2021; López,
   Mairena Martín/H-9788-2015; albasanz, jose luis/B-9103-2009
OI López, Mairena Martín/0000-0002-6843-3449; , Marta
   Barrachina/0000-0002-5258-8673; Pereira-Veiga,
   Thais/0000-0002-4473-7608; Villar Menendez, Izaskun/0009-0004-6915-5489;
   Porta, Silvia/0000-0003-3667-4325; albasanz, jose
   luis/0000-0002-9927-5076
FU Ministerio de Ciencia e Innovacion, Instituto de Salud Carlos III
   (ISCIII) [CP08/00095]; Ministerio de Economia y Competitividad
   [BFU2011-23034]
FX This study was supported by the Ministerio de Ciencia e Innovacion,
   Instituto de Salud Carlos III (ISCIII) (CP08/00095) to MB, and by the
   Ministerio de Economia y Competitividad (BFU2011-23034) to MM. IVM is
   the recipient of an IDIBELL predoctoral fellowship and SP received a
   "Sara Borrell" ISCIII Postdoctoral Fellowship. We thank T. Yohannan for
   editorial assistance.
CR Albasanz JL, 2008, BRAIN PATHOL, V18, P211, DOI 10.1111/j.1750-3639.2007.00112.x
   Albasanz JL, 2007, EUR J NEUROSCI, V26, P3501, DOI 10.1111/j.1460-9568.2007.05965.x
   Angulo E, 2003, BRAIN PATHOL, V13, P440
   Bhattacharjee AK, 2011, NUCL MED BIOL, V38, P897, DOI 10.1016/j.nucmedbio.2011.01.009
   Braak H, 2003, NEUROBIOL AGING, V24, P197, DOI 10.1016/S0197-4580(02)00065-9
   Buira SP, 2010, J NEUROCHEM, V115, P283, DOI 10.1111/j.1471-4159.2010.06928.x
   Buira SP, 2010, J NEUROCHEM, V112, P1273, DOI 10.1111/j.1471-4159.2009.06538.x
   Calon F, 2004, BRAIN, V127, P1075, DOI 10.1093/brain/awh128
   Canas PM, 2009, J NEUROSCI, V29, P14741, DOI 10.1523/JNEUROSCI.3728-09.2009
   Casetta I., 2013, ACTA NEUROL SCAND
   Chen WQ, 2013, J NEUROL SCI, V324, P21, DOI 10.1016/j.jns.2012.08.030
   Cunha Rodrigo A, 2005, Purinergic Signal, V1, P111, DOI 10.1007/s11302-005-0649-1
   Defossez PA, 2011, PROG MOL BIOL TRANSL, V101, P377, DOI 10.1016/B978-0-12-387685-0.00012-3
   Factor S, 2010, PARKINSONISM RELAT D, V16, P423, DOI 10.1016/j.parkreldis.2010.02.014
   FERRE S, 1991, P NATL ACAD SCI USA, V88, P7238, DOI 10.1073/pnas.88.16.7238
   Ferrer I, 2008, CELL TISSUE BANK, V9, P181, DOI 10.1007/s10561-008-9077-0
   Fredholm BB, 2001, PHARMACOL REV, V53, P527
   Fuxe K, 2007, MOVEMENT DISORD, V22, P1990, DOI 10.1002/mds.21440
   Hauser RA, 2011, LANCET NEUROL, V10, P221, DOI 10.1016/S1474-4422(11)70012-6
   Hauser RA, 2008, MOVEMENT DISORD, V23, P2177, DOI 10.1002/mds.22095
   Heyn J, 2012, SHOCK, V37, P156, DOI 10.1097/SHK.0b013e31823f16bc
   Huang HS, 2006, J NEUROSCI METH, V156, P284, DOI 10.1016/j.jneumeth.2006.02.018
   Jellinger KA, 2004, J NEURAL TRANSM, V111, P1219, DOI 10.1007/s00702-004-0138-7
   Jenner P, 2009, PARKINSONISM RELAT D, V15, P406, DOI [10.1016/j.parkreldis.2008.12.006, 10.1016/S1353-8020(09)70829-6]
   Jones PA, 2012, NAT REV GENET, V13, P484, DOI 10.1038/nrg3230
   Kaelin-Lang A, 2000, J NEURAL TRANSM, V107, P851, DOI 10.1007/s007020070037
   Lagos-Quintana M, 2001, SCIENCE, V294, P853, DOI 10.1126/science.1064921
   LeWitt PA, 2008, ANN NEUROL, V63, P295, DOI 10.1002/ana.21315
   Miñones-Moyano E, 2011, HUM MOL GENET, V20, P3067, DOI 10.1093/hmg/ddr210
   Mishina M, 2011, PLOS ONE, V6, DOI 10.1371/journal.pone.0017338
   Mizuno Y, 2010, MOVEMENT DISORD, V25, P1437, DOI 10.1002/mds.23107
   Morissette M, 2006, SYNAPSE, V60, P239, DOI 10.1002/syn.20295
   Perez-Buira S, 2007, NEUROSCI LETT, V423, P194, DOI 10.1016/j.neulet.2007.06.049
   Pinna A, 2002, EUR J PHARMACOL, V446, P75, DOI 10.1016/S0014-2999(02)01818-6
   Pinna A, 2009, EXPERT OPIN INV DRUG, V18, P1619, DOI 10.1517/13543780903241615
   Pourcher E, 2012, PARKINSONISM RELAT D, V18, P178, DOI 10.1016/j.parkreldis.2011.09.023
   Ramlackhansingh AF, 2011, NEUROLOGY, V76, P1811, DOI 10.1212/WNL.0b013e31821ccce4
   Rodríguez A, 2006, J NEUROPATH EXP NEUR, V65, P964, DOI 10.1097/01.jnen.0000235120.59935.f5
   Saito Y, 2004, J NEUROPATH EXP NEUR, V63, P742, DOI 10.1093/jnen/63.7.742
   Schiffmann SN, 2007, PROG NEUROBIOL, V83, P277, DOI 10.1016/j.pneurobio.2007.05.001
   Schwarzschild MA, 2006, TRENDS NEUROSCI, V29, P647, DOI 10.1016/j.tins.2006.09.004
   Simola N, 2008, CURR PHARM DESIGN, V14, P1475, DOI 10.2174/138161208784480072
   Stacy M, 2008, NEUROLOGY, V70, P2233, DOI 10.1212/01.wnl.0000313834.22171.17
   Stone Trevor W, 2009, Handb Exp Pharmacol, P535, DOI 10.1007/978-3-540-89615-9_17
   Tomiyama M, 2004, SYNAPSE, V52, P218, DOI 10.1002/syn.20011
   Varani K, 2010, FASEB J, V24, P587, DOI 10.1096/fj.09-141044
   Villar-Menéndez I, 2014, J PSYCHIATR RES, V51, P49, DOI 10.1016/j.jpsychires.2013.12.013
   Villar-Menéndez I, 2013, NEUROMOL MED, V15, P295, DOI 10.1007/s12017-013-8219-0
   Yu LQ, 2004, BRAIN RES, V1000, P156, DOI 10.1016/j.brainres.2003.11.072
   Zeng BY, 2000, EUR J NEUROSCI, V12, P1096, DOI 10.1046/j.1460-9568.2000.00988.x
NR 50
TC 85
Z9 90
U1 0
U2 25
PU ACADEMIC PRESS INC ELSEVIER SCIENCE
PI SAN DIEGO
PA 525 B ST, STE 1900, SAN DIEGO, CA 92101-4495 USA
SN 0969-9961
EI 1095-953X
J9 NEUROBIOL DIS
JI Neurobiol. Dis.
PD SEP
PY 2014
VL 69
BP 206
EP 214
DI 10.1016/j.nbd.2014.05.030
PG 9
WC Neurosciences
WE Science Citation Index Expanded (SCI-EXPANDED)
SC Neurosciences & Neurology
GA AM0ME
UT WOS:000339538900020
PM 24892887
DA 2024-02-29
ER

PT J
AU Choi, DC
   Chae, YJ
   Kabaria, S
   Chaudhuri, AD
   Jain, MR
   Li, H
   Mouradian, MM
   Junn, E
AF Choi, Doo Chul
   Chae, Yoon-Jee
   Kabaria, Savan
   Chaudhuri, Amrita Datta
   Jain, Mohit Raja
   Li, Hong
   Mouradian, M. Maral
   Junn, Eunsung
TI MicroRNA-7 Protects against 1-Methyl-4-Phenylpyridinium-Induced Cell
   Death by Targeting RelA
SO JOURNAL OF NEUROSCIENCE
LA English
DT Article
DE cell death; microRNA-7; MPP; NF-kappa B; Parkinson's disease; RelA
ID NF-KAPPA-B; PARKINSONS-DISEASE; ALPHA-SYNUCLEIN; PROTEOMIC
   IDENTIFICATION; NUCLEAR TRANSLOCATION; NEUROBLASTOMA-CELLS; SIGNALING
   PATHWAYS; INDUCED APOPTOSIS; SUBSTANTIA-NIGRA; GENE-EXPRESSION
AB Parkinson's disease (PD) is characterized by the progressive loss of dopaminergic neurons in the substantia nigra. Mitochondrial complex I impairment in PD is modeled in vitro by the susceptibility of dopaminergic neurons to the complex I inhibitor 1-methyl-4-phenylpyridinium (MPP+). In the present study, we demonstrate that microRNA-7 (miR-7), which is expressed in tyrosine hydroxylase-positive nigral neurons in mice and humans, protects cells from MPP+-induced toxicity in dopaminergic SH-SY5Y cells, differentiated human neural progenitor ReNcell VM cells, and primary mouse neurons. RelA, a component of nuclear factor-kappa B(NF-kappa B), was identified to be downregulated by miR-7 using quantitative proteomic analysis. Through a series of validation experiments, it was confirmed that RelA mRNA is a target of miR-7 and is required for cell death following MPP+ exposure. Further, RelA mediates MPP+-induced suppression of NF-kappa B activity, which is essential for MPP+-induced cell death. Accordingly, the protective effect of miR-7 is exerted through relieving NF-kappa B suppression by reducing RelA expression. These findings provide a novel mechanism by which NF-kappa B suppression, rather than activation, underlies the cell death mechanism following MPP+ toxicity, have implications for the pathogenesis of PD, and suggest miR-7 as a therapeutic target for this disease.
C1 [Choi, Doo Chul; Chae, Yoon-Jee; Kabaria, Savan; Chaudhuri, Amrita Datta; Mouradian, M. Maral; Junn, Eunsung] Rutgers Robert Wood Johnson Med Sch, Dept Neurol, Ctr Neurodegenerat & Neuroimmunol Dis, Piscataway, NJ 08854 USA.
   [Jain, Mohit Raja; Li, Hong] Rutgers New Jersey Med Sch, Ctr Adv Prote Res, Newark, NJ 07103 USA.
C3 Rutgers University System; Rutgers University New Brunswick; Rutgers
   University Biomedical & Health Sciences; Rutgers University System;
   Rutgers University New Brunswick; Rutgers University Biomedical & Health
   Sciences
RP Junn, E (corresponding author), Rutgers Robert Wood Johnson Med Sch, Dept Neurol, 683 Hoes Lane West,Room 185, Piscataway, NJ 08854 USA.
EM junneu@rwjms.rutgers.edu
RI Li, Hong/K-8436-2013; JAIN, MOHIT R/E-8230-2012
OI Li, Hong/0000-0001-5731-5335
FU National Institutes of Health (NIH) [NS70898, NS073994, AT006868,
   NS046593]; Michael J. Fox Foundation; Rutgers Neuroproteomics Core
   Facility
FX This work was supported by National Institutes of Health (NIH) Grant
   NS70898 (E.J.). M.M.M. is the William Dow Lovett Professor of Neurology,
   and is supported by NIH Grants NS073994 and AT006868 and by the Michael
   J. Fox Foundation. The Orbitrap mass spectrometer used in this study is
   supported in part by NIH Grant NS046593 to H.L. for the support of the
   Rutgers Neuroproteomics Core Facility.
CR Ashburner BP, 2001, MOL CELL BIOL, V21, P7065, DOI 10.1128/MCB.21.20.7065-7077.2001
   Bilen J, 2006, MOL CELL, V24, P157, DOI 10.1016/j.molcel.2006.07.030
   Campbell KJ, 2004, BIOCHEM SOC T, V32, P1087, DOI 10.1042/BST0321087
   Campbell KJ, 2004, MOL CELL, V13, P853, DOI 10.1016/S1097-2765(04)00131-5
   Chaudhuri AD, 2013, FRONT CELL NEUROSCI, V7, DOI 10.3389/fncel.2013.00160
   Chou YT, 2010, CANCER RES, V70, P8822, DOI 10.1158/0008-5472.CAN-10-0638
   Cookson MR, 2010, HUM MOL GENET, V19, pR21, DOI 10.1093/hmg/ddq167
   Daimon E, 2013, ARCH DERMATOL RES, V305, P571, DOI 10.1007/s00403-013-1343-8
   Dias V, 2013, J PARKINSON DIS, V3, P461, DOI 10.3233/JPD-130230
   Donato R, 2007, BMC NEUROSCI, V8, DOI 10.1186/1471-2202-8-36
   Eacker SM, 2009, NAT REV NEUROSCI, V10, P837, DOI 10.1038/nrn2726
   Ghosh A, 2007, P NATL ACAD SCI USA, V104, P18754, DOI 10.1073/pnas.0704908104
   Halvorsen EM, 2002, BRAIN RES, V952, P98, DOI 10.1016/S0006-8993(02)03216-X
   He L., 2004, NAT REV GENET, V5, P522
   Hunot S, 1997, P NATL ACAD SCI USA, V94, P7531, DOI 10.1073/pnas.94.14.7531
   Jain MR, 2012, J PROTEOME RES, V11, P1791, DOI 10.1021/pr201043u
   Junn E, 2003, P NATL ACAD SCI USA, V100, P2047, DOI 10.1073/pnas.0438021100
   Junn E, 2012, PHARMACOL THERAPEUT, V133, P142, DOI 10.1016/j.pharmthera.2011.10.002
   Junn E, 2009, P NATL ACAD SCI USA, V106, P13052, DOI 10.1073/pnas.0906277106
   Karunakaran S, 2009, J NEUROCHEM, V109, P1791, DOI 10.1111/j.1471-4159.2009.06112.x
   Kim J, 2007, SCIENCE, V317, P1220, DOI 10.1126/science.1140481
   Kucharczak J, 2003, ONCOGENE, V22, P8961, DOI 10.1038/sj.onc.1207230
   Landgraf P, 2007, CELL, V129, P1401, DOI 10.1016/j.cell.2007.04.040
   Langston JW, 1999, ANN NEUROL, V46, P598, DOI 10.1002/1531-8249(199910)46:4<598::AID-ANA7>3.0.CO;2-F
   Lee Y, 2008, NAT NEUROSCI, V11, P1137, DOI 10.1038/nn.2183
   Li Q, 2013, J NEUROSCI METH, V216, P118, DOI 10.1016/j.jneumeth.2013.03.016
   Liu S, 2013, FEBS LETT, V587, P2247, DOI 10.1016/j.febslet.2013.05.054
   Meijering E, 2004, CYTOM PART A, V58A, P167, DOI 10.1002/cyto.a.20022
   Moore FB, 2012, BBA-MOL CELL RES, V1823, P1720, DOI 10.1016/j.bbamcr.2012.06.006
   Oeckinghaus A, 2011, NAT IMMUNOL, V12, P695, DOI 10.1038/ni.2065
   Perkins ND, 2004, TRENDS CELL BIOL, V14, P64, DOI 10.1016/j.tcb.2003.12.004
   Rehmsmeier M, 2004, RNA, V10, P1507, DOI 10.1261/rna.5248604
   Sedelis M, 2000, BEHAV GENET, V30, P171, DOI 10.1023/A:1001958023096
   Shibukawa Y, 2010, MOL BIOL CELL, V21, P3973, DOI 10.1091/mbc.E10-03-0261
   Thomas B, 2007, HUM MOL GENET, V16, pR183, DOI 10.1093/hmg/ddm159
   Tyler WA, 2011, GLIA, V59, P1754, DOI 10.1002/glia.21221
   VanAntwerp DJ, 1996, SCIENCE, V274, P787, DOI 10.1126/science.274.5288.787
   VERMA IM, 1995, GENE DEV, V9, P2723, DOI 10.1101/gad.9.22.2723
   Wang CY, 1996, SCIENCE, V274, P784, DOI 10.1126/science.274.5288.784
   Wang Y, 2013, DIABETES, V62, P887, DOI 10.2337/db12-0451
   Yu ZH, 2013, J MOL HISTOL, V44, P669, DOI 10.1007/s10735-013-9516-5
   Yuan YH, 2008, CELL MOL NEUROBIOL, V28, P21, DOI 10.1007/s10571-007-9185-6
   Zhang N, 2013, ONCOGENE, V32, P5078, DOI 10.1038/onc.2012.526
NR 43
TC 84
Z9 88
U1 0
U2 13
PU SOC NEUROSCIENCE
PI WASHINGTON
PA 11 DUPONT CIRCLE, NW, STE 500, WASHINGTON, DC 20036 USA
SN 0270-6474
J9 J NEUROSCI
JI J. Neurosci.
PD SEP 17
PY 2014
VL 34
IS 38
BP 12725
EP 12737
DI 10.1523/JNEUROSCI.0985-14.2014
PG 13
WC Neurosciences
WE Science Citation Index Expanded (SCI-EXPANDED)
SC Neurosciences & Neurology
GA AP0QO
UT WOS:000341767800011
PM 25232110
OA Green Published, Bronze
DA 2024-02-29
ER

PT J
AU Sekiyama, K
   Takamatsu, Y
   Waragai, M
   Hashimoto, M
AF Sekiyama, Kazunari
   Takamatsu, Yoshiki
   Waragai, Masaaki
   Hashimoto, Makoto
TI Role of genomics in translational research for Parkinson's disease
SO BIOCHEMICAL AND BIOPHYSICAL RESEARCH COMMUNICATIONS
LA English
DT Review
DE Genomics; Parkinson's disease (PD); Synuclein; Genome wide association
   studies (GWAS); microRNA (miRNA)
ID ALPHA-SYNUCLEIN EXPRESSION; EARLY-ONSET PARKINSONISM; WIDE LINKAGE
   ANALYSIS; BETA-SYNUCLEIN; LEWY-BODY; LEUCINE-RICH-REPEAT-KINASE-2 LRRK2;
   MITOCHONDRIAL DYSFUNCTION; JUVENILE PARKINSONISM; SUSCEPTIBILITY GENES;
   CLINICAL-FEATURES
AB Research on Parkinson's disease (PD) has made remarkable progress in recent decades, due largely to new genomic technologies, such as high throughput sequencing and microarray analyses. Since the discovery of a linkage of a missense mutation of the alpha-synuclein (alpha s) gene to a rare familial dominant form of PD in 1996, positional cloning and characterization of a number of familial PD risk factors have established a hypothesis that aggregation of alpha S may play a major role in the pathogenesis of PD. Furthermore, dozens of sensitizing alleles related to the disease have been identified by genome wide association studies (GWAS) and meta-GWAS, contributing to a better understanding of the pathological mechanisms of sporadic PD. Thus, the knowledge obtained from the association studies will be valuable for "the personal genome" of PD. Besides summarizing such progress, this paper focuses on the role of microRNAs in the field of PD research, since microRNAs might be promising as a biomarker and as a therapeutic reagent for PD. We further refer to a recent view that neurodegenerative diseases, including PD, coexist with metabolic disorders and are stimulated by type 11 diabetes, the most common disease among elderly populations. The development of genomic approaches may potentially contribute to therapeutic intervention for PD. (C) 2014 Elsevier Inc. All rights reserved.
C1 [Sekiyama, Kazunari; Takamatsu, Yoshiki; Waragai, Masaaki; Hashimoto, Makoto] Tokyo Metropolitan Inst Med Sci, Setagaya Ku, Tokyo 1560057, Japan.
C3 Tokyo Metropolitan Institute of Medical Science
RP Hashimoto, M (corresponding author), Tokyo Metropolitan Inst Med Sci, Setagaya Ku, 2-1-6 Kamikitazawa, Tokyo 1560057, Japan.
EM hashimoto-mk@igakuken.or.jp
FU Ministry of Education, Culture, Sports, Science, and Technology, Japan
   [25830044, 24111555, 25290019, 25640030]; Japan Foundation for
   Neuroscience and Mental Health; Grants-in-Aid for Scientific Research
   [25640030, 25830044, 24111555] Funding Source: KAKEN
FX This work was supported in part by a grant-in-aid for Science Research
   for Young Scientists B 25830044 (to K.S) and funding for Innovative
   Areas-in-aid for Science 24111555 (to M.H), Basic Science Research B
   25290019 (to M.H), and Challenging Exploratory Research 25640030 (to
   M.H.) from the Ministry of Education, Culture, Sports, Science, and
   Technology, Japan and a grant from Japan Foundation for Neuroscience and
   Mental Health (to M.H.).
CR Abe M, 2013, TRENDS CELL BIOL, V23, P30, DOI 10.1016/j.tcb.2012.08.013
   Anderson RJ, 2001, DIABETES CARE, V24, P1069, DOI 10.2337/diacare.24.6.1069
   Arawaka S, 1998, NEUROLOGY, V51, P887, DOI 10.1212/WNL.51.3.887
   Bonifati V, 2004, J MOL MED, V82, P163, DOI 10.1007/s00109-003-0512-1
   Bonifati V, 2002, ANN NEUROL, V51, P253, DOI 10.1002/ana.10106
   Bosgraaf L, 2003, BBA-MOL CELL RES, V1643, P5, DOI 10.1016/j.bbamcr.2003.08.008
   Caplan LR, 1996, DIABETES, V45, pS95, DOI 10.2337/diab.45.3.S95
   Carrillo MC, 2012, ALZHEIMERS DEMENT, V8, P337, DOI 10.1016/j.jalz.2012.04.007
   Cereda E, 2012, Neurology, V78, P1507, DOI 10.1212/WNL.0b013e3182553cc9
   Chartier-Harlin MC, 2011, AM J HUM GENET, V89, P398, DOI 10.1016/j.ajhg.2011.08.009
   Cho HJ, 2013, HUM MOL GENET, V22, P608, DOI 10.1093/hmg/dds470
   Clark IE, 2006, NATURE, V441, P1162, DOI 10.1038/nature04779
   Cookson MR, 2010, NAT REV NEUROSCI, V11, P791, DOI 10.1038/nrn2935
   Coppedè F, 2012, SCI WORLD J, DOI 10.1100/2012/489830
   Dauer W, 2003, NEURON, V39, P889, DOI 10.1016/S0896-6273(03)00568-3
   Davidson BL, 2011, NAT REV GENET, V12, P329, DOI 10.1038/nrg2968
   Deuschl G, 2006, NEW ENGL J MED, V355, P896, DOI 10.1056/NEJMoa060281
   Di Fonzo A, 2007, NEUROLOGY, V68, P1557, DOI 10.1212/01.wnl.0000260963.08711.08
   Di Fonzo A, 2009, NEUROLOGY, V72, P240, DOI 10.1212/01.wnl.0000338144.10967.2b
   Do CB, 2011, PLOS GENET, V7, DOI 10.1371/journal.pgen.1002141
   Donath MY, 2011, NAT REV IMMUNOL, V11, P98, DOI 10.1038/nri2925
   Doxakis E, 2010, J BIOL CHEM, V285, P12726, DOI 10.1074/jbc.M109.086827
   Edvardson S, 2012, PLOS ONE, V7, DOI 10.1371/journal.pone.0036458
   Edwards TL, 2010, ANN HUM GENET, V74, P97, DOI 10.1111/j.1469-1809.2009.00560.x
   Ehrnhoefer DE, 2009, DIS MODEL MECH, V2, P123, DOI 10.1242/dmm.002451
   Fowler JS, 2003, P NATL ACAD SCI USA, V100, P11600, DOI 10.1073/pnas.1833106100
   Fujita M, 2010, NAT COMMUN, V1, DOI 10.1038/ncomms1101
   Funayama M, 2002, ANN NEUROL, V51, P296, DOI 10.1002/ana.10113
   Fung HC, 2006, LANCET NEUROL, V5, P911, DOI 10.1016/S1474-4422(06)70578-6
   Gandhi S, 2010, NAT NEUROSCI, V13, P789, DOI 10.1038/nn.2584
   Gasser T, 1998, NAT GENET, V18, P262, DOI 10.1038/ng0398-262
   Gehrke S, 2010, NATURE, V466, P637, DOI 10.1038/nature09191
   Giovannucci E, 2010, DIABETES CARE, V33, P1674, DOI 10.2337/dc10-0666
   Golde TE, 2013, BBA-BIOMEMBRANES, V1828, P2898, DOI 10.1016/j.bbamem.2013.06.005
   Greggio E, 2008, J BIOL CHEM, V283, P16906, DOI 10.1074/jbc.M708718200
   Guo LX, 2007, EXP CELL RES, V313, P3658, DOI 10.1016/j.yexcr.2007.07.007
   Hald A, 2005, EXP NEUROL, V193, P279, DOI 10.1016/j.expneurol.2005.01.013
   Hamza TH, 2010, NAT GENET, V42, P781, DOI 10.1038/ng.642
   Harkavyi A, 2008, J NEUROINFLAMM, V5, DOI 10.1186/1742-2094-5-19
   Harraz MM, 2011, J CHEM NEUROANAT, V42, P127, DOI 10.1016/j.jchemneu.2011.01.005
   Hashimoto M, 1999, BRAIN PATHOL, V9, P707
   Hashimoto M, 1998, BRAIN RES, V799, P301, DOI 10.1016/S0006-8993(98)00514-9
   Hashimoto M., 2011, PROTEIN CHAPERONES P, P139
   Hashimoto M, 2012, FUTUR NEUROL, V7, P155, DOI 10.2217/FNL.12.5
   Healy DG, 2006, ANN NEUROL, V59, P627, DOI 10.1002/ana.20757
   Hernán MA, 2002, ANN NEUROL, V52, P276, DOI 10.1002/ana.10277
   Hicks AA, 2002, ANN NEUROL, V52, P549, DOI 10.1002/ana.10324
   Hoffman-Zacharska D, 2013, PARKINSONISM RELAT D, V19, P1057, DOI 10.1016/j.parkreldis.2013.07.011
   Hohjoh H, 2010, METHODS MOL BIOL, V623, P67, DOI 10.1007/978-1-60761-588-0_4
   Holst JJ, 2011, CURR MED RES OPIN, V27, P547, DOI 10.1185/03007995.2010.549466
   Iwabu M, 2010, NATURE, V464, P1313, DOI 10.1038/nature08991
   Jankovic J, 2008, J NEUROL NEUROSUR PS, V79, P368, DOI 10.1136/jnnp.2007.131045
   Jankovic Joseph, 2008, Neuropsychiatr Dis Treat, V4, P743
   Junn E, 2009, P NATL ACAD SCI USA, V106, P13052, DOI 10.1073/pnas.0906277106
   Kahle PJ, 2009, FREE RADICAL BIO MED, V47, P1354, DOI 10.1016/j.freeradbiomed.2009.08.003
   Khoo SK, 2012, J PARKINSON DIS, V2, P321, DOI 10.3233/JPD-012144
   Kiely AP, 2013, ACTA NEUROPATHOL, V125, P753, DOI 10.1007/s00401-013-1096-7
   Kim J, 2007, SCIENCE, V317, P1220, DOI 10.1126/science.1140481
   Kim W, 2014, NEUROBIOL AGING, V35, P1712, DOI 10.1016/j.neurobiolaging.2014.01.021
   Kitada T, 1998, NATURE, V392, P605, DOI 10.1038/33416
   Köroglu Ç, 2013, PARKINSONISM RELAT D, V19, P320, DOI 10.1016/j.parkreldis.2012.11.006
   Krebs CE, 2013, HUM MUTAT, V34, P1200, DOI 10.1002/humu.22372
   Krüger R, 1998, NAT GENET, V18, P106, DOI 10.1038/ng0298-106
   Lagos-Quintana M, 2001, SCIENCE, V294, P853, DOI 10.1126/science.1064921
   Lau NC, 2001, SCIENCE, V294, P858, DOI 10.1126/science.1065062
   Lee RC, 2001, SCIENCE, V294, P862, DOI 10.1126/science.1065329
   Leroy E, 1998, NATURE, V395, P451, DOI 10.1038/26652
   Lesage S, 2009, HUM MOL GENET, V18, pR48, DOI 10.1093/hmg/ddp012
   Leslie WD, 2012, J BONE MINER RES, V27, P2231, DOI 10.1002/jbmr.1759
   Lin MT, 2006, NATURE, V443, P787, DOI 10.1038/nature05292
   Lincoln S, 1999, NEUROREPORT, V10, P427, DOI 10.1097/00001756-199902050-00040
   Liu XM, 2011, BMC MED GENET, V12, DOI 10.1186/1471-2350-12-104
   LLOYD KG, 1975, J PHARMACOL EXP THER, V195, P453
   Maraganore DM, 2005, AM J HUM GENET, V77, P685, DOI 10.1086/496902
   Marek Kenneth., 2011, Progress in neurobiology, V95, P629, DOI DOI 10.1016/J.PNEUROBIO.2011.09.005
   Margis R, 2011, J BIOTECHNOL, V152, P96, DOI 10.1016/j.jbiotec.2011.01.023
   MAROTEAUX L, 1988, J NEUROSCI, V8, P2804
   Masliah E, 2000, SCIENCE, V287, P1265, DOI 10.1126/science.287.5456.1265
   Mata IF, 2006, TRENDS NEUROSCI, V29, P286, DOI 10.1016/j.tins.2006.03.006
   Miller M, 2009, J IMMUNOL, V182, P684, DOI 10.4049/jimmunol.182.1.684
   Miñones-Moyano E, 2011, HUM MOL GENET, V20, P3067, DOI 10.1093/hmg/ddr210
   Mitsui J, 2009, ARCH NEUROL-CHICAGO, V66, P571, DOI 10.1001/archneurol.2009.72
   Mueller Susanne G, 2005, Alzheimers Dement, V1, P55, DOI 10.1016/j.jalz.2005.06.003
   Nalls MA, 2011, LANCET, V377, P641, DOI 10.1016/S0140-6736(10)62345-8
   Nelson PT, 2008, BRAIN PATHOL, V18, P130, DOI 10.1111/j.1750-3639.2007.00120.x
   Ohtake H, 2004, NEUROLOGY, V63, P805, DOI 10.1212/01.WNL.0000139870.14385.3C
   Paisán-Ruíz C, 2004, NEURON, V44, P595, DOI 10.1016/j.neuron.2004.10.023
   Paisan-Ruiz C, 2009, ANN NEUROL, V65, P19, DOI 10.1002/ana.21415
   Paneni F, 2013, EUR HEART J, V34, P2436, DOI 10.1093/eurheartj/eht149
   Pankratz N, 2003, HUM MOL GENET, V12, P2599, DOI 10.1093/hmg/ddg270
   Pankratz N, 2002, AM J HUM GENET, V71, P124, DOI 10.1086/341282
   Pankratz N, 2009, HUM GENET, V124, P593, DOI 10.1007/s00439-008-0582-9
   Park J, 2006, NATURE, V441, P1157, DOI 10.1038/nature04788
   Parkinson J, 2002, J NEUROPSYCH CLIN N, V14, P223, DOI 10.1176/appi.neuropsych.14.2.223
   Pasanen P, 2014, NEUROBIOL AGING, V35, DOI 10.1016/j.neurobiolaging.2014.03.024
   Peeraully T., 2012, DISORD SUPPL 1, V18, pS63
   Polymeropoulos MH, 1996, SCIENCE, V274, P1197, DOI 10.1126/science.274.5290.1197
   Polymeropoulos MH, 1997, SCIENCE, V276, P2045, DOI 10.1126/science.276.5321.2045
   Proukakis C, 2013, NEUROLOGY, V80, P1062, DOI 10.1212/WNL.0b013e31828727ba
   Quadri M, 2013, HUM MUTAT, V34, P1208, DOI 10.1002/humu.22373
   Ralph GS, 2005, NAT MED, V11, P429, DOI 10.1038/nm1205
   Ramirez A, 2006, NAT GENET, V38, P1184, DOI 10.1038/ng1884
   Saad M, 2011, HUM MOL GENET, V20, P615, DOI 10.1093/hmg/ddq497
   Satake W, 2009, NAT GENET, V41, P1303, DOI 10.1038/ng.485
   Sekiyama K., ANN CLIN TRANS NEURO
   Sherer T B, 2001, Curr Opin Investig Drugs, V2, P657
   Shojaee S, 2008, AM J HUM GENET, V82, P1375, DOI 10.1016/j.ajhg.2008.05.005
   Sidransky E, 2009, NEW ENGL J MED, V361, P1651, DOI 10.1056/NEJMoa0901281
   Simón-Sánchez J, 2009, NAT GENET, V41, P1308, DOI 10.1038/ng.487
   Sims-Robinson C, 2010, NAT REV NEUROL, V6, P551, DOI 10.1038/nrneurol.2010.130
   Singleton AB, 2003, SCIENCE, V302, P841, DOI 10.1126/science.1090278
   Spencer CCA, 2011, HUM MOL GENET, V20, P345, DOI 10.1093/hmg/ddq469
   Strauss KM, 2005, HUM MOL GENET, V14, P2099, DOI 10.1093/hmg/ddi215
   Trojanowski JQ, 2002, NEUROTOXICOLOGY, V23, P457, DOI 10.1016/S0161-813X(02)00065-7
   Valente EM, 2001, AM J HUM GENET, V68, P895, DOI 10.1086/319522
   van Duijn C. M., 2001, American Journal of Human Genetics, V69, P629, DOI 10.1086/322996
   Wang G, 2008, AM J HUM GENET, V82, P283, DOI 10.1016/j.ajhg.2007.09.021
   Wei J, 2007, J BIOL CHEM, V282, P28904, DOI 10.1074/jbc.M703711200
   Wenning GK, 2008, ANN NEUROL, V64, P239, DOI 10.1002/ana.21465
   Wider C, 2008, PARKINSONISM RELAT D, V14, P465, DOI 10.1016/j.parkreldis.2007.11.013
   Wild S, 2004, DIABETES CARE, V27, P1047, DOI 10.2337/diacare.27.5.1047
   Wisniewski T, 2014, BIOCHEM PHARMACOL, V88, P499, DOI 10.1016/j.bcp.2013.12.020
   Yan RQ, 2014, LANCET NEUROL, V13, P319, DOI 10.1016/S1474-4422(13)70276-X
   Youdim MBH, 2006, NAT REV NEUROSCI, V7, P295, DOI 10.1038/nrn1883
   Zarranz JJ, 2004, ANN NEUROL, V55, P164, DOI 10.1002/ana.10795
   Zimprich A, 2004, NEURON, V44, P601, DOI 10.1016/j.neuron.2004.11.005
NR 126
TC 13
Z9 17
U1 0
U2 26
PU ACADEMIC PRESS INC ELSEVIER SCIENCE
PI SAN DIEGO
PA 525 B ST, STE 1900, SAN DIEGO, CA 92101-4495 USA
SN 0006-291X
EI 1090-2104
J9 BIOCHEM BIOPH RES CO
JI Biochem. Biophys. Res. Commun.
PD SEP 19
PY 2014
VL 452
IS 2
SI SI
BP 226
EP 235
DI 10.1016/j.bbrc.2014.06.028
PG 10
WC Biochemistry & Molecular Biology; Biophysics
WE Science Citation Index Expanded (SCI-EXPANDED)
SC Biochemistry & Molecular Biology; Biophysics
GA AQ5PJ
UT WOS:000342860800004
PM 24950403
DA 2024-02-29
ER

PT J
AU Qiu, LF
   Zhang, W
   Tan, EK
   Zeng, L
AF Qiu, Lifeng
   Zhang, Wei
   Tan, Eng King
   Zeng, Li
TI Deciphering the Function and Regulation of microRNAs in Alzheimer's
   Disease and Parkinson's Disease
SO ACS CHEMICAL NEUROSCIENCE
LA English
DT Review
DE MicroRNA; Alzheinter's disease; Parkinson's disease; neurogenesis;
   neuroinflammation; neuronal survival
ID NF-KAPPA-B; ADULT NEUROGENESIS; MIR-34 FAMILY; CELL-DEATH; EXPRESSION;
   BRAIN; BETA; RNA; NEURODEGENERATION; DICER
AB MicroRNAs (miRNAs) are single stranded, noncoding RNA molecules that are encoded by eukaryotic nuclear DNA. miRNAs function through imperfect base-pairing with complementary sequences of target mRNA molecules, which is typically via the cleavage of target mRNA with transcriptional repression or translational degradation. An increasing number of studies identified dysregulation of miRNAs in neurodegenerative disease and suggest that alterations in the miRNA regulatory pathway could contribute to the disease pathogenesis. However, molecular mechanisms underlying the pathological implications of dysregulated miRNA expression and regulation of the key genes that are involved in neurodegenerative diseases remain largely unknown. Here, we review the evidence for the functional role of dysregulated miRNAs involved in disease pathogenesis, as well as how miRNAs govern neuronal functions either upstream or downstream of target genes that are disease pathogenic factors. Furthermore, we review the cellular feedback regulation between miRNAs and target genes in neurodegenerative diseases, with a focus on Alzheimer's disease and Parkinson's disease
C1 [Qiu, Lifeng; Zhang, Wei; Zeng, Li] Natl Inst Neurosci, Res Dept, Neural Stem Cell Res Lab, Singapore 308433, Singapore.
   [Tan, Eng King] Natl Inst Neurosci, Dept Neurol, Singapore 169856, Singapore.
   [Tan, Eng King] Natl Inst Neurosci, Res Dept, Singapore 308433, Singapore.
   [Tan, Eng King; Zeng, Li] DUKE NUS Grad Med Sch, Neurosci & Behav Disorders Program, Singapore 169857, Singapore.
C3 National Neuroscience Institute (NNI); National Neuroscience Institute
   (NNI); National Neuroscience Institute (NNI); National University of
   Singapore
RP Zeng, L (corresponding author), Natl Inst Neurosci, 11 Jalan Tan Tock Seng, Singapore 308433, Singapore.
EM Li_Zeng@nni.com.sg
FU National Neuroscience Institute-HREF [NRH13/002]; Singapore Millennium
   Foundation
FX This work was supported by a grant from National Neuroscience
   Institute-HREF (NRH13/002), Singapore, to L.Z. and from Singapore
   Millennium Foundation to E.K.T.
CR Abe M, 2013, TRENDS CELL BIOL, V23, P30, DOI 10.1016/j.tcb.2012.08.013
   Ambros V, 2004, NATURE, V431, P350, DOI 10.1038/nature02871
   Antonini D, 2010, J INVEST DERMATOL, V130, P1249, DOI 10.1038/jid.2009.438
   Artal-Sanz M, 2005, FEBS LETT, V579, P3287, DOI 10.1016/j.febslet.2005.03.052
   Asikainen S, 2010, J MOL NEUROSCI, V41, P210, DOI 10.1007/s12031-009-9325-1
   Aw S, 2012, CELL RES, V22, P1218, DOI 10.1038/cr.2012.59
   Bahr BA, 2012, REJUV RES, V15, P189, DOI 10.1089/rej.2011.1282
   Bak M, 2008, RNA, V14, P432, DOI 10.1261/rna.783108
   Bartel DP, 2009, CELL, V136, P215, DOI 10.1016/j.cell.2009.01.002
   Bartel DP, 2004, CELL, V116, P281, DOI 10.1016/S0092-8674(04)00045-5
   Botta-Orfila T, 2014, J NEUROSCI RES, V92, P1071, DOI 10.1002/jnr.23377
   Cardo LF, 2013, J NEUROL, V260, P1420, DOI 10.1007/s00415-013-6900-8
   Chang TC, 2007, MOL CELL, V26, P745, DOI 10.1016/j.molcel.2007.05.010
   Chen CZ, 2004, SCIENCE, V303, P83, DOI 10.1126/science.1091903
   Cho HJ, 2013, HUM MOL GENET, V22, P608, DOI 10.1093/hmg/dds470
   Cogswell JP, 2008, J ALZHEIMERS DIS, V14, P27, DOI 10.3233/jad-2008-14103
   Conaco C, 2006, P NATL ACAD SCI USA, V103, P2422, DOI 10.1073/pnas.0511041103
   Crone SG, 2012, MOL CANCER, V11, DOI 10.1186/1476-4598-11-71
   Dauer W, 2003, NEURON, V39, P889, DOI 10.1016/S0896-6273(03)00568-3
   Davis TH, 2008, J NEUROSCI, V28, P4322, DOI 10.1523/JNEUROSCI.4815-07.2008
   Dawson TM, 2003, SCIENCE, V302, P819, DOI 10.1126/science.1087753
   De Felice B, 2012, GENE, V508, P35, DOI 10.1016/j.gene.2012.07.058
   Delay C., 2011, INT J ALZHEIMERS DIS, V2011, DOI DOI 10.4061/2011/894938
   Feng L, 2012, MED ONCOL, V29, P856, DOI 10.1007/s12032-011-9823-1
   Filatova EV, 2012, BIOCHEMISTRY-MOSCOW+, V77, P813, DOI 10.1134/S0006297912080020
   Frigerio CS, 2013, NEUROLOGY, V81, P2103, DOI 10.1212/01.wnl.0000437306.37850.22
   Gallarda BW, 2012, CURR MOL MED, V12, P1253, DOI 10.2174/156652412803833652
   Geekiyanage H, 2011, J NEUROSCI, V31, P14820, DOI 10.1523/JNEUROSCI.3883-11.2011
   Gehrke S, 2010, NATURE, V466, P637, DOI 10.1038/nature09191
   Giraldez AJ, 2005, SCIENCE, V308, P833, DOI 10.1126/science.1109020
   Haramati S, 2010, P NATL ACAD SCI USA, V107, P13111, DOI 10.1073/pnas.1006151107
   Hébert SS, 2008, P NATL ACAD SCI USA, V105, P6415, DOI 10.1073/pnas.0710263105
   Hébert SS, 2010, HUM MOL GENET, V19, P3959, DOI 10.1093/hmg/ddq311
   Hébert SS, 2009, NEUROBIOL DIS, V33, P422, DOI 10.1016/j.nbd.2008.11.009
   Hermeking H, 2010, CELL DEATH DIFFER, V17, P193, DOI 10.1038/cdd.2009.56
   Ho BC, 2014, NAT COMMUN, V5, DOI 10.1038/ncomms4344
   Hu YM, 2014, STEM CELLS DEV, V23, P2771, DOI 10.1089/scd.2014.0021
   Hutchison ER, 2013, GLIA, V61, P1018, DOI 10.1002/glia.22483
   Islam MM, 2015, BBA-GENE REGUL MECH, V1849, P210, DOI 10.1016/j.bbagrm.2014.06.001
   Ivanovska I, 2008, MOL CELL BIOL, V28, P2167, DOI 10.1128/MCB.01977-07
   Jellinger KA, 2001, J CELL MOL MED, V5, P1, DOI 10.1111/j.1582-4934.2001.tb00134.x
   Johnson R, 2008, PLOS BIOL, V6, P2205, DOI 10.1371/journal.pbio.0060256
   Julien C, 2009, J NEUROPATH EXP NEUR, V68, P48, DOI 10.1097/NEN.0b013e3181922348
   Junn E, 2012, PHARMACOL THERAPEUT, V133, P142, DOI 10.1016/j.pharmthera.2011.10.002
   Kapsimali M, 2007, GENOME BIOL, V8, DOI 10.1186/gb-2007-8-8-r173
   Karch CM, 2015, BIOL PSYCHIAT, V77, P43, DOI 10.1016/j.biopsych.2014.05.006
   Kawase-Koga Y, 2010, J CELL SCI, V123, P586, DOI 10.1242/jcs.059659
   Kim J, 2007, SCIENCE, V317, P1220, DOI 10.1126/science.1140481
   Kocerha J, 2014, MOL BRAIN, V7, DOI 10.1186/1756-6606-7-46
   Kole AJ, 2011, GENE DEV, V25, P125, DOI 10.1101/gad.1975411
   Kosik KS, 2006, NAT REV NEUROSCI, V7, P911, DOI 10.1038/nrn2037
   Krichevsky AM, 2006, STEM CELLS, V24, P857, DOI 10.1634/stemcells.2005-0441
   Lagos-Quintana M, 2002, CURR BIOL, V12, P735, DOI 10.1016/S0960-9822(02)00809-6
   Landais S, 2007, CANCER RES, V67, P5699, DOI 10.1158/0008-5472.CAN-06-4478
   Landgraf P, 2007, CELL, V129, P1401, DOI 10.1016/j.cell.2007.04.040
   Lehmann SM, 2012, NAT NEUROSCI, V15, P827, DOI 10.1038/nn.3113
   Leidinger P, 2013, GENOME BIOL, V14, DOI 10.1186/gb-2013-14-7-r78
   Lesage S, 2009, HUM MOL GENET, V18, pR48, DOI 10.1093/hmg/ddp012
   Li J, 2009, CURR TOP MED CHEM, V9, P855
   Li QJ, 2007, CELL, V129, P147, DOI 10.1016/j.cell.2007.03.008
   Li YY, 2011, NEUROSCI LETT, V487, P94, DOI 10.1016/j.neulet.2010.09.079
   Lim LP, 2005, NATURE, V433, P769, DOI 10.1038/nature03315
   Ling KH, 2011, BMC GENOMICS, V12, DOI 10.1186/1471-2164-12-176
   Liu N, 2012, NATURE, V482, P519, DOI 10.1038/nature10810
   Lu T, 2014, NATURE, V507, P448, DOI 10.1038/nature13163
   Lukiw WJ, 2007, NEUROREPORT, V18, P297, DOI 10.1097/WNR.0b013e3280148e8b
   Marechal A., 2013, COLD SPRING HARBOR P, V5
   Martí E, 2010, NUCLEIC ACIDS RES, V38, P7219, DOI 10.1093/nar/gkq575
   Martins M, 2011, PLOS ONE, V6, DOI 10.1371/journal.pone.0025443
   Mawuenyega KG, 2010, SCIENCE, V330, P1774, DOI 10.1126/science.1197623
   Maxwell MM, 2012, EMBO MOL MED, V4, P557, DOI 10.1002/emmm.201201452
   McLoughlin HS, 2012, NEUROSCIENCE, V223, P285, DOI 10.1016/j.neuroscience.2012.08.009
   Meenhuis A, 2011, BLOOD, V118, P916, DOI 10.1182/blood-2011-02-336487
   Min SW, 2010, NEURON, V67, P953, DOI 10.1016/j.neuron.2010.08.044
   Miñones-Moyano E, 2011, HUM MOL GENET, V20, P3067, DOI 10.1093/hmg/ddr210
   Morales I, 2014, FRONT CELL NEUROSCI, V8, DOI 10.3389/fncel.2014.00112
   Mouradian MM, 2012, NEUROBIOL DIS, V46, P279, DOI 10.1016/j.nbd.2011.12.046
   Müller M, 2014, NEUROBIOL AGING, V35, P152, DOI 10.1016/j.neurobiolaging.2013.07.005
   Nelson PT, 2008, BRAIN PATHOL, V18, P130, DOI 10.1111/j.1750-3639.2007.00120.x
   Nilsson P, 2013, CELL REP, V5, P61, DOI 10.1016/j.celrep.2013.08.042
   Nunez-Iglesias J, 2010, PLOS ONE, V5, DOI 10.1371/journal.pone.0008898
   Okada N, 2014, GENE DEV, V28, P438, DOI 10.1101/gad.233585.113
   Omura Y, 2011, ACUPUNCTURE ELECTRO, V36, P287, DOI 10.3727/036012911803634111
   Packer AN, 2008, J NEUROSCI, V28, P14341, DOI 10.1523/JNEUROSCI.2390-08.2008
   Rokavec M, 2014, J MOL CELL BIOL, V6, P214, DOI 10.1093/jmcb/mju003
   Rufini A, 2013, ONCOGENE, V32, P5129, DOI 10.1038/onc.2012.640
   Saito Yoshimasa, 2012, Frontiers in Genetics, V3, P194, DOI 10.3389/fgene.2012.00194
   Sampath D, 2009, BLOOD, V113, P3744, DOI 10.1182/blood-2008-09-178707
   Saunders LR, 2010, AGING-US, V2, P415, DOI 10.18632/aging.100176
   Savas JN, 2008, P NATL ACAD SCI USA, V105, P10820, DOI 10.1073/pnas.0800658105
   Savitt JM, 2006, J CLIN INVEST, V116, P1744, DOI 10.1172/JCI29178
   Schonrock N, 2010, PLOS ONE, V5, DOI 10.1371/journal.pone.0011070
   Selbach M, 2008, NATURE, V455, P58, DOI 10.1038/nature07228
   Sethi P, 2009, NEUROSCI LETT, V459, P100, DOI 10.1016/j.neulet.2009.04.052
   Shen G, 2013, CARCINOGENESIS, V34, P211, DOI 10.1093/carcin/bgs320
   Simuni T, 2008, ANN NEUROL, V64, pS65, DOI 10.1002/ana.21472
   Smirnova L, 2005, EUR J NEUROSCI, V21, P1469, DOI 10.1111/j.1460-9568.2005.03978.x
   Somel M, 2010, GENOME RES, V20, P1207, DOI 10.1101/gr.106849.110
   Steiner B, 2006, REGEN MED, V1, P15, DOI 10.2217/17460751.1.1.15
   Taganov KD, 2006, P NATL ACAD SCI USA, V103, P12481, DOI 10.1073/pnas.0605298103
   Takahashi Y, 2009, PLOS ONE, V4, DOI 10.1371/journal.pone.0006677
   Thompson LM, 2008, NATURE, V452, P707, DOI 10.1038/452707a
   Tiribuzi R, 2014, NEUROBIOL AGING, V35, P345, DOI 10.1016/j.neurobiolaging.2013.08.003
   Trompeter HI, 2011, PLOS ONE, V6, DOI 10.1371/journal.pone.0016138
   van Swieten JC, 2008, LANCET NEUROL, V7, P965, DOI 10.1016/S1474-4422(08)70194-7
   Vera J, 2013, ADV EXP MED BIOL, V774, P55, DOI 10.1007/978-94-007-5590-1_4
   Wang LL, 2012, MED HYPOTHESES, V78, P398, DOI 10.1016/j.mehy.2011.11.019
   Wang WX, 2008, J NEUROSCI, V28, P1213, DOI 10.1523/JNEUROSCI.5065-07.2008
   Wang WX, 2011, ACTA NEUROPATHOL, V121, P193, DOI 10.1007/s00401-010-0756-0
   Wang WX, 2010, AM J PATHOL, V177, P334, DOI 10.2353/ajpath.2010.091202
   Wang XY, 2009, BRAIN RES BULL, V80, P268, DOI 10.1016/j.brainresbull.2009.08.006
   Wang Y, 2011, ONCOGENE, V30, P1470, DOI 10.1038/onc.2010.531
   Williams AH, 2009, SCIENCE, V326, P1549, DOI 10.1126/science.1181046
   Wilson CA, 1999, J NEUROPATH EXP NEUR, V58, P787, DOI 10.1097/00005072-199908000-00001
   Winner B, 2011, EUR J NEUROSCI, V33, P1139, DOI 10.1111/j.1460-9568.2011.07613.x
   Yamakuchi M, 2008, P NATL ACAD SCI USA, V105, P13421, DOI 10.1073/pnas.0801613105
   Yamakuchi M, 2010, P NATL ACAD SCI USA, V107, P6334, DOI 10.1073/pnas.0911082107
   Yan RQ, 2014, LANCET NEUROL, V13, P319, DOI 10.1016/S1474-4422(13)70276-X
   Yang JR, 2013, AGE, V35, P11, DOI 10.1007/s11357-011-9324-3
   Yoo AS, 2009, NATURE, V460, P642, DOI 10.1038/nature08139
   Zhang W, 2014, NAT COMMUN, V5, DOI 10.1038/ncomms4330
   Zhou ZD, 2011, CELL ADHES MIGR, V5, P280, DOI 10.4161/cam.5.4.16986
   Zovoilis A, 2011, EMBO J, V30, P4299, DOI 10.1038/emboj.2011.327
NR 123
TC 41
Z9 43
U1 0
U2 35
PU AMER CHEMICAL SOC
PI WASHINGTON
PA 1155 16TH ST, NW, WASHINGTON, DC 20036 USA
SN 1948-7193
J9 ACS CHEM NEUROSCI
JI ACS Chem. Neurosci.
PD OCT
PY 2014
VL 5
IS 10
BP 884
EP 894
DI 10.1021/cn500149w
PG 11
WC Biochemistry & Molecular Biology; Chemistry, Medicinal; Neurosciences
WE Science Citation Index Expanded (SCI-EXPANDED)
SC Biochemistry & Molecular Biology; Pharmacology & Pharmacy; Neurosciences
   & Neurology
GA AR0QO
UT WOS:000343276600005
PM 25210999
DA 2024-02-29
ER

PT J
AU Schlaudraff, F
   Grundemann, J
   Fauler, M
   Dragicevic, E
   Hardy, J
   Liss, B
AF Schlaudraff, Falk
   Grundemann, Jan
   Fauler, Michael
   Dragicevic, Elena
   Hardy, John
   Liss, Birgit
TI Orchestrated increase of dopamine and PARK mRNAs but not miR-133b in
   dopamine neurons in Parkinson's disease
SO NEUROBIOLOGY OF AGING
LA English
DT Article
DE SNCA140; PARK; RIN; Mixed-effects-model; miR-133b; NURR1; PITX3; UV-LMD;
   UCHL-1; ATPase13A2; Parkin; LRRK2
ID ALPHA-SYNUCLEIN EXPRESSION; GENE-EXPRESSION; SUBSTANTIA-NIGRA;
   NEUROTROPHIC FACTOR; HUMAN BRAIN; STEM-CELLS; OVEREXPRESSION;
   NEURODEGENERATION; IDENTIFICATION; CONSEQUENCES
AB Progressive loss of substantia nigra dopamine neurons (SN DA) is a hallmark of aging and of Parkinson's disease (PD). Mutations in PARK genes cause familial PD forms. Increased expression of alpha-synuclein (PARK4) is a disease-triggering event in familial PD and also observed in SN DA neurons in sporadic PD but related transcriptional changes are unknown. With optimized single-cell quantitative real-time polymerase chain reaction analysis, we compared messenger RNA and microRNA levels in SN DA neurons from sporadic PD patients and controls. Non-optimally matched donor ages and RNA integrities are common problems when analyzing human samples. We dissected the influence of distinct ages and RNA integrities of our samples by applying a specifically-optimized, linear-mixed-effects model to quantitative real-time polymerase chain reaction-data. We identified that elevated alpha-synuclein messenger RNA levels in SN DA neurons of human PD brains were positively correlated with corresponding elevated levels of mRNAs for functional compensation of progressive SN DA loss and for enhanced proteasomal (PARK5/UCHL1) and lysosomal (PARK9/ATPase13A2) function, possibly counteracting alpha-synuclein toxicity. In contrast, microRNA miR-133b levels, previously implicated in transcriptional dysregulation in PD, were not altered in SN DA neurons in PD. (C) 2014 The Authors. Published by Elsevier Inc. All rights reserved.
C1 [Schlaudraff, Falk; Fauler, Michael; Dragicevic, Elena; Liss, Birgit] Univ Ulm, Inst Appl Physiol, Dept Appl Physiol, D-89081 Ulm, Germany.
   [Grundemann, Jan] Friedrich Miescher Inst Biomed Res, Basel, Switzerland.
   [Hardy, John] Inst Neurol, Dept Mol Neurosci, London, England.
   [Hardy, John] Inst Neurol, Reta Lila Weston Labs, London, England.
C3 Ulm University; Friedrich Miescher Institute for Biomedical Research;
   University of London; University College London; University of London;
   University College London
RP Liss, B (corresponding author), Univ Ulm, Inst Appl Physiol, Albert Einstein Allee 11, D-89081 Ulm, Germany.
EM birgit.liss@uni-ulm.de
RI ; Hardy, John/C-2451-2009
OI liss, Birgit/0000-0002-6733-9207; Hardy, John/0000-0002-3122-0423;
   Grundemann, Jan/0000-0002-3149-0001
FU National Genome Research Network program from the Federal Ministry of
   Education and Research [01GS08134]; Gemeinnutzige Hertiestiftung; German
   Research Foundation (DFG) [SFB479, LI1745/1-1]; Royal Society, UK; EMBO;
   Marie Curie Actions; Alfried Krupp prize; German BrainNet [GA28];
   Parkinson&apos;s UK [G-0907] Funding Source: researchfish
FX This work was supported by the National Genome Research Network program
   from the Federal Ministry of Education and Research (01GS08134), the
   Gemeinnutzige Hertiestiftung, the German Research Foundation (DFG,
   SFB479, LI1745/1-1), and the Royal Society, UK. Jan Grundemann is
   supported by an EMBO long-term fellowship and Marie Curie Actions.
   Birgit Liss is supported by the Alfried Krupp prize.; The authors are
   particularly grateful to the brain donors and the support by the German
   BrainNet (GA28). They thank Gaby Schneider for critical discussion,
   Dietmar Thal for providing additional human brain samples, and Leica
   Microsystems for providing the LMD6000. The authors are responsible for
   the content of this publication. Falk Schlaudraff and Jan Gr ndemann
   contributed to experiments and data analysis. Michael Fauler contributed
   to model development, detailed data analysis, and statistics. Elena
   Dragicevic contributed to data analysis and data presentation. John
   Hardy contributed to critical data discussion, and Birgit Liss designed
   study and wrote the manuscript.
CR Ahn Tae-Beom, 2012, Am J Neurodegener Dis, V1, P49
   Auluck PK, 2010, ANNU REV CELL DEV BI, V26, P211, DOI 10.1146/annurev.cellbio.042308.113313
   Boger HA, 2011, GENES BRAIN BEHAV, V10, P186, DOI 10.1111/j.1601-183X.2010.00654.x
   Bustin SA, 2010, BMC MOL BIOL, V11, DOI 10.1186/1471-2199-11-74
   Caguci D.G., 2003, SENSITIVITY UNCERTAI, V1
   Consonni D, 1997, OCCUP ENVIRON MED, V54, P772, DOI 10.1136/oem.54.11.772
   Czlonkowska A, 2011, J NEUROIMMUNOL, V231, P78, DOI 10.1016/j.jneuroim.2010.09.020
   Damier P, 1999, BRAIN, V122, P1437, DOI 10.1093/brain/122.8.1437
   de Cremoux P, 2011, BMC CANCER, V11, DOI 10.1186/1471-2407-11-215
   de Mena L, 2010, AM J MED GENET B, V153B, P1234, DOI 10.1002/ajmg.b.31086
   Devine MJ, 2011, NAT COMMUN, V2, DOI 10.1038/ncomms1453
   Devine MJ, 2011, PLOS ONE, V6, DOI 10.1371/journal.pone.0022489
   Elstner M, 2011, ACTA NEUROPATHOL, V122, P75, DOI 10.1007/s00401-011-0828-9
   Eriksen JL, 2005, TRENDS MOL MED, V11, P91, DOI 10.1016/j.molmed.2005.01.001
   Fleige Simone, 2006, Molecular Aspects of Medicine, V27, P126, DOI 10.1016/j.mam.2005.12.003
   Fuchs J, 2007, NEUROLOGY, V68, P916, DOI 10.1212/01.wnl.0000254458.17630.c5
   Fukuchi M, 2010, BRAIN RES, V1366, P18, DOI 10.1016/j.brainres.2010.10.034
   Gasser T, 2011, MOVEMENT DISORD, V26, P1042, DOI 10.1002/mds.23637
   George S, 2013, BRAIN PATHOL, V23, P350, DOI 10.1111/bpa.12046
   Gitler AD, 2009, NAT GENET, V41, P308, DOI 10.1038/ng.300
   Greene JG, 2012, NEUROBIOL DIS, V45, P76, DOI 10.1016/j.nbd.2010.10.022
   Greenland S, 2001, ANNU REV PUBL HEALTH, V22, P189, DOI 10.1146/annurev.publhealth.22.1.189
   Gründemann J, 2008, NUCLEIC ACIDS RES, V36, DOI 10.1093/nar/gkn084
   Gründemann J, 2011, METHODS MOL BIOL, V755, P363, DOI 10.1007/978-1-61779-163-5_30
   Hardy J, 2010, NEURON, V68, P201, DOI 10.1016/j.neuron.2010.10.014
   Harraz MM, 2011, J CHEM NEUROANAT, V42, P127, DOI 10.1016/j.jchemneu.2011.01.005
   Harrison PJ, 1995, NEUROSCI LETT, V200, P151, DOI 10.1016/0304-3940(95)12102-A
   Heyer MP, 2012, J NEUROSCI, V32, P10887, DOI 10.1523/JNEUROSCI.1732-12.2012
   Hindle JV, 2010, AGE AGEING, V39, P156, DOI 10.1093/ageing/afp223
   Hirsch EC, 2009, LANCET NEUROL, V8, P382, DOI 10.1016/S1474-4422(09)70062-6
   Ho-Pun-Cheung A, 2009, BMC MOL BIOL, V10, DOI 10.1186/1471-2199-10-31
   Jowaed A, 2010, J NEUROSCI, V30, P6355, DOI 10.1523/JNEUROSCI.6119-09.2010
   Jung M, 2010, CLIN CHEM, V56, P998, DOI 10.1373/clinchem.2009.141580
   Junn E, 2012, PHARMACOL THERAPEUT, V133, P142, DOI 10.1016/j.pharmthera.2011.10.002
   Kalia LV, 2013, ANN NEUROL, V73, P155, DOI 10.1002/ana.23746
   Kalivendi SV, 2010, FREE RADICAL BIO MED, V48, P377, DOI 10.1016/j.freeradbiomed.2009.10.045
   Kamp F, 2010, EMBO J, V29, P3571, DOI 10.1038/emboj.2010.223
   Kim J, 2007, SCIENCE, V317, P1220, DOI 10.1126/science.1140481
   Koppelkamm A, 2011, INT J LEGAL MED, V125, P573, DOI 10.1007/s00414-011-0578-1
   Lesnick TG, 2007, PLOS GENET, V3, P984, DOI 10.1371/journal.pgen.0030098
   Li XT, 2010, J NEUROSCI, V30, P1788, DOI 10.1523/JNEUROSCI.5604-09.2010
   Lin X, 2009, NEURON, V64, P807, DOI 10.1016/j.neuron.2009.11.006
   Lombardino AJ, 2005, P NATL ACAD SCI USA, V102, P8036, DOI 10.1073/pnas.0503239102
   Lundblad M, 2012, P NATL ACAD SCI USA, V109, P3213, DOI 10.1073/pnas.1200575109
   Mandel S, 2005, ANN NY ACAD SCI, V1053, P356, DOI 10.1196/annals.1344.031
   McCarthy JJ, 2011, NEUROGENETICS, V12, P59, DOI 10.1007/s10048-010-0263-4
   McLean JR, 2012, MOL CELL NEUROSCI, V49, P230, DOI 10.1016/j.mcn.2011.11.006
   McNamee R, 2005, OCCUP ENVIRON MED, V62, P500, DOI 10.1136/oem.2002.001115
   Meissner WG, 2011, NAT REV DRUG DISCOV, V10, P377, DOI 10.1038/nrd3430
   Mexal S, 2006, BRAIN RES, V1106, P1, DOI 10.1016/j.brainres.2006.05.043
   Miñones-Moyano E, 2011, HUM MOL GENET, V20, P3067, DOI 10.1093/hmg/ddr210
   Mittag F, 2012, HUM MUTAT, V33, P1708, DOI 10.1002/humu.22161
   Moran LB, 2006, NEUROGENETICS, V7, P1, DOI 10.1007/s10048-005-0020-2
   Moran LB, 2008, NEUROGENETICS, V9, P1, DOI 10.1007/s10048-007-0116-y
   Moszczynska A, 2007, J MOL NEUROSCI, V32, P217, DOI 10.1007/s12031-007-0037-0
   Nalls MA, 2011, LANCET, V377, P641, DOI 10.1016/S0140-6736(10)62345-8
   Opitz L, 2010, BMC MED GENOMICS, V3, DOI 10.1186/1755-8794-3-36
   Palm T, 2012, RNA BIOL, V9, P720, DOI 10.4161/rna.19984
   Pihlstrom L, 2011, NEUROGENETICS, V12, P283, DOI 10.1007/s10048-011-0292-7
   Pinheiro J, 2012, R PACKAGE VERSION, V3, P1
   Polymeropoulos MH, 1997, SCIENCE, V276, P2045, DOI 10.1126/science.276.5321.2045
   Popova T, 2008, BMC GENOMICS, V9, DOI 10.1186/1471-2164-9-91
   Prasad K, 2011, EUR J NEUROSCI, V33, P642, DOI 10.1111/j.1460-9568.2010.07558.x
   Radi E, 2012, J CELL MOL MED, V16, P1916, DOI 10.1111/j.1582-4934.2011.01488.x
   Ramirez A, 2006, NAT GENET, V38, P1184, DOI 10.1038/ng1884
   Ransdell JL, 2010, FRONT MOL NEUROSCI, V3, DOI 10.3389/fnmol.2010.00116
   Reddy SDN, 2011, P NATL ACAD SCI USA, V108, P4200, DOI 10.1073/pnas.1101193108
   Salmena L, 2011, CELL, V146, P353, DOI 10.1016/j.cell.2011.07.014
   Scherzer CR, 2003, HUM MOL GENET, V12, P2457, DOI 10.1093/hmg/ddg265
   Schulz DJ, 2007, P NATL ACAD SCI USA, V104, P13187, DOI 10.1073/pnas.0705827104
   SCHWARZ G, 1978, ANN STAT, V6, P461, DOI 10.1214/aos/1176344136
   Shulman JM, 2011, ANNU REV PATHOL-MECH, V6, P193, DOI 10.1146/annurev-pathol-011110-130242
   Simunovic F, 2009, BRAIN, V132, P1795, DOI 10.1093/brain/awn323
   Snijders T. A, 2011, MULTILEVEL ANAL
   Sonntag KC, 2010, BRAIN RES, V1338, P48, DOI 10.1016/j.brainres.2010.03.106
   Spillantini MG, 1997, NATURE, V388, P839, DOI 10.1038/42166
   Ståhlberg A, 2011, NUCLEIC ACIDS RES, V39, DOI 10.1093/nar/gkq1182
   Tang FC, 2011, NAT METHODS, V8, pS6, DOI [10.1038/NMETH.1557, 10.1038/nmeth.1557]
   Tobin AE, 2009, PLOS ONE, V4, DOI 10.1371/journal.pone.0006742
   Ugolino J, 2011, HUM MOL GENET, V20, P3565, DOI 10.1093/hmg/ddr274
   Vartiainen S, 2006, NEUROBIOL DIS, V22, P477, DOI 10.1016/j.nbd.2005.12.021
   Venda LL, 2010, TRENDS NEUROSCI, V33, P559, DOI 10.1016/j.tins.2010.09.004
   Vermeulen J, 2011, NUCLEIC ACIDS RES, V39, DOI 10.1093/nar/gkr065
   Volpicelli F, 2012, PLOS ONE, V7, DOI 10.1371/journal.pone.0030661
   Wang G, 2008, AM J HUM GENET, V82, P283, DOI 10.1016/j.ajhg.2007.09.021
   Yasuda T, 2009, J NEUROCHEM, V108, P932, DOI 10.1111/j.1471-4159.2008.05827.x
   Yeger-Lotem E, 2009, NAT GENET, V41, P316, DOI 10.1038/ng.337
   Youle RJ, 2011, NAT REV MOL CELL BIO, V12, P9, DOI 10.1038/nrm3028
   Zhang YL, 2005, AM J MED GENET B, V137B, P5, DOI 10.1002/ajmg.b.30195
   Zhou ZG, 2011, MOL CELL NEUROSCI, V48, P29, DOI 10.1016/j.mcn.2011.06.002
   Ziebell M, 2012, NEUROBIOL AGING, V33, DOI 10.1016/j.neurobiolaging.2010.11.010
NR 91
TC 33
Z9 38
U1 0
U2 25
PU ELSEVIER SCIENCE INC
PI NEW YORK
PA STE 800, 230 PARK AVE, NEW YORK, NY 10169 USA
SN 0197-4580
EI 1558-1497
J9 NEUROBIOL AGING
JI Neurobiol. Aging
PD OCT
PY 2014
VL 35
IS 10
BP 2302
EP 2315
DI 10.1016/j.neurobiolaging.2014.03.016
PG 14
WC Geriatrics & Gerontology; Neurosciences
WE Science Citation Index Expanded (SCI-EXPANDED)
SC Geriatrics & Gerontology; Neurosciences & Neurology
GA AM3EK
UT WOS:000339735100017
PM 24742361
OA hybrid, Green Published
DA 2024-02-29
ER

PT J
AU Lu, BW
   Gehrke, S
   Wu, ZH
AF Lu, Bingwei
   Gehrke, Stephan
   Wu, Zhihao
TI RNA metabolism in the pathogenesis of Parkinson's disease
SO BRAIN RESEARCH
LA English
DT Article
DE Parkinson's disease; mRNA metabolism; Translation initiation; MicroRNAs;
   Oxidative stress; Mitochondria; mTOR signaling
ID DOPAMINERGIC NEURON DEGENERATION; MITOCHONDRIAL QUALITY-CONTROL;
   ENDOPLASMIC-RETICULUM STRESS; ALPHA-SYNUCLEIN EXPRESSION; DROSOPHILA
   MODEL; OXIDATIVE STRESS; ANTISENSE RNA; MOUSE MODEL; DJ-1; GENE
AB Neurodegenerative diseases such as Parkinson's disease are progressive disorders of the nervous system that affect the function and maintenance of specific neuronal populations. While most disease cases are sporadic with no known cause, a small percentage of disease cases are caused by inherited genetic mutations. The identification of genes associated with the familial forms of the diseases and subsequent studies of proteins encoded by the disease genes in cellular or animal models have offered much-needed insights into the molecular and cellular mechanisms underlying disease pathogenesis. Recent studies of the familial Parkinson's disease genes have emphasized the importance of RNA metabolism, particularly mRNA translation, in the disease process. It is anticipated that continued studies on the role of RNA metabolism in Parkinson's disease will offer unifying mechanisms for understanding the cause of neuronal dysfunction and degeneration and facilitate the development of novel and rational strategies for treating this debilitating disease.
   This article is part of a Special Issue entitled RNA Metabolism 2013. (C) 2014 Elsevier B.V. All rights reserved.
C1 [Lu, Bingwei; Gehrke, Stephan; Wu, Zhihao] Stanford Univ, Sch Med, Dept Pathol, Stanford, CA 94305 USA.
C3 Stanford University
RP Lu, BW (corresponding author), Stanford Univ, Sch Med, Dept Pathol, Stanford, CA 94305 USA.
EM bingwei@stanford.edu
RI Wu, Zhihao/D-4386-2016; Lu, Bingwei/F-3424-2010
OI Lu, Bingwei/0000-0002-5807-7014
FU McKnight Foundation (Brain Disorders Award); Alzheimer's Association
   [IIRG0626723]; NIH [R01AR054926, R01MH080378, R01NS 084412]
FX We apologize to those whose work we could not cite because of space
   constraints. Research in the author's laboratory is supported by Grants
   from the McKnight Foundation (Brain Disorders Award), Alzheimer's
   Association (IIRG0626723), and the NIH (R01AR054926, R01MH080378, and
   R01NS 084412).
CR Abahuni N, 2007, NEUROSCI LETT, V414, P126, DOI 10.1016/j.neulet.2006.12.053
   Auluck PK, 2002, SCIENCE, V295, P865, DOI 10.1126/science.1067389
   Bonifati V, 2003, SCIENCE, V299, P256, DOI 10.1126/science.1077209
   Carrieri C, 2012, NATURE, V491, P454, DOI 10.1038/nature11508
   Cha GH, 2005, P NATL ACAD SCI USA, V102, P10345, DOI 10.1073/pnas.0500346102
   Chan DC, 2006, CELL, V125, P1241, DOI 10.1016/j.cell.2006.06.010
   Chartier-Harlin MC, 2011, AM J HUM GENET, V89, P398, DOI 10.1016/j.ajhg.2011.08.009
   Chen CY, 2012, CELL DEATH DIFFER, V19, P1623, DOI 10.1038/cdd.2012.42
   Cho HJ, 2013, HUM MOL GENET, V22, P608, DOI 10.1093/hmg/dds470
   Chung CY, 2013, SCIENCE, V342, P983, DOI 10.1126/science.1245296
   Clark IE, 2006, NATURE, V441, P1162, DOI 10.1038/nature04779
   Cooper AA, 2006, SCIENCE, V313, P324, DOI 10.1126/science.1129462
   Cooper O, 2012, SCI TRANSL MED, V4, DOI 10.1126/scitranslmed.3003985
   Corti O, 2003, HUM MOL GENET, V12, P1427, DOI 10.1093/hmg/ddg159
   Dawson TM, 2010, NEURON, V66, P646, DOI 10.1016/j.neuron.2010.04.034
   Dawson TM, 2003, SCIENCE, V302, P819, DOI 10.1126/science.1087753
   Deng HS, 2008, P NATL ACAD SCI USA, V105, P14503, DOI 10.1073/pnas.0803998105
   Devine MJ, 2011, NAT REV CANCER, V11, P812, DOI 10.1038/nrc3150
   DEXTER DT, 1994, ANN NEUROL, V35, P38, DOI 10.1002/ana.410350107
   Dong ZZ, 2005, MOL THER, V11, P80, DOI 10.1016/j.ymthe.2004.09.007
   Doxakis E, 2010, J BIOL CHEM, V285, P12726, DOI 10.1074/jbc.M109.086827
   Dunnett SB, 1999, NATURE, V399, pA32, DOI 10.1038/399a032
   Exner N, 2007, J NEUROSCI, V27, P12413, DOI 10.1523/JNEUROSCI.0719-07.2007
   Feany MB, 2000, NATURE, V404, P394, DOI 10.1038/35006074
   Gehrke S, 2010, NATURE, V466, P637, DOI 10.1038/nature09191
   Gingras AC, 1999, ANNU REV BIOCHEM, V68, P913, DOI 10.1146/annurev.biochem.68.1.913
   Goldberg MS, 2003, J BIOL CHEM, V278, P43628, DOI 10.1074/jbc.M308947200
   Goldberg MS, 2005, NEURON, V45, P489, DOI 10.1016/j.neuron.2005.01.041
   Gradi A, 1998, MOL CELL BIOL, V18, P334, DOI 10.1128/MCB.18.1.334
   Greene JC, 2003, P NATL ACAD SCI USA, V100, P4078, DOI 10.1073/pnas.0737556100
   Hao LY, 2010, P NATL ACAD SCI USA, V107, P9747, DOI 10.1073/pnas.0911175107
   Herzig MC, 2011, HUM MOL GENET, V20, P4209, DOI 10.1093/hmg/ddr348
   Höglinger GU, 2007, P NATL ACAD SCI USA, V104, P3585, DOI 10.1073/pnas.0611671104
   Holcik M, 2005, NAT REV MOL CELL BIO, V6, P318, DOI 10.1038/nrm1618
   Imai Y, 2001, CELL, V105, P891, DOI 10.1016/S0092-8674(01)00407-X
   Imai Y, 2008, EMBO J, V27, P2432, DOI 10.1038/emboj.2008.163
   Junn E, 2009, P NATL ACAD SCI USA, V106, P13052, DOI 10.1073/pnas.0906277106
   Kedersha N, 2002, MOL BIOL CELL, V13, P195, DOI 10.1091/mbc.01-05-0221
   Khoo SK, 2012, J PARKINSON DIS, V2, P321, DOI 10.3233/JPD-012144
   Kim NC, 2013, NEURON, V78, P65, DOI 10.1016/j.neuron.2013.02.029
   Kim RH, 2005, CANCER CELL, V7, P263, DOI 10.1016/j.ccr.2005.02.010
   King OD, 2012, BRAIN RES, V1462, P61, DOI 10.1016/j.brainres.2012.01.016
   Kitada T, 1998, NATURE, V392, P605, DOI 10.1038/33416
   Kitao Y, 2007, HUM MOL GENET, V16, P50, DOI 10.1093/hmg/ddl439
   Ko HS, 2005, J NEUROSCI, V25, P7968, DOI 10.1523/JNEUROSCI.2172-05.2005
   Kumar A, 2010, PLOS ONE, V5, DOI 10.1371/journal.pone.0008730
   Lang AE, 1998, NEW ENGL J MED, V339, P1130, DOI 10.1056/NEJM199810153391607
   Lang AE, 1998, NEW ENGL J MED, V339, P1044, DOI 10.1056/NEJM199810083391506
   Lesage S, 2012, NEUROBIOL AGING, V33, DOI 10.1016/j.neurobiolaging.2012.05.006
   Li YP, 2009, NAT NEUROSCI, V12, P826, DOI 10.1038/nn.2349
   Liu S, 2010, PLOS GENET, V6, DOI 10.1371/journal.pgen.1001237
   Liu Z, 2008, P NATL ACAD SCI USA, V105, P2693, DOI 10.1073/pnas.0708452105
   MAROTEAUX L, 1988, J NEUROSCI, V8, P2804
   Martins M, 2011, PLOS ONE, V6, DOI 10.1371/journal.pone.0025443
   Masliah E, 2000, SCIENCE, V287, P1265, DOI 10.1126/science.287.5456.1265
   Menzies FM, 2005, CURR BIOL, V15, P1578, DOI 10.1016/j.cub.2005.07.036
   Meulener M, 2005, CURR BIOL, V15, P1572, DOI 10.1016/j.cub.2005.07.064
   Mouradian MM, 2012, NEUROBIOL DIS, V46, P279, DOI 10.1016/j.nbd.2011.12.046
   Nagakubo D, 1997, BIOCHEM BIOPH RES CO, V231, P509, DOI 10.1006/bbrc.1997.6132
   Narendra DP, 2010, PLOS BIOL, V8, DOI 10.1371/journal.pbio.1000298
   Ng CH, 2009, J NEUROSCI, V29, P11257, DOI 10.1523/JNEUROSCI.2375-09.2009
   Paisán-Ruíz C, 2004, NEURON, V44, P595, DOI 10.1016/j.neuron.2004.10.023
   Park J, 2009, BIOCHEM BIOPH RES CO, V378, P518, DOI 10.1016/j.bbrc.2008.11.086
   Park J, 2006, NATURE, V441, P1157, DOI 10.1038/nature04788
   Pesah Y, 2004, DEVELOPMENT, V131, P2183, DOI 10.1242/dev.01095
   Polymeropoulos MH, 1997, SCIENCE, V276, P2045, DOI 10.1126/science.276.5321.2045
   Poole AC, 2008, P NATL ACAD SCI USA, V105, P1638, DOI 10.1073/pnas.0709336105
   RAY BK, 1985, J BIOL CHEM, V260, P7651
   Rhinn H, 2012, NAT COMMUN, V3, DOI 10.1038/ncomms2032
   Richter JD, 2005, NATURE, V433, P477, DOI 10.1038/nature03205
   Sacktor B, 1976, Biochem Soc Symp, P111
   Sang TK, 2007, J NEUROSCI, V27, P981, DOI 10.1523/JNEUROSCI.4810-06.2007
   Sarbassov DD, 2005, SCIENCE, V307, P1098, DOI 10.1126/science.1106148
   Sarraf SA, 2013, NATURE, V496, P372, DOI 10.1038/nature12043
   Schapira AH, 2011, MOVEMENT DISORD, V26, P1049, DOI 10.1002/mds.23732
   Scheele C, 2007, BMC GENOMICS, V8, DOI 10.1186/1471-2164-8-74
   Shin JH, 2011, CELL, V144, P689, DOI 10.1016/j.cell.2011.02.010
   Singleton AB, 2003, SCIENCE, V302, P841, DOI 10.1126/science.1090278
   SONENBERG N, 1979, P NATL ACAD SCI USA, V76, P4345, DOI 10.1073/pnas.76.9.4345
   Sotiriou S, 2009, NEUROSCI LETT, V461, P196, DOI 10.1016/j.neulet.2009.06.034
   Spillantini MG, 1997, NATURE, V388, P839, DOI 10.1038/42166
   Tain LS, 2009, NAT NEUROSCI, V12, P1129, DOI 10.1038/nn.2372
   Taylor JP, 2006, TRENDS MOL MED, V12, P76, DOI 10.1016/j.molmed.2005.12.004
   Trancikova A, 2012, PLOS ONE, V7, DOI 10.1371/journal.pone.0047784
   Trinh J, 2013, NAT REV NEUROL, V9, P445, DOI 10.1038/nrneurol.2013.132
   Twig G, 2008, EMBO J, V27, P433, DOI 10.1038/sj.emboj.7601963
   Unoki M, 2001, ONCOGENE, V20, P4457, DOI 10.1038/sj.onc.1204608
   Valente EM, 2004, SCIENCE, V304, P1158, DOI 10.1126/science.1096284
   van der Brug MP, 2008, P NATL ACAD SCI USA, V105, P10244, DOI 10.1073/pnas.0708518105
   Venderova K, 2009, HUM MOL GENET, V18, P4390, DOI 10.1093/hmg/ddp394
   Wang C, 2007, J NEUROSCI, V27, P8563, DOI 10.1523/JNEUROSCI.0218-07.2007
   Wang DF, 2006, P NATL ACAD SCI USA, V103, P13244, DOI 10.1073/pnas.0605551103
   Whitworth AJ, 2005, P NATL ACAD SCI USA, V102, P8024, DOI 10.1073/pnas.0501078102
   Wilhelm JE, 2005, BIOL CELL, V97, P235, DOI 10.1042/BC20040097
   Wu YR, 2004, HUM GENET, V114, P236, DOI 10.1007/s00439-003-1050-1
   Wu ZH, 2013, GENE DEV, V27, P157, DOI 10.1101/gad.203406.112
   Wullschleger S, 2006, CELL, V124, P471, DOI 10.1016/j.cell.2006.01.016
   Yang YF, 2003, NEURON, V37, P911, DOI 10.1016/S0896-6273(03)00143-0
   Yang YF, 2005, P NATL ACAD SCI USA, V102, P13670, DOI 10.1073/pnas.0504610102
   Yang YF, 2008, P NATL ACAD SCI USA, V105, P7070, DOI 10.1073/pnas.0711845105
   Yang YF, 2006, P NATL ACAD SCI USA, V103, P10793, DOI 10.1073/pnas.0602493103
   Youle RJ, 2011, NAT REV MOL CELL BIO, V12, P9, DOI 10.1038/nrm3028
   Zanon A, 2013, PLOS ONE, V8, DOI 10.1371/journal.pone.0078648
   Zid BM, 2009, CELL, V139, P149, DOI 10.1016/j.cell.2009.07.034
   Zimprich A, 2004, NEURON, V44, P601, DOI 10.1016/j.neuron.2004.11.005
   Ziviani E, 2010, P NATL ACAD SCI USA, V107, P5018, DOI 10.1073/pnas.0913485107
   Zoncu R, 2011, NAT REV MOL CELL BIO, V12, P21, DOI 10.1038/nrm3025
NR 107
TC 10
Z9 13
U1 1
U2 20
PU ELSEVIER SCIENCE BV
PI AMSTERDAM
PA PO BOX 211, 1000 AE AMSTERDAM, NETHERLANDS
SN 0006-8993
EI 1872-6240
J9 BRAIN RES
JI Brain Res.
PD OCT 10
PY 2014
VL 1584
SI SI
BP 105
EP 115
DI 10.1016/j.brainres.2014.03.003
PG 11
WC Neurosciences
WE Science Citation Index Expanded (SCI-EXPANDED)
SC Neurosciences & Neurology
GA AR8PZ
UT WOS:000343838400012
PM 24631951
OA Green Accepted
DA 2024-02-29
ER

PT J
AU Magen, I
   Hornstein, E
AF Magen, Iddo
   Hornstein, Eran
TI Oligonucleotide-based therapy for neurodegenerative diseases
SO BRAIN RESEARCH
LA English
DT Article
DE Antisense oligonucleotides; Delivery; RNA interference; siRNA; microRNA;
   Neurodegeneration
ID AMYOTROPHIC-LATERAL-SCLEROSIS; AMYLOID PRECURSOR PROTEIN; SMALL
   INTERFERING RNA; NATURAL ANTISENSE TRANSCRIPT; DUCHENNE
   MUSCULAR-DYSTROPHY; FAMILIAL PARKINSONS-DISEASE; NEURONAL SIRNA
   DELIVERY; BLOOD-BRAIN-BARRIER; ALZHEIMERS-DISEASE; HUNTINGTONS-DISEASE
AB Molecular genetics insight into the pathogenesis of several neurodegenerative diseases, such as Alzheimer's disease, Parkinson's disease, Huntington's disease and amyotrophic lateral sclerosis, encourages direct interference with the activity of neurotoxic genes or the molecular activation of neuroprotective pathways. Oligonucleotide-based therapies are recently emerging as an efficient strategy for drug development and these can be employed as new treatments of neurodegenerative states. Here we review advances in this field in recent years which suggest an encouraging assessment that oligonucleotide technologies for targeting of RNAs will enable the development of new therapies and will contribute to preservation of brain integrity.
   This article is part of a Special Issue entitled RNA Metabolism 2013. (C) 2014 Elsevier B.V. All rights reserved.
C1 [Magen, Iddo; Hornstein, Eran] Weizmann Inst Sci, Dept Mol Genet, Fac Biochem, Rehovot, Israel.
C3 Weizmann Institute of Science
RP Magen, I (corresponding author), Weizmann Inst Sci, Dept Mol Genet, Fac Biochem, Rehovot, Israel.
EM iddo.magen@weizmann.ac.il; eran.hornstein@weizmann.ac.il
OI Magen, Iddo/0000-0002-3011-3175
CR Abe M, 2013, TRENDS CELL BIOL, V23, P30, DOI 10.1016/j.tcb.2012.08.013
   Ahari SE, 2007, CELL MOL NEUROBIOL, V27, P695, DOI 10.1007/s10571-007-9160-2
   Alvarez-Erviti L, 2011, NAT BIOTECHNOL, V29, P341, DOI 10.1038/nbt.1807
   Banks WA, 2001, J PHARMACOL EXP THER, V297, P1113
   Belliveau NM, 2012, MOL THER-NUCL ACIDS, V1, DOI 10.1038/mtna.2012.28
   Bennett CF, 2010, ANNU REV PHARMACOL, V50, P259, DOI 10.1146/annurev.pharmtox.010909.105654
   Biswas S, 2011, J DRUG TARGET, V19, P552, DOI 10.3109/1061186X.2010.536983
   Boddapati SV, 2005, J LIPOSOME RES, V15, P49, DOI 10.1081/LPR-200064958
   Bonci D, 2008, NAT MED, V14, P1271, DOI 10.1038/nm.1880
   Booth AM, 2006, J CELL BIOL, V172, P923, DOI 10.1083/jcb.200508014
   Boudreau RL, 2011, MOL THER, V19, P2169, DOI 10.1038/mt.2011.185
   Bumcrot D, 2006, NAT CHEM BIOL, V2, P711, DOI 10.1038/nchembio839
   Cardoso ALC, 2008, J CONTROL RELEASE, V132, P113, DOI 10.1016/j.jconrel.2008.08.014
   Care A, 2007, NAT MED, V13, P613, DOI 10.1038/nm1582
   Carroll JB, 2011, MOL THER, V19, P2178, DOI 10.1038/mt.2011.201
   Chartier-Harlin MC, 2004, LANCET, V364, P1167, DOI 10.1016/S0140-6736(04)17103-1
   Chauhan NB, 2007, NEUROSCIENCE, V146, P143, DOI 10.1016/j.neuroscience.2007.01.008
   Chen YZ, 2004, AM J HUM GENET, V74, P1128, DOI 10.1086/421054
   Choung S, 2006, BIOCHEM BIOPH RES CO, V342, P919, DOI 10.1016/j.bbrc.2006.02.049
   Chung DW, 2011, HUM MOL GENET, V20, P3467, DOI 10.1093/hmg/ddr263
   Cirak S, 2012, MOL THER, V20, P462, DOI 10.1038/mt.2011.248
   Claxton A, 2013, J ALZHEIMERS DIS, V35, P789, DOI 10.3233/JAD-122308
   Crooke ST, 2013, BRIT J CLIN PHARMACO, V76, P269, DOI 10.1111/j.1365-2125.2012.04469.x
   Czauderna F, 2003, NUCLEIC ACIDS RES, V31, P2705, DOI 10.1093/nar/gkg393
   Davidson BL, 2011, NAT REV GENET, V12, P329, DOI 10.1038/nrg2968
   DeJesus-Hernandez M, 2011, NEUROLOGY, V77, P1102, DOI 10.1212/WNL.0b013e31822e563c
   DeVincenzo J, 2008, ANTIVIR RES, V77, P225, DOI 10.1016/j.antiviral.2007.11.009
   DiFiglia M, 2007, P NATL ACAD SCI USA, V104, P17204, DOI 10.1073/pnas.0708285104
   Droppelmann C.A., 2014, AMYOTROPH LATERAL SC
   Ebert MS, 2007, NAT METHODS, V4, P721, DOI 10.1038/NMETH1079
   Ebert MS, 2010, RNA, V16, P2043, DOI 10.1261/rna.2414110
   Elbashir SM, 2002, METHODS, V26, P199, DOI 10.1016/S1046-2023(02)00023-3
   Elmén J, 2005, NUCLEIC ACIDS RES, V33, P439, DOI 10.1093/nar/gki193
   Emst C, 2013, FRONT CELL NEUROSCI, V7, DOI 10.3389/fncel.2013.00168
   Erickson MA, 2012, J ALZHEIMERS DIS, V28, P951, DOI 10.3233/JAD-2011-111517
   Evers MM, 2011, PLOS ONE, V6, DOI 10.1371/journal.pone.0024308
   Fabian MR, 2010, ANNU REV BIOCHEM, V79, P351, DOI 10.1146/annurev-biochem-060308-103103
   Faghihi MA, 2008, NAT MED, V14, P723, DOI 10.1038/nm1784
   Faghihi MA, 2010, GENOME BIOL, V11, DOI 10.1186/gb-2010-11-5-r56
   Fire A, 1998, NATURE, V391, P806, DOI 10.1038/35888
   Francis PT, 1999, J NEUROL NEUROSUR PS, V66, P137, DOI 10.1136/jnnp.66.2.137
   Freiherr J, 2013, CNS DRUGS, V27, P505, DOI 10.1007/s40263-013-0076-8
   Fu AL, 2005, BRAIN RES, V1066, P10, DOI 10.1016/j.brainres.2005.09.063
   Gascon E., 2014, J NEUROGENET
   Gentner B, 2009, NAT METHODS, V6, P63, DOI [10.1038/NMETH.1277, 10.1038/nmeth.1277]
   Godinho BMDC, 2013, MOL PHARMACEUT, V10, P640, DOI 10.1021/mp3003946
   Goodchild J, 2011, METHODS MOL BIOL, V764, P1, DOI 10.1007/978-1-61779-188-8_1
   Gragoudas ES, 2004, NEW ENGL J MED, V351, P2805, DOI 10.1056/NEJMoa042760
   Grasbon-Frodl EM, 1999, NEUROGENETICS, V2, P121, DOI 10.1007/s100480050063
   Greenway MJ, 2006, NAT GENET, V38, P411, DOI 10.1038/ng1742
   Gregory Richard I., 2006, V342, P33, DOI 10.1385/1-59745-123-1:33
   Grünweller A, 2003, NUCLEIC ACIDS RES, V31, P3185, DOI 10.1093/nar/gkg409
   Guttman M, 2012, NATURE, V482, P339, DOI 10.1038/nature10887
   Haraguchi T, 2009, NUCLEIC ACIDS RES, V37, DOI 10.1093/nar/gkp040
   Hornung V, 2005, NAT MED, V11, P263, DOI 10.1038/nm1191
   Hu JX, 2009, NAT BIOTECHNOL, V27, P478, DOI 10.1038/nbt.1539
   Hua YM, 2010, GENE DEV, V24, P1634, DOI 10.1101/gad.1941310
   Hwang DW, 2011, BIOMATERIALS, V32, P4968, DOI 10.1016/j.biomaterials.2011.03.047
   Ibáñez P, 2004, LANCET, V364, P1169, DOI 10.1016/S0140-6736(04)17104-3
   Ifediba MA, 2010, BIOCONJUGATE CHEM, V21, P803, DOI 10.1021/bc900488e
   Janssen HLA, 2013, NEW ENGL J MED, V368, P1685, DOI 10.1056/NEJMoa1209026
   Judge AD, 2005, NAT BIOTECHNOL, V23, P457, DOI 10.1038/nbt1081
   Junn E, 2012, PHARMACOL THERAPEUT, V133, P142, DOI 10.1016/j.pharmthera.2011.10.002
   Kabashi E, 2011, PLOS GENET, V7, DOI 10.1371/journal.pgen.1002214
   Kalani A, 2014, MOL NEUROBIOL, V49, P590, DOI 10.1007/s12035-013-8544-1
   Kalbfuss B, 2001, J BIOL CHEM, V276, P42986, DOI 10.1074/jbc.M105113200
   Kanazawa T, 2013, BIOMATERIALS, V34, P9220, DOI 10.1016/j.biomaterials.2013.08.036
   Kasraie S, 2008, CELL MOL NEUROBIOL, V28, P933, DOI 10.1007/s10571-008-9261-6
   Keefe AD, 2010, NAT REV DRUG DISCOV, V9, P537, DOI 10.1038/nrd3141
   Keller S, 2006, IMMUNOL LETT, V107, P102, DOI 10.1016/j.imlet.2006.09.005
   Kiernan MC, 2011, LANCET, V377, P942, DOI 10.1016/S0140-6736(10)61156-7
   Kole R, 2012, NAT REV DRUG DISCOV, V11, P125, DOI 10.1038/nrd3625
   Koo T, 2013, HUM GENE THER, V24, P479, DOI 10.1089/hum.2012.234
   Kordasiewicz HB, 2012, NEURON, V74, P1031, DOI 10.1016/j.neuron.2012.05.009
   Koval ED, 2013, HUM MOL GENET, V22, P4127, DOI 10.1093/hmg/ddt261
   Krüger R, 1998, NAT GENET, V18, P106, DOI 10.1038/ng0298-106
   Kumar P, 2007, NATURE, V448, P39, DOI 10.1038/nature05901
   Kwiatkowski TJ, 2009, SCIENCE, V323, P1205, DOI 10.1126/science.1166066
   Lagier-Tourenne C, 2009, CELL, V136, P1001, DOI 10.1016/j.cell.2009.03.006
   Lee ST, 2012, ANN NEUROL, V72, P269, DOI 10.1002/ana.23588
   Lennox KA, 2011, GENE THER, V18, P1111, DOI 10.1038/gt.2011.100
   Lewis BP, 2003, CELL, V115, P787, DOI 10.1016/S0092-8674(03)01018-3
   Locatelli F, 2007, ANN NEUROL, V62, P81, DOI 10.1002/ana.21152
   Longmire M, 2008, NANOMEDICINE-UK, V3, P703, DOI 10.2217/17435889.3.5.703
   Lu R, 2005, NATURE, V436, P1040, DOI 10.1038/nature03870
   Margueron R, 2011, NATURE, V469, P343, DOI 10.1038/nature09784
   McBride JL, 2008, P NATL ACAD SCI USA, V105, P5868, DOI 10.1073/pnas.0801775105
   McBride JL, 2011, MOL THER, V19, P2152, DOI 10.1038/mt.2011.219
   Miller TM, 2013, LANCET NEUROL, V12, P435, DOI 10.1016/S1474-4422(13)70061-9
   Modarresi Farzaneh, 2011, Int J Alzheimers Dis, V2011, P929042, DOI 10.4061/2011/929042
   Morel L, 2013, J BIOL CHEM, V288, P7105, DOI 10.1074/jbc.M112.410944
   Murphy BL, 2013, CANCER RES, V73, P7068, DOI 10.1158/0008-5472.CAN-13-0927
   Nizzardo M, 2012, CELL MOL LIFE SCI, V69, P1641, DOI 10.1007/s00018-011-0881-5
   Nolan K., 2014, J MOL NEUROSCI
   Obad S, 2011, NAT GENET, V43, P371, DOI 10.1038/ng.786
   Osato N, 2007, GENETICS, V176, P1299, DOI 10.1534/genetics.106.069484
   Pardeshi CV, 2013, EXPERT OPIN DRUG DEL, V10, P957, DOI 10.1517/17425247.2013.790887
   Passini MA, 2011, SCI TRANSL MED, V3, DOI 10.1126/scitranslmed.3001777
   Peek AS, 2007, CURR OPIN MOL THER, V9, P110
   Petersen M, 2002, J AM CHEM SOC, V124, P5974, DOI 10.1021/ja012288d
   Petersen M, 2003, TRENDS BIOTECHNOL, V21, P74, DOI 10.1016/S0167-7799(02)00038-0
   Polymeropoulos MH, 1997, SCIENCE, V276, P2045, DOI 10.1126/science.276.5321.2045
   Proske D, 2005, APPL MICROBIOL BIOT, V69, P367, DOI 10.1007/s00253-005-0193-5
   Pulford B, 2010, PLOS ONE, V5, DOI 10.1371/journal.pone.0011085
   Querbes W, 2009, OLIGONUCLEOTIDES, V19, P23, DOI 10.1089/oli.2008.0165
   Renton AE, 2011, NEURON, V72, P257, DOI 10.1016/j.neuron.2011.09.010
   Rigo F, 2012, J CELL BIOL, V199, P21, DOI 10.1083/jcb.201207087
   ROSEN DR, 1993, NATURE, V362, P59, DOI 10.1038/362059a0
   Rungta RL, 2013, MOL THER-NUCL ACIDS, V2, DOI 10.1038/mtna.2013.65
   Sayed D, 2008, MOL BIOL CELL, V19, P3272, DOI 10.1091/mbc.E08-02-0159
   Scherr M, 2007, NUCLEIC ACIDS RES, V35, DOI 10.1093/nar/gkm971
   Smith RA, 2006, J CLIN INVEST, V116, P2290, DOI 10.1172/JCI25424
   Southwell AL, 2012, TRENDS MOL MED, V18, P634, DOI 10.1016/j.molmed.2012.09.001
   Sreedharan J, 2008, SCIENCE, V319, P1668, DOI 10.1126/science.1154584
   Stein MS, 2011, J ALZHEIMERS DIS, V26, P477, DOI 10.3233/JAD-2011-110149
   Stenvang Jan, 2012, Silence, V3, P1, DOI 10.1186/1758-907X-3-1
   Stiles DK, 2012, EXP NEUROL, V233, P463, DOI 10.1016/j.expneurol.2011.11.020
   Swayze EE, 2007, NUCLEIC ACIDS RES, V35, P687, DOI 10.1093/nar/gkl1071
   Tan PH, 2005, GENE THER, V12, P59, DOI 10.1038/sj.gt.3302376
   Teplova M., 1999, NAT
   Tse MT, 2013, NAT REV DRUG DISCOV, V12, P179, DOI 10.1038/nrd3963
   Uno Y, 2011, HUM GENE THER, V22, P711, DOI 10.1089/hum.2010.083
   Valadi H, 2007, NAT CELL BIOL, V9, P654, DOI 10.1038/ncb1596
   van der Pol E, 2012, PHARMACOL REV, V64, P676, DOI 10.1124/pr.112.005983
   Vance C, 2009, SCIENCE, V323, P1208, DOI 10.1126/science.1165942
   Wahlestedt C, 2013, NAT REV DRUG DISCOV, V12, P433, DOI 10.1038/nrd4018
   Wang H., 2013, HUM MOL GENET
   Wang WX, 2008, J NEUROSCI, V28, P1213, DOI 10.1523/JNEUROSCI.5065-07.2008
   Wang XX, 2011, BIOMATERIALS, V32, P5673, DOI 10.1016/j.biomaterials.2011.04.029
   Watson G, 2006, GENE THER, V13, P917, DOI 10.1038/sj.gt.3302735
   Weissig V, 2006, J LIPOSOME RES, V16, P249, DOI 10.1080/08982100600851169
   Whitehead KA, 2009, NAT REV DRUG DISCOV, V8, P129, DOI 10.1038/nrd2742
   Wilkins C, 2005, NATURE, V436, P1044, DOI 10.1038/nature03957
   Winer L, 2013, JAMA NEUROL, V70, P201, DOI 10.1001/jamaneurol.2013.593
   Yu DB, 2012, CELL, V150, P895, DOI 10.1016/j.cell.2012.08.002
   Zhang JB, 2012, CHEMBIOCHEM, V13, P1940, DOI 10.1002/cbic.201200349
   Zhuang XY, 2011, MOL THER, V19, P1769, DOI 10.1038/mt.2011.164
   Zintchenko A, 2008, BIOCONJUGATE CHEM, V19, P1448, DOI 10.1021/bc800065f
   Zovoilis A, 2011, EMBO J, V30, P4299, DOI 10.1038/emboj.2011.327
   Zsurka G, 2013, IUBMB LIFE, V65, P263, DOI 10.1002/iub.1126
NR 140
TC 29
Z9 32
U1 0
U2 50
PU ELSEVIER SCIENCE BV
PI AMSTERDAM
PA PO BOX 211, 1000 AE AMSTERDAM, NETHERLANDS
SN 0006-8993
EI 1872-6240
J9 BRAIN RES
JI Brain Res.
PD OCT 10
PY 2014
VL 1584
SI SI
BP 116
EP 128
DI 10.1016/j.brainres.2014.04.005
PG 13
WC Neurosciences
WE Science Citation Index Expanded (SCI-EXPANDED)
SC Neurosciences & Neurology
GA AR8PZ
UT WOS:000343838400013
PM 24727531
DA 2024-02-29
ER

PT J
AU Hesse, M
   Arenz, C
AF Hesse, Marlen
   Arenz, Christoph
TI miRNAs as novel therapeutic targets and diagnostic biomarkers for
   Parkinson's disease: a patent evaluation of WO2014018650
SO EXPERT OPINION ON THERAPEUTIC PATENTS
LA English
DT Article
DE association study; circulating RNA; expression profile; microRNA;
   neurodegenerative disorders; Parkinson's disease
ID INDUCED MICRORNA; PROTEIN; EXPRESSION; MECP2; NURR1; RNAS
AB Introduction: Parkinson's disease (PD) requires novel means for early-stage recognition, enabling early therapeutic approaches. Since microRNAs (miRNAs) are important components of the gene regulatory networks in neurodegenerative diseases, there is huge effort to find correlation between expression patterns of miRNAs and disease.
   Areas covered: The current application claims the use of miRNA signatures to diagnose and treat PD also in early nonsymptomatic stages. Therefore, samples from putamen and CSF were collected to identify miRNA signatures in PD. Resulting microarrays provide expression patterns of miRNAs that were highly predictive for different stages of PD pathology. Different kits are provided to determine miRNA signatures and to classify the individual stage of disease. Furthermore, an oligonucleotide is suggested, with the aim to downregulate an miRNA, predicted to play a causal role in the development of PD pathology.
   Expert opinion: The asymptomatic early phase in PD is associated with specific changes in miRNA expression patterns. However, further work is required to assess the real diagnostic and therapeutic potential of this application's findings. Targeting individual miRNAs is a strategy worth to be investigated, but many technical issues still need to be addressed.
C1 [Hesse, Marlen; Arenz, Christoph] Humboldt Univ, Inst Chem, D-12489 Berlin, Germany.
C3 Humboldt University of Berlin
RP Arenz, C (corresponding author), Humboldt Univ, Inst Chem, Brook Taylor Str 2, D-12489 Berlin, Germany.
EM christoph.arenz@chemie.hu-berlin.de
RI Arenz, Christoph/D-1841-2010
OI Arenz, Christoph/0000-0001-7613-9437
CR Barneda-Zahonero B, 2012, J BIOL CHEM, V287, P11351, DOI 10.1074/jbc.M111.272427
   Breving K, 2010, INT J BIOCHEM CELL B, V42, P1316, DOI 10.1016/j.biocel.2009.09.016
   Conaco C, 2006, P NATL ACAD SCI USA, V103, P2422, DOI 10.1073/pnas.0511041103
   Decressac M, 2013, NAT REV NEUROL, V9, P629, DOI 10.1038/nrneurol.2013.209
   Eacker SM, 2009, NAT REV NEUROSCI, V10, P837, DOI 10.1038/nrn2726
   Friedman RC, 2009, GENOME RES, V19, P92, DOI 10.1101/gr.082701.108
   Kelnar K, 2014, ANAL CHEM, V86, P1534, DOI 10.1021/ac403044t
   Kim J, 2007, SCIENCE, V317, P1220, DOI 10.1126/science.1140481
   Klein ME, 2007, NAT NEUROSCI, V10, P1513, DOI 10.1038/nn2010
   Krützfeldt J, 2005, NATURE, V438, P685, DOI 10.1038/nature04303
   LEE RC, 1993, CELL, V75, P843, DOI 10.1016/0092-8674(93)90529-Y
   Lennox KA, 2013, MOL THER-NUCL ACIDS, V2, DOI 10.1038/mtna.2013.46
   Maciotta S, 2013, FRONT CELL NEUROSCI, V7, DOI 10.3389/fncel.2013.00265
   Miñones-Moyano E, 2011, HUM MOL GENET, V20, P3067, DOI 10.1093/hmg/ddr210
   Mouradian MM, 2012, NEUROBIOL DIS, V46, P279, DOI 10.1016/j.nbd.2011.12.046
   Sheinerman KS, 2013, FRONT CELL NEUROSCI, V7, DOI 10.3389/fncel.2013.00150
   Przuntek H, 2004, J NEURAL TRANSM, V111, P201, DOI 10.1007/s00702-003-0102-y
   Rayner KJ, 2011, J CLIN INVEST, V121, P2921, DOI 10.1172/JCI57275
   Sheinerman KS, 2012, AGING-US, V4, P590, DOI 10.18632/aging.100486
   Vo N, 2005, P NATL ACAD SCI USA, V102, P16426, DOI 10.1073/pnas.0508448102
   Wada R, 2010, INT J CANCER, V127, P1106, DOI 10.1002/ijc.25126
   Wanet A, 2012, NUCLEIC ACIDS RES, V40, P4742, DOI 10.1093/nar/gks151
   Wong HKA, 2013, HUM MOL GENET, V22, P3077, DOI 10.1093/hmg/ddt164
NR 23
TC 12
Z9 12
U1 1
U2 8
PU INFORMA HEALTHCARE
PI LONDON
PA TELEPHONE HOUSE, 69-77 PAUL STREET, LONDON EC2A 4LQ, ENGLAND
SN 1354-3776
EI 1744-7674
J9 EXPERT OPIN THER PAT
JI Expert Opin. Ther. Patents
PD NOV
PY 2014
VL 24
IS 11
BP 1271
EP 1276
DI 10.1517/13543776.2014.965679
PG 6
WC Chemistry, Medicinal; Pharmacology & Pharmacy
WE Science Citation Index Expanded (SCI-EXPANDED)
SC Pharmacology & Pharmacy
GA AS0ZK
UT WOS:000344005100009
PM 25307171
DA 2024-02-29
ER

PT J
AU Tarazi, FI
   Sahli, ZT
   Wolny, M
   Mousa, SA
AF Tarazi, F. I.
   Sahli, Z. T.
   Wolny, M.
   Mousa, S. A.
TI Emerging therapies for Parkinson's disease: From bench to bedside
SO PHARMACOLOGY & THERAPEUTICS
LA English
DT Review
DE Adenosine A(2A) antagonists; Anti-apoptotic agents; Deep brain
   stimulation; Pallidotomy; Stem cells; Viral vector gene therapy
ID DEEP-BRAIN-STIMULATION; LEVODOPA-INDUCED DYSKINESIAS; GAMMA-KNIFE
   THALAMOTOMY; HIGH-FREQUENCY STIMULATION; NEUROTROPHIC FACTOR;
   GENE-THERAPY; DOPAMINERGIC-NEURONS; GLUTAMATE RECEPTORS; MITOCHONDRIAL
   DYSFUNCTION; OXIDATIVE STRESS
AB The prevalence of Parkinson's disease (PD) increases with age and is projected to increase in parallel to the rising average age of the population. The disease can have significant health-related, social, and financial implications not only for the patient and the caregiver, but for the health care system as well. While the neuropathology of this neurodegenerative disorder is fairly well understood, its etiology remains a mystery, making it difficult to target therapy. The currently available drugs for treatment provide only symptomatic relief and do not control or prevent disease progression, and as a result patient compliance and satisfaction are low. Several emerging pharmacotherapies for PD are in different stages of clinical development. These therapies include adenosine A(2A) receptor antagonists, glutamate receptor antagonists, monoamine oxidase inhibitors, anti-apoptotic agents, and antioxidants such as coenzyme Q10, N-acetyl cysteine, and edaravone. Other emerging non-pharmacotherapies include viral vector gene therapy, microRNAs, transglutaminases, RTP801, stem cells and glial derived neurotrophic factor (GDNF). In addition, surgical procedures including deep brain stimulation, pallidotomy, thalamotomy and gamma knife surgery have emerged as alternative interventions for advanced PD patients who have completely utilized standard treatments and still suffer from persistent motor fluctuations. While several of these therapies hold much promise in delaying the onset of the disease and slowing its progression, more pharmacotherapies and surgical interventions need to be investigated in different stages of PD. It is hoped that these emerging therapies and surgical procedures will strengthen our clinical armamentarium for improved treatment of PD.
C1 [Tarazi, F. I.; Sahli, Z. T.] Harvard Univ, Sch Med, McLean Hosp, Dept Psychiat, Belmont, MA 02478 USA.
   [Tarazi, F. I.; Sahli, Z. T.] Harvard Univ, Sch Med, McLean Hosp, Neurosci Program, Belmont, MA 02478 USA.
   [Wolny, M.; Mousa, S. A.] Albany Coll Pharm & Hlth Sci, Pharmaceut Res Inst, Rensselaer, NY 12144 USA.
   [Sahli, Z. T.] Amer Univ Beirut, Sch Med, Beirut, Lebanon.
C3 Harvard University; McLean Hospital; Harvard University; McLean
   Hospital; Albany College of Pharmacy & Health Sciences; American
   University of Beirut
RP Tarazi, FI (corresponding author), Harvard Univ, Sch Med, 115 Mill St, Belmont, MA 02478 USA.
EM ftarazi@hms.harvard.edu
RI soler, martha maricel m gomez/L-6025-2014; Mousa, Shaker/A-7151-2017
OI soler, martha maricel m gomez/0000-0002-4412-8108; Mousa,
   Shaker/0000-0002-9294-015X
CR Abbruzzese G, 2012, FUNCT NEUROL, V27, P147
   ALBIN RL, 1989, TRENDS NEUROSCI, V12, P366, DOI 10.1016/0166-2236(89)90074-X
   Andringa G, 2004, FASEB J, V18, P932, DOI 10.1096/fj.03-0829fje
   [Anonymous], 1997, MOVEMENT DISORDERS N
   Antonini A, 2007, MOVEMENT DISORD, V22, P1145, DOI 10.1002/mds.21500
   Antonini A, 2009, PARKINSONISM RELAT D, V15, pS97, DOI 10.1016/S1353-8020(09)70844-2
   Martínez-Banaclocha MA, 2012, MED HYPOTHESES, V79, P8, DOI 10.1016/j.mehy.2012.03.021
   Bajaj N, 2013, J NEUROL NEUROSUR PS, V84, P1288, DOI 10.1136/jnnp-2012-304436
   Baldessarini RJ, 1996, HARVARD REV PSYCHIAT, V3, P301, DOI 10.3109/10673229609017200
   Banaclocha MM, 2000, BRAIN RES, V859, P173, DOI 10.1016/S0006-8993(00)02005-9
   Bao XQ, 2012, NEUROSCIENCE, V202, P396, DOI 10.1016/j.neuroscience.2011.11.036
   Bara-Jimenez W, 2003, NEUROLOGY, V61, P293, DOI 10.1212/01.WNL.0000073136.00548.D4
   Bartus RT, 2013, NEUROBIOL AGING, V34, P35, DOI 10.1016/j.neurobiolaging.2012.07.018
   Beal MF, 2014, JAMA NEUROL, V71, P543, DOI 10.1001/jamaneurol.2014.131
   Bekris LM, 2010, J GERIATR PSYCH NEUR, V23, P228, DOI 10.1177/0891988710383572
   Benamer HTS, 2000, MOVEMENT DISORD, V15, P503, DOI 10.1002/1531-8257(200005)15:3<503::AID-MDS1013>3.0.CO;2-V
   Berg D, 2011, MOVEMENT DISORD, V26, P1243, DOI 10.1002/mds.23616
   Björklund A, 2003, LANCET NEUROL, V2, P437, DOI 10.1016/S1474-4422(03)00442-3
   Blanchet PJ, 1998, MOVEMENT DISORD, V13, P798, DOI 10.1002/mds.870130507
   Bleakman D, 1996, NEUROPHARMACOLOGY, V35, P1689, DOI 10.1016/S0028-3908(96)00156-6
   Bonifati V, 2003, SCIENCE, V299, P256, DOI 10.1126/science.1077209
   Borgohain R, 2014, MOVEMENT DISORD, V29, P229, DOI 10.1002/mds.25751
   BRUNDIN P, 1987, ANN NY ACAD SCI, V495, P476, DOI 10.1111/j.1749-6632.1987.tb23695.x
   Bulluss KJ, 2013, NEUROSURG FOCUS, V35, DOI 10.3171/2013.8.FOCUS13293
   Caccamo D, 2010, EXPERT OPIN THER TAR, V14, P989, DOI 10.1517/14728222.2010.510134
   Calon F, 2003, NEUROBIOL DIS, V14, P404, DOI 10.1016/j.nbd.2003.07.003
   Carmona-Torre F, 2013, NEW ENGL J MED, V368, P2037, DOI [10.1056/NEJMc1303485, 10.1056/NEJMoa1205158]
   Case A, 2007, BIOCHEMISTRY-US, V46, P1106, DOI 10.1021/bi061787u
   Chase TN, 1998, NEUROLOGY, V51, pS30, DOI 10.1212/WNL.51.2_Suppl_2.S30
   Chaudhuri KR, 2006, LANCET NEUROL, V5, P235, DOI 10.1016/S1474-4422(06)70373-8
   Chen JJ, 2011, INT J NEUROSCI, V121, P45, DOI 10.3109/00207454.2011.620193
   Cieslak M, 2008, PURINERG SIGNAL, V4, P305, DOI 10.1007/s11302-008-9100-8
   Coley E, 2009, BRIT J NEUROSURG, V23, P179, DOI 10.1080/02688690802673197
   Colosimo C, 1999, EUR J NEUROL, V6, P1, DOI 10.1046/j.1468-1331.1999.610001.x
   Cookson MR, 2010, HUM MOL GENET, V19, pR21, DOI 10.1093/hmg/ddq167
   Cummings J, 2014, LANCET, V383, P533, DOI 10.1016/S0140-6736(13)62106-6
   Cutler DL, 2012, J CLIN PHARM THER, V37, P578, DOI 10.1111/j.1365-2710.2012.01349.x
   Davis E, 2005, CURR BIOL, V15, P743, DOI 10.1016/j.cub.2005.02.060
   de la Fuente-Fernández R, 2012, NEUROLOGY, V78, P696, DOI 10.1212/WNL.0b013e318248e520
   Devos D, 2009, MOVEMENT DISORD, V24, P993, DOI 10.1002/mds.22450
   DeYoung MP, 2008, GENE DEV, V22, P239, DOI 10.1101/gad.1617608
   Di Monte DA, 2002, NEUROTOXICOLOGY, V23, P487, DOI 10.1016/S0161-813X(02)00099-2
   Doench JG, 2004, GENE DEV, V18, P504, DOI 10.1101/gad.1184404
   Du B, 1996, GENE THER, V3, P254
   Dudek H, 1997, SCIENCE, V275, P661, DOI 10.1126/science.275.5300.661
   Dungo RT, 2013, DRUGS, V73, P1503, DOI 10.1007/s40265-013-0111-6
   During M J, 2001, Hum Gene Ther, V12, P1589
   Eggert K, 2010, MOVEMENT DISORD, V25, P896, DOI 10.1002/mds.22974
   ELIAS WJ, 2013, GLOB PUBLIC HEALTH, V8, P640, DOI DOI 10.1056/NEJMOA1300962
   Ellisen LW, 2002, MOL CELL, V10, P995, DOI 10.1016/S1097-2765(02)00706-2
   Elsworth JD, 1997, EXP NEUROL, V144, P4, DOI 10.1006/exnr.1996.6379
   Fariello RG, 2007, NEUROTHERAPEUTICS, V4, P110, DOI 10.1016/j.nurt.2006.11.011
   Favre E, 2013, NEUROTHERAPEUTICS, V10, P154, DOI 10.1007/s13311-012-0166-1
   Feigin A, 2003, NEUROLOGY, V61, P286, DOI 10.1212/WNL.61.3.286
   Fenoy AJ, 2012, J NEUROSURG, V116, P1324, DOI 10.3171/2012.1.JNS111798
   Fernandez HH, 2011, CURR MED RES OPIN, V27, P907, DOI 10.1185/03007995.2011.560146
   Fine J, 2000, NEW ENGL J MED, V342, P1708, DOI 10.1056/NEJM200006083422304
   Freed CR, 2003, J NEUROL, V250, P44, DOI 10.1007/s00415-003-1308-5
   Freed CR, 2001, NEW ENGL J MED, V344, P710, DOI 10.1056/NEJM200103083441002
   Freed WJ, 2004, CELL TRANSPLANT, V13, P319, DOI 10.3727/000000004783984025
   Fukuda M, 2000, STEREOT FUNCT NEUROS, V74, P11, DOI 10.1159/000056458
   Geraerts M, 2007, STEM CELLS, V25, P263, DOI 10.1634/stemcells.2006-0364
   Gill SS, 2003, NAT MED, V9, P589, DOI 10.1038/nm850
   Goldman JG, 2011, EXPERT OPIN PHARMACO, V12, P2009, DOI 10.1517/14656566.2011.587122
   Grégoire L, 2013, PARKINSONISM RELAT D, V19, P508, DOI 10.1016/j.parkreldis.2013.01.009
   Grondin R, 2002, BRAIN, V125, P2191, DOI 10.1093/brain/awf234
   Hadjivassiliou M, 2008, ANN NEUROL, V64, P332, DOI 10.1002/ana.21450
   Hallett M, 1999, NEUROLOGY, V53, P1910, DOI 10.1212/WNL.53.9.1910
   Hallett M, 2000, MOVEMENT DISORD, V15, P436, DOI 10.1002/1531-8257(200005)15:3<436::AID-MDS1003>3.0.CO;2-L
   Hardy J, 2006, ANN NEUROL, V60, P389, DOI 10.1002/ana.21022
   Hariz MI, 2001, J NEUROSURG, V94, P552, DOI 10.3171/jns.2001.94.4.0552
   Harraz MM, 2011, J CHEM NEUROANAT, V42, P127, DOI 10.1016/j.jchemneu.2011.01.005
   Hartmann A, 2000, P NATL ACAD SCI USA, V97, P2875, DOI 10.1073/pnas.040556597
   Hauser DN, 2013, NEUROBIOL DIS, V51, P35, DOI 10.1016/j.nbd.2012.10.011
   Hauser RA, 2003, NEUROLOGY, V61, P297, DOI 10.1212/01.WNL.0000081227.84197.0B
   Hauser RA, 2011, LANCET NEUROL, V10, P221, DOI 10.1016/S1474-4422(11)70012-6
   Hermanowicz N, 2001, POSTGRAD MED, V110, P15, DOI 10.3810/pgm.2001.12.1060
   Hirsch EC, 1999, MOVEMENT DISORD, V14, P383, DOI 10.1002/1531-8257(199903)14:2<383::AID-MDS1037>3.0.CO;2-F
   Holmay MJ, 2013, CLIN NEUROPHARMACOL, V36, P103, DOI 10.1097/WNF.0b013e31829ae713
   Hornykiewicz O, 2002, AMINO ACIDS, V23, P65, DOI 10.1007/s00726-001-0111-9
   HUGDAHL K, 1990, BRAIN LANG, V39, P1, DOI 10.1016/0093-934X(90)90001-W
   Hwang DY, 2003, MOL BRAIN RES, V114, P123, DOI 10.1016/S0169-328X(03)00162-1
   Isacson D, 2008, ACTA NEUROL SCAND, V118, P379, DOI 10.1111/j.1600-0404.2008.01049.x
   Jahangirvand A, 2013, MOVEMENT DISORD, V28, pS207
   Jankovic J, 2008, J NEUROL NEUROSUR PS, V79, P368, DOI 10.1136/jnnp.2007.131045
   Jankovic J, 2005, MOVEMENT DISORD, V20, pS11, DOI 10.1002/mds.20458
   Jeitner TM, 2009, J NEUROCHEM, V109, P160, DOI 10.1111/j.1471-4159.2009.05843.x
   Jeitner TM, 2005, BIOCHEM PHARMACOL, V69, P961, DOI 10.1016/j.bcp.2004.12.011
   Jenner P, 2003, ANN NEUROL, V53, pS26, DOI 10.1002/ana.10483
   Jenner P, 2006, NEUROLOGY, V66, pS24, DOI 10.1212/WNL.66.10_suppl_4.S24
   Kandel ER., 2000, Principles of Neural Science, V4
   Kaplitt MG, 2007, LANCET, V369, P2097, DOI 10.1016/S0140-6736(07)60982-9
   Kim J, 2007, SCIENCE, V317, P1220, DOI 10.1126/science.1140481
   Kim Y, 2008, BIOTECHNOL LETT, V30, P31, DOI 10.1007/s10529-007-9496-1
   Kitada T, 1998, NATURE, V392, P605, DOI 10.1038/33416
   Kondziolka D, 2000, SURG NEUROL, V54, P406, DOI 10.1016/S0090-3019(00)00348-7
   Konitsiotis S, 2000, NEUROLOGY, V54, P1589, DOI 10.1212/WNL.54.8.1589
   Kooshkabadi A, 2013, J NEUROSURG, V118, P713, DOI 10.3171/2013.1.JNS121111
   Kordower JH, 2000, SCIENCE, V290, P767, DOI 10.1126/science.290.5492.767
   KYRIAKIS JM, 1994, NATURE, V369, P156, DOI 10.1038/369156a0
   Lang AE, 2006, ANN NEUROL, V59, P459, DOI 10.1002/ana.20737
   Lapchak PA, 2010, EXPERT OPIN PHARMACO, V11, P1753, DOI 10.1517/14656566.2010.493558
   Lee KH, 2011, J NEURAL ENG, V8, DOI 10.1088/1741-2560/8/4/046001
   Lee KH, 2004, J NEUROSURG, V101, P511, DOI 10.3171/jns.2004.101.3.0511
   Lees A, 2012, MOVEMENT DISORD, V27, P284, DOI 10.1002/mds.23983
   Leksell L., 1949, ACTA CHIR SCAND, V99, P33
   Li B, 2013, J MOL NEUROSCI, V51, P539, DOI 10.1007/s12031-013-0022-8
   Lim SY, 2010, ARCH NEUROL-CHICAGO, V67, P584, DOI 10.1001/archneurol.2010.69
   LIN LFH, 1993, SCIENCE, V260, P1130, DOI 10.1126/science.8493557
   Lodge D, 1996, NEUROPHARMACOLOGY, V35, P1681, DOI 10.1016/S0028-3908(96)00155-4
   LundJohansen M, 1996, J NEUROL NEUROSUR PS, V60, P564, DOI 10.1136/jnnp.60.5.564
   Luo J, 2002, SCIENCE, V298, P425, DOI 10.1126/science.1074549
   Lyons Kelly E, 2011, Am J Manag Care, V17 Suppl 12, pS308
   Malagelada C, 2006, J NEUROSCI, V26, P9996, DOI 10.1523/JNEUROSCI.3292-06.2006
   Malagelada C, 2010, J NEUROSCI, V30, P1166, DOI 10.1523/JNEUROSCI.3944-09.2010
   Malagelada C, 2008, J NEUROSCI, V28, P14363, DOI 10.1523/JNEUROSCI.3928-08.2008
   Maroney AC, 1999, J NEUROCHEM, V73, P1901
   Maroney AC, 2001, J BIOL CHEM, V276, P25302, DOI 10.1074/jbc.M011601200
   Martin E, 2009, ANN NEUROL, V66, P858, DOI 10.1002/ana.21801
   Martínez M, 1999, LIFE SCI, V64, P1253, DOI 10.1016/S0024-3205(98)00472-X
   McCown TJ, 1996, BRAIN RES, V713, P99, DOI 10.1016/0006-8993(95)01488-8
   McNaught KSP, 2004, INT REV NEUROBIOL, V62, P95, DOI 10.1016/S0074-7742(04)62003-4
   McNaught KSP, 2006, NEUROBIOL AGING, V27, P530, DOI 10.1016/j.neurobiolaging.2005.08.012
   Mehanna R, 2010, PARKINSONISM RELAT D, V16, P628, DOI 10.1016/j.parkreldis.2010.07.004
   Merello M, 2001, J NEUROL NEUROSUR PS, V71, P611, DOI 10.1136/jnnp.71.5.611
   Merims D, 2001, Neurol Neurochir Pol, V35 Suppl 3, P65
   Merola A, 2011, MOVEMENT DISORD, V26, P664, DOI 10.1002/mds.23524
   Metman LV, 1998, NEUROLOGY, V50, P1323, DOI 10.1212/WNL.50.5.1323
   Michotte A, 2003, ACTA NEUROL BELG, V103, P155
   Müller T, 2003, NEUROSCI LETT, V341, P201, DOI 10.1016/S0304-3940(03)00185-X
   Murakata C, 2002, BIOORG MED CHEM LETT, V12, P147, DOI 10.1016/S0960-894X(01)00690-4
   Nagatsu T, 2009, PARKINSONISM RELAT D, V15, pS3, DOI 10.1016/S1353-8020(09)70004-5
   Naoi M, 1999, MECH AGEING DEV, V111, P175, DOI 10.1016/S0047-6374(99)00064-0
   Ngoga D, 2014, J NEUROL NEUROSUR PS, V85, P17, DOI 10.1136/jnnp-2012-304715
   Nijhawan SR, 2009, J CLIN NEUROSCI, V16, P44, DOI 10.1016/j.jocn.2008.03.008
   Nishimura K, 2013, BIOL PHARM BULL, V36, P171, DOI 10.1248/bpb.b12-00929
   Nóbrega AC, 2008, PARKINSONISM RELAT D, V14, P646, DOI 10.1016/j.parkreldis.2007.12.007
   Nunes I, 2003, P NATL ACAD SCI USA, V100, P4245, DOI 10.1073/pnas.0230529100
   Nutt JG, 2003, NEUROLOGY, V60, P69, DOI 10.1212/WNL.60.1.69
   Nyholm D, 2005, NEUROLOGY, V65, P1506, DOI 10.1212/01.wnl.0000183146.78892.3f
   Obeso JA, 2000, NEUROLOGY, V55, pS13
   Odekerken VJJ, 2013, LANCET NEUROL, V12, P37, DOI 10.1016/S1474-4422(12)70264-8
   Offen D, 1996, EXP NEUROL, V141, P32, DOI 10.1006/exnr.1996.0136
   Ohye C, 2012, NEUROSURGERY, V70, P526, DOI 10.1227/NEU.0b013e3182350893
   Okun MS, 2013, NEW ENGL J MED, V368, P483, DOI [10.1056/NEJMct1208070, 10.1056/NEJMc1214078]
   Okun MS, 2004, MOVEMENT DISORD, V19, P375, DOI 10.1002/mds.20037
   Okun MS, 2001, ARCH NEUROL-CHICAGO, V58, P1995, DOI 10.1001/archneur.58.12.1995
   Olanow CW, 2006, MOVEMENT DISORD, V21, P1806, DOI 10.1002/mds.21013
   Olanow CW, 2003, ANN NEUROL, V54, P403, DOI 10.1002/ana.10720
   Olanow CW, 1998, ANN NEUROL, V44, pS167
   Ozawa S, 1998, PROG NEUROBIOL, V54, P581, DOI 10.1016/S0301-0082(97)00085-3
   Pahwa R, 2010, AM J MANAG CARE, V16, pS94
   Paisán-Ruíz C, 2004, NEURON, V44, P595, DOI 10.1016/j.neuron.2004.10.023
   Palfi S, 2014, LANCET, V383, P1138, DOI 10.1016/S0140-6736(13)61939-X
   Pålhagen SE, 2012, ACTA NEUROL SCAND, V126, pe29, DOI 10.1111/j.1600-0404.2012.01689.x
   Papa SM, 1996, ANN NEUROL, V39, P574, DOI 10.1002/ana.410390505
   Pardin C, 2008, CHEM BIOL DRUG DES, V72, P189, DOI 10.1111/j.1747-0285.2008.00696.x
   PARKER WD, 1989, ANN NEUROL, V26, P719, DOI 10.1002/ana.410260606
   Patel NK, 2005, ANN NEUROL, V57, P298, DOI 10.1002/ana.20374
   Penney J B Jr, 1986, Mov Disord, V1, P3, DOI 10.1002/mds.870010102
   Piccini P, 2004, LANCET NEUROL, V3, P284, DOI 10.1016/S1474-4422(04)00736-7
   Piccini P, 2006, MOVEMENT DISORD, V21, P2035, DOI 10.1002/mds.20845
   Pinna A, 2014, CNS DRUGS, V28, P455, DOI 10.1007/s40263-014-0161-7
   Polymeropoulos MH, 1997, SCIENCE, V276, P2045, DOI 10.1126/science.276.5321.2045
   Przedborski S, 1998, MOVEMENT DISORD, V13, P35
   Quelhas R, 2013, J PSYCHIATR PRACT, V19, P118, DOI 10.1097/01.pra.0000428558.94329.6d
   Rao SS, 2006, AM FAM PHYSICIAN, V74, P2046
   Récasens M, 2007, CURR DRUG TARGETS, V8, P651, DOI 10.2174/138945007780618544
   Ren ZH, 2009, SCI CHINA SER C, V52, P610, DOI 10.1007/s11427-009-0090-8
   Rideout HJ, 2003, J NEUROCHEM, V84, P803, DOI 10.1046/j.1471-4159.2003.01574.x
   Rodnitzky R. L, 1992, NEUROLOGY S1, V42, P57
   RODNITZKY RL, 1992, NEUROLOGY, V42, P44
   Roshan R, 2009, DRUG DISCOV TODAY, V14, P1123, DOI 10.1016/j.drudis.2009.09.009
   Rosin Diane L., 2003, Neurology, V61, pS12
   Ruottinen HM, 1998, J NEUROL, V245, pP25, DOI 10.1007/PL00007743
   Saporito MS, 2000, J NEUROCHEM, V75, P1200, DOI 10.1046/j.1471-4159.2000.0751200.x
   Saporito MS, 1999, J PHARMACOL EXP THER, V288, P421
   Schapira AHV, 2013, EUR J NEUROL, V20, P271, DOI 10.1111/j.1468-1331.2012.03840.x
   Schapira AHV, 2011, CNS DRUGS, V25, P1061, DOI 10.2165/11596310-000000000-00000
   Schapira AHV, 2010, EXPERT OPIN PHARMACO, V11, P2261, DOI 10.1517/14656566.2010.511612
   Schwid S, 2004, NEUROLOGY, V62, P330
   Shichinohe H, 2004, BRAIN RES, V1029, P200, DOI 10.1016/j.brainres.2004.09.055
   Shoulson I, 2007, NEUROLOGY, V69, P1480, DOI 10.1212/01.wnl.0000277648.63931.c0
   Shults CW, 2002, ARCH NEUROL-CHICAGO, V59, P1541, DOI 10.1001/archneur.59.10.1541
   Sillay KA, 2008, NEUROSURGERY, V62, P360, DOI 10.1227/01.neu.0000316002.03765.33
   Silver Dee E, 2004, Expert Rev Neurother, V4, P589, DOI 10.1586/14737175.4.4.589
   Sofer A, 2005, MOL CELL BIOL, V25, P5834, DOI 10.1128/MCB.25.14.5834-5845.2005
   Stack EC, 2008, BBA-MOL BASIS DIS, V1782, P151, DOI 10.1016/j.bbadis.2007.12.006
   Stocchi F, 2005, ARCH NEUROL-CHICAGO, V62, P905, DOI 10.1001/archneur.62.6.905
   Stocchi F, 2013, MOVEMENT DISORD, V28, P1838, DOI 10.1002/mds.25561
   Strutt AM, 2009, SURG NEUROL, V71, P551, DOI 10.1016/j.surneu.2008.03.039
   Sureda FX, 2011, CURR PHARM DESIGN, V17, P230
   Tatton NA, 1998, ANN NEUROL, V44, pS142, DOI 10.1002/ana.410440721
   Tawfik VL, 2010, NEUROSURGERY, V67, P367, DOI 10.1227/01.NEU.0000371988.73620.4C
   Temel Y, 2010, VITAM HORM, V82, P47, DOI 10.1016/S0083-6729(10)82003-5
   Teramoto H, 1996, J BIOL CHEM, V271, P27225, DOI 10.1074/jbc.271.44.27225
   Tereshchenko J, 2014, NEUROBIOL DIS, V65, P35, DOI 10.1016/j.nbd.2014.01.009
   Thomas A, 2004, J NEUROL NEUROSUR PS, V75, P141
   Tintner R, 2003, EXPERT OPIN INV DRUG, V12, P1803, DOI 10.1517/eoid.12.11.1803.21881
   Tison F., 2013, 65 AM AC NEUR ANN M
   Tolosa E, 2006, LANCET NEUROL, V5, P75, DOI 10.1016/S1474-4422(05)70285-4
   Turner C, 2001, ADV EXP MED BIOL, V487, P229
   Valálik I, 2001, ACTA NEUROCHIR, V143, P1019, DOI 10.1007/s007010170007
   Valente EM, 2004, SCIENCE, V304, P1158, DOI 10.1126/science.1096284
   Vedam-Mai V, 2012, MOL PSYCHIATR, V17, P124, DOI 10.1038/mp.2011.61
   Vermes I, 2004, MOVEMENT DISORD, V19, P1252, DOI 10.1002/mds.20197
   Voges J, 2006, J NEUROL NEUROSUR PS, V77, DOI 10.1136/jnnp.2005.081232
   Wang G, 2008, AM J HUM GENET, V82, P283, DOI 10.1016/j.ajhg.2007.09.021
   Wang ZQ, 2003, J BIOL CHEM, V278, P27053, DOI 10.1074/jbc.M303723200
   Wichmann T, 2011, MOVEMENT DISORD, V26, P1032, DOI 10.1002/mds.23695
   Wood LD, 2010, AM J GERIATR PHARMAC, V8, P294, DOI 10.1016/j.amjopharm.2010.08.002
   Yuan WJ, 2008, BMC NEUROSCI, V9, DOI 10.1186/1471-2202-9-75
   Zrinzo L, 2012, J NEUROSURG, V116, P84, DOI 10.3171/2011.8.JNS101407
   Zurn AD, 2001, BRAIN RES REV, V36, P222, DOI 10.1016/S0165-0173(01)00098-4
NR 214
TC 69
Z9 88
U1 1
U2 58
PU PERGAMON-ELSEVIER SCIENCE LTD
PI OXFORD
PA THE BOULEVARD, LANGFORD LANE, KIDLINGTON, OXFORD OX5 1GB, ENGLAND
SN 0163-7258
J9 PHARMACOL THERAPEUT
JI Pharmacol. Ther.
PD NOV
PY 2014
VL 144
IS 2
BP 123
EP 133
DI 10.1016/j.pharmthera.2014.05.010
PG 11
WC Pharmacology & Pharmacy
WE Science Citation Index Expanded (SCI-EXPANDED)
SC Pharmacology & Pharmacy
GA AR8TS
UT WOS:000343847800003
PM 24854598
DA 2024-02-29
ER

PT J
AU Curinha, A
   Braz, SO
   Pereira-Castro, I
   Cruz, A
   Moreira, A
AF Curinha, Ana
   Braz, Sandra Oliveira
   Pereira-Castro, Isabel
   Cruz, Andrea
   Moreira, Alexandra
TI Implications of polyadenylation in health and disease
SO NUCLEUS
LA English
DT Review
DE gene expression; polyadenylation; alternative polyadenylation; 3
   untranslated region; disease; cell state; APA; Alternative
   polyadenylation; pA tail; polyA tail; PAP; polyA polymerase; PAS; polyA
   site; pA signal; polyA signal; UTR; untranslated region; miRNA;
   microRNA; RBP; RNA-binding protein; RNA Pol II; RNA polymerase II; TLI;
   tandem UTR length index; IMP-1; Insulin-like growth factor 2 mRNA
   binding protein 1; 3READS; 3 Region Extraction and Deep Sequencing;
   DMKN; dermokine; PDXK; pyridoxal kinase; PPIE; peptidylpropylisomerase
   E; CFIm25; Cleavage Factor Im 25kDa; IgM heavy-chain mRNA; CSTF2;
   cleavage stimulatory factor-64kDa; DSE; downstream sequence element;
   siRNAs; small interfering RNAs; TCR; T cell receptor; LPS;
   lipopolysaccharide; TNF-; tumor necrosis factor-; AREs; Au-rich
   elements; IPEX; immune dysfunction; polyendocrinopathy; enteropathy;
   X-linked; FOXP3; forkhead box P3; WAS; Wiskott-Aldrich syndrome; WASP;
   Wiskott-Aldrich syndrome protein; USE; upstream sequence element; CPSF;
   Cleavage and Polyadenylation Specificity Factor; ESC; embryonic stem
   cells; SLE; systemic lupus erythematosus; SNP; single nucleotide
   polymorphism; COX-2; cyclooxygenase 2; AD; Alzheimer disease; aSyn;
   -Synuclein; PD; Parkinson disease; aSynL; longest aSyn isoform; OPMD;
   oculopharyngeal muscular dystrophy; PABPN1; poly(A) binding protein;
   nuclear 1; -GalA; -galactosidase A; FMR1; Fragil X mental retardation 1;
   FXS; Fragile X syndrome; FXPOI; fragile X-associated immature ovarian
   insufficiency; FXTAS; fragile X-associated tremor; ataxia syndrome;
   snRNPs; spliceosomal small nuclear ribonucleoproteins; BPV; bovine
   papilloma virus; SMN; Survival Motor Neuron; SMA; Spinal Muscular
   Atrophy; StAR; steroigogenic acute regulatory; CAH; congenital adrenal
   hyperplasia; HGRG-14; high-glucose-regulated gene; TCF7L2; transcription
   factor 7-like 2; TCF; LEF; T cell factor; lymphoid enhancer factor
ID PRE-MESSENGER-RNA; SYNDROME PROTEIN WASP; ACUTE REGULATORY PROTEIN; 3'
   UNTRANSLATED REGIONS; FRAGILE-X PREMUTATION; POLY(A) TAIL LENGTH;
   ALTERNATIVE POLYADENYLATION; ALPHA-SYNUCLEIN; PROTHROMBIN GENE;
   3-UNTRANSLATED REGION
AB Polyadenylation is the RNA processing step that completes the maturation of nearly all eukaryotic mRNAs. It is a two-step nuclear process that involves an endonucleolytic cleavage of the pre-mRNA at the 3-end and the polymerization of a polyadenosine (polyA) tail, which is fundamental for mRNA stability, nuclear export and efficient translation during development. The core molecular machinery responsible for the definition of a polyA site includes several recognition, cleavage and polyadenylation factors that identify and act on a given polyA signal present in a pre-mRNA, usually an AAUAAA hexamer or similar sequence. This mechanism is tightly regulated by other cis-acting elements and trans-acting factors, and its misregulation can cause inefficient gene expression and may ultimately lead to disease. The majority of genes generate multiple mRNAs as a result of alternative polyadenylation in the 3-untranslated region. The variable lengths of the 3 untranslated regions created by alternative polyadenylation are a recognizable target for differential regulation and clearly affect the fate of the transcript, ultimately modulating the expression of the gene. Over the past few years, several studies have highlighted the importance of polyadenylation and alternative polyadenylation in gene expression and their impact in a variety of physiological conditions, as well as in several illnesses. Abnormalities in the 3-end processing mechanisms thus represent a common feature among many oncological, immunological, neurological and hematological disorders, but slight imbalances can lead to the natural establishment of a specific cellular state. This review addresses the key steps of polyadenylation and alternative polyadenylation in different cellular conditions and diseases focusing on the molecular effectors that ensure a faultless pre-mRNA 3 end formation.
C1 [Curinha, Ana; Braz, Sandra Oliveira; Pereira-Castro, Isabel; Cruz, Andrea; Moreira, Alexandra] Univ Porto, Gene Regulat Grp, IBMC Inst Biol Mol & Celular, P-4100 Porto, Portugal.
   [Curinha, Ana; Braz, Sandra Oliveira] Univ Aveiro, Dept Biol, P-3800 Aveiro, Portugal.
C3 Universidade do Porto; Universidade de Aveiro
RP Moreira, A (corresponding author), Univ Porto, Gene Regulat Grp, IBMC Inst Biol Mol & Celular, Rua Campo Alegre 823, P-4100 Porto, Portugal.
EM alexandra.moreira@ibmc.up.pt
RI Braz, Sandra/ABA-7191-2020; Pereira-Castro, Isabel/F-6487-2010; Cruz,
   Andrea/GWQ-5824-2022; Moreira, Alexandra/B-4803-2011; Cruz,
   Andrea/K-4585-2013
OI Braz, Sandra/0000-0002-4734-9651; Pereira-Castro,
   Isabel/0000-0003-4149-4310; Moreira, Alexandra/0000-0001-9853-7575;
   Cruz, Andrea/0000-0002-1662-3072; Curinha, Ana/0009-0000-5745-1601
FU FEDER through the Operational Competitiveness Programme-COMPETE;
   National Funds through FCT (Fundacao para a Ciencia e a Tecnologia)
   [COMPETE: FCOMP-01-0124-FEDER-021201 (PTDC/SAU-GMG/116621/2010),
   FCOMP-01-0124-FEDER-028252 (PTDC/BEX-BCM/0468/2012),
   NORTE-07-0124-FEDER-000003]; Programa Operacional Regional do Norte
   under the Quadro de Referencia Estrategico Nacional (QREN) [ON.2-O Novo
   Norte]; Programa Operacional Regional do Norte through the Fundo Europeu
   de Desenvolvimento Regional (FEDER); FCT (Fundacao para a Ciencia e
   Tecnologia)
FX This work was funded by FEDER through the Operational Competitiveness
   Programme-COMPETE and by National Funds through FCT (Fundacao para a
   Ciencia e a Tecnologia) under the projects COMPETE:
   FCOMP-01-0124-FEDER-021201 (PTDC/SAU-GMG/116621/2010),
   FCOMP-01-0124-FEDER-028252 (PTDC/BEX-BCM/0468/2012) and
   "NORTE-07-0124-FEDER-000003-Cell Homeostasis Tissue Organization and
   Organism Biology" co-funded by Programa Operacional Regional do Norte
   (ON.2-O Novo Norte), under the Quadro de Referencia Estrategico Nacional
   (QREN), through the Fundo Europeu de Desenvolvimento Regional (FEDER)
   and by FCT (Fundacao para a Ciencia e Tecnologia).
CR Allingham-Hawkins SJ, 1999, AM J MED GENET, V83, P322, DOI 10.1002/(SICI)1096-8628(19990402)83:4<322::AID-AJMG17>3.0.CO;2-B
   Andreu N, 2006, J HUM GENET, V51, P92, DOI 10.1007/s10038-005-0328-7
   Apponi LH, 2010, HUM MOL GENET, V19, P1058, DOI 10.1093/hmg/ddp569
   Bai B, 2013, P NATL ACAD SCI USA, V110, P16562, DOI 10.1073/pnas.1310249110
   Banerjee A, 2013, FEBS J, V280, P4230, DOI 10.1111/febs.12294
   BEELMAN CA, 1995, CELL, V81, P179, DOI 10.1016/0092-8674(95)90326-7
   Beisang D, 2012, WIRES RNA, V3, P719, DOI 10.1002/wrna.1125
   Bennett CL, 2001, NAT GENET, V27, P20, DOI 10.1038/83713
   Bennett CL, 2001, IMMUNOGENETICS, V53, P435, DOI 10.1007/s002510100358
   Berg MG, 2012, CELL, V150, P53, DOI 10.1016/j.cell.2012.05.029
   BEUTLER B, 1995, J INVEST MED, V43, P227
   BIENROTH S, 1993, EMBO J, V12, P585, DOI 10.1002/j.1460-2075.1993.tb05690.x
   BISHOP DF, 1988, P NATL ACAD SCI USA, V85, P3903, DOI 10.1073/pnas.85.11.3903
   Bourgeois JA, 2009, J CLIN PSYCHIAT, V70, P852, DOI 10.4088/JCP.08m04476
   Brais B, 1998, NAT GENET, V18, P164, DOI 10.1038/ng0298-164
   Calado A, 2000, HUM MOL GENET, V9, P2321, DOI 10.1093/oxfordjournals.hmg.a018924
   Carter AM, 2002, THROMB HAEMOSTASIS, V87, P846, DOI 10.1055/s-0037-1613095
   Cauchi S, 2007, J MOL MED, V85, P777, DOI 10.1007/s00109-007-0203-4
   Ceelie H, 2004, J THROMB HAEMOST, V2, P119, DOI 10.1111/j.1538-7836.2003.00493.x
   Chang H, 2014, MOL CELL, V53, P1044, DOI 10.1016/j.molcel.2014.02.007
   Chatila TA, 2000, J CLIN INVEST, V106, pR75, DOI 10.1172/JCI11679
   Chi SW, 2009, NATURE, V460, P479, DOI 10.1038/nature08170
   Chuvpilo S, 1999, IMMUNITY, V10, P261, DOI 10.1016/S1074-7613(00)80026-6
   Crawford EK, 1997, J BIOL CHEM, V272, P21120, DOI 10.1074/jbc.272.34.21120
   DESNICK RJ, 1973, J LAB CLIN MED, V81, P157
   Di Giammartino DC, 2011, MOL CELL, V43, P853, DOI 10.1016/j.molcel.2011.08.017
   Duan H, 2009, MOL ENDOCRINOL, V23, P497, DOI 10.1210/me.2008-0296
   EARLY P, 1980, CELL, V20, P313, DOI 10.1016/0092-8674(80)90617-0
   Elkon R, 2013, NAT REV GENET, V14, P496, DOI 10.1038/nrg3482
   Elkon R, 2012, GENOME BIOL, V13, DOI 10.1186/gb-2012-13-7-r59
   EPSTEIN LF, 1991, J BIOL CHEM, V266, P19739
   FAMILIARER AW, 1937, MONATSSCHR KINDERH, V68, P212
   Ferraresi P, 1997, ARTERIOSCL THROM VAS, V17, P2418, DOI 10.1161/01.ATV.17.11.2418
   Fu YG, 2011, GENOME RES, V21, P741, DOI 10.1101/gr.115295.110
   Gehring NH, 2001, NAT GENET, V28, P389, DOI 10.1038/ng578
   Gunderson SI, 1998, MOL CELL, V1, P255, DOI 10.1016/S1097-2765(00)80026-X
   Hagerman PJ, 2004, AM J HUM GENET, V74, P805, DOI 10.1086/386296
   Hall-Pogar T, 2005, NUCLEIC ACIDS RES, V33, P2565, DOI 10.1093/nar/gki544
   Hall-Pogar T, 2007, RNA, V13, P1103, DOI 10.1261/rna.577707
   HAN J, 1990, J EXP MED, V171, P465, DOI 10.1084/jem.171.2.465
   HARTEVELD CL, 1994, BRIT J HAEMATOL, V87, P139, DOI 10.1111/j.1365-2141.1994.tb04883.x
   Hellquist A, 2007, J MED GENET, V44, P314, DOI 10.1136/jmg.2006.046185
   HIGGS DR, 1983, NATURE, V306, P398, DOI 10.1038/306398a0
   Hilgers V, 2011, P NATL ACAD SCI USA, V108, P15864, DOI 10.1073/pnas.1112672108
   HLA T, 1992, P NATL ACAD SCI USA, V89, P7384, DOI 10.1073/pnas.89.16.7384
   Hoque M, 2013, NAT METHODS, V10, P133, DOI [10.1038/NMETH.2288, 10.1038/nmeth.2288]
   Ivanov P, 2013, IMMUNOL REV, V253, P253, DOI 10.1111/imr.12051
   Jalkanen A L., 2014, Semin Cell Dev Biol
   Jenal M, 2012, CELL, V149, DOI 10.1016/j.cell.2012.03.022
   Ji Z, 2009, P NATL ACAD SCI USA, V106, P7028, DOI 10.1073/pnas.0900028106
   Jimenez SA, 1996, RHEUM DIS CLIN N AM, V22, P647, DOI 10.1016/S0889-857X(05)70294-5
   Jin YZ, 2004, BLOOD, V104, P4010, DOI 10.1182/blood-2003-05-1592
   Kaida D, 2010, NATURE, V468, P664, DOI 10.1038/nature09479
   Kaufmann I, 2004, EMBO J, V23, P616, DOI 10.1038/sj.emboj.7600070
   Kondrashov A, 2012, RNA, V18, P2236, DOI 10.1261/rna.032391.112
   KRUEGER RJ, 1983, J BIOL CHEM, V258, P159
   Kyrle PA, 1998, ARTERIOSCL THROM VAS, V18, P1287, DOI 10.1161/01.ATV.18.8.1287
   Lackford B, 2014, EMBO J, V33, P878, DOI 10.1002/embj.201386537
   Le Graverand MPH, 2002, J ORTHOP RES, V20, P535, DOI 10.1016/S0736-0266(01)00126-7
   Lee CY, 2013, BIOINFORMATICS, V29, P1713, DOI 10.1093/bioinformatics/btt288
   LEFEBVRE S, 1995, CELL, V80, P155, DOI 10.1016/0092-8674(95)90460-3
   Leroyer C, 1998, THROMB HAEMOSTASIS, V80, P49
   Lianoglou S, 2013, GENE DEV, V27, P2380, DOI 10.1101/gad.229328.113
   Liaw HH, 2013, PLOS ONE, V8, DOI 10.1371/journal.pone.0056958
   LIN D, 1991, J CLIN INVEST, V88, P1955, DOI 10.1172/JCI115520
   Locke JM, 2011, DIABETOLOGIA, V54, P3078, DOI 10.1007/s00125-011-2290-6
   Lukiw WJ, 1997, J NEUROSCI RES, V50, P937, DOI 10.1002/(SICI)1097-4547(19971215)50:6<937::AID-JNR4>3.0.CO;2-E
   Lutz CS, 2011, WIRES RNA, V2, P22, DOI 10.1002/wrna.47
   MAATTA A, 1991, FEBS LETT, V279, P9, DOI 10.1016/0014-5793(91)80237-W
   MacMurray AJ, 2002, GENOME RES, V12, P1029, DOI 10.1101/gr.412702
   Makris M, 1997, THROMB HAEMOSTASIS, V78, P1426
   Marleau AM, 2005, J LEUKOCYTE BIOL, V78, P575, DOI 10.1189/jlb.0105050
   Martincic K, 2009, NAT IMMUNOL, V10, P1102, DOI 10.1038/ni.1786
   Masamha CP, 2014, NATURE, V510, P412, DOI 10.1038/nature13261
   MAUER SM, 1984, J CLIN INVEST, V74, P1143, DOI 10.1172/JCI111523
   Mayr C, 2009, CELL, V138, P673, DOI 10.1016/j.cell.2009.06.016
   Milcarek C, 2011, J BIOL CHEM, V286, P33795, DOI 10.1074/jbc.M111.272096
   Morris AR, 2012, CLIN CANCER RES, V18, P5256, DOI 10.1158/1078-0432.CCR-12-0543
   Nagaike T, 2011, RNA BIOL, V8, P964, DOI 10.4161/rna.8.6.17210
   Natalizio BJ, 2002, J BIOL CHEM, V277, P42733, DOI 10.1074/jbc.M208070200
   Nath SK, 2004, METH MOLEC MED, V102, P11
   ORKIN SH, 1985, EMBO J, V4, P453, DOI 10.1002/j.1460-2075.1985.tb03650.x
   Persikov AV, 2002, P NATL ACAD SCI USA, V99, P1101, DOI 10.1073/pnas.042707899
   Peterson ML, 2011, WIRES RNA, V2, P92, DOI 10.1002/wrna.36
   Phillips C, 2001, EMBO J, V20, P6443, DOI 10.1093/emboj/20.22.6443
   Phillips C, 2004, MOL CELL BIOL, V24, P6162, DOI 10.1128/MCB.24.14.6162-6171.2004
   Pinto PAB, 2011, EMBO J, V30, P2431, DOI 10.1038/emboj.2011.156
   Polymeropoulos MH, 1997, SCIENCE, V276, P2045, DOI 10.1126/science.276.5321.2045
   Prokunina-Olsson L, 2009, HUM MOL GENET, V18, P3795, DOI 10.1093/hmg/ddp321
   Rhinn H, 2012, NAT COMMUN, V3, DOI 10.1038/ncomms2032
   RISTIMAKI A, 1994, J BIOL CHEM, V269, P11769
   Ristimaki A, 1996, BIOCHEM J, V318, P325, DOI 10.1042/bj3180325
   ROGERS J, 1980, CELL, V20, P303, DOI 10.1016/0092-8674(80)90616-9
   RUND D, 1992, P NATL ACAD SCI USA, V89, P4324, DOI 10.1073/pnas.89.10.4324
   Sachs AB, 1997, CELL, V89, P831, DOI 10.1016/S0092-8674(00)80268-8
   Sandberg R, 2008, SCIENCE, V320, P1643, DOI 10.1126/science.1155390
   Santos P, 2011, IMMUNOL RES, V50, P105, DOI 10.1007/s12026-011-8225-y
   Scorilas A, 2002, CRIT REV CL LAB SCI, V39, P193, DOI 10.1080/10408360290795510
   SHAW G, 1986, CELL, V46, P659, DOI 10.1016/0092-8674(86)90341-7
   Shell SA, 2005, J BIOL CHEM, V280, P39950, DOI 10.1074/jbc.M508848200
   Shepard PJ, 2011, RNA, V17, P761, DOI 10.1261/rna.2581711
   Shi YS, 2012, RNA, V18, P2105, DOI 10.1261/rna.035899.112
   Shi YS, 2009, MOL CELL, V33, P365, DOI 10.1016/j.molcel.2008.12.028
   SHIGEOKA AO, 1993, CLIN RES, V41, pA41
   Shu LA, 2009, HUM MOL GENET, V18, P2388, DOI 10.1093/hmg/ddp178
   Simon L.S., 1999, Am J Med, V106, p37S, DOI [DOI 10.1016/S0002-9343(99)00115-1, 10.1016/S0002-9343(99)00115-1]
   Simonelig M, 2012, CELL RES, V22, P1419, DOI 10.1038/cr.2012.86
   Singleton AB, 2003, SCIENCE, V302, P841, DOI 10.1126/science.1090278
   Smibert P, 2012, CELL REP, V1, P277, DOI 10.1016/j.celrep.2012.01.001
   Snapper SB, 1999, ANNU REV IMMUNOL, V17, P905, DOI 10.1146/annurev.immunol.17.1.905
   Spillantini MG, 1997, NATURE, V388, P839, DOI 10.1038/42166
   Stamm O, 2002, GENE, V282, P159, DOI 10.1016/S0378-1119(01)00837-X
   Subtelny AO, 2014, NATURE, V508, P66, DOI 10.1038/nature13007
   SUGAWARA T, 1995, P NATL ACAD SCI USA, V92, P4778, DOI 10.1073/pnas.92.11.4778
   Takagaki Y, 1996, CELL, V87, P941, DOI 10.1016/S0092-8674(00)82000-0
   Tassone F, 2011, NUCLEIC ACIDS RES, V39, P6172, DOI 10.1093/nar/gkr100
   TEE MK, 1995, HUM MOL GENET, V4, P2299, DOI 10.1093/hmg/4.12.2299
   Tian B, 2013, TRENDS BIOCHEM SCI, V38, P312, DOI 10.1016/j.tibs.2013.03.005
   Tome FMS, 1997, NEUROMUSCULAR DISORD, V7, pS63, DOI 10.1016/S0960-8966(97)00085-0
   TOME FMS, 1980, ACTA NEUROPATHOL, V49, P85, DOI 10.1007/BF00692226
   Toniolo D, 2007, SEMIN REPROD MED, V25, P264, DOI 10.1055/s-2007-980220
   ULICH TR, 1991, AM J PATHOL, V138, P1485
   Wahab NA, 1998, BIOCHEM J, V336, P405, DOI 10.1042/bj3360405
   WAHLE E, 1991, CELL, V66, P759, DOI 10.1016/0092-8674(91)90119-J
   WAHLE E, 1995, J BIOL CHEM, V270, P2800, DOI 10.1074/jbc.270.6.2800
   WENNBORG A, 1995, P NATL ACAD SCI USA, V92, P7322, DOI 10.1073/pnas.92.16.7322
   Workman E, 2014, J BIOL CHEM, V289, P3703, DOI 10.1074/jbc.M113.538264
   Xavier GD, 2009, DIABETES, V58, P894, DOI 10.2337/db08-1187
   Yasuda M, 2003, AM J HUM GENET, V73, P162, DOI 10.1086/376608
   Zhao D, 2005, J STEROID BIOCHEM, V96, P155, DOI 10.1016/j.jsbmb.2005.02.011
NR 130
TC 97
Z9 117
U1 1
U2 46
PU TAYLOR & FRANCIS INC
PI PHILADELPHIA
PA 530 WALNUT STREET, STE 850, PHILADELPHIA, PA 19106 USA
SN 1949-1034
EI 1949-1042
J9 NUCLEUS-PHILA
JI Nucleus
PD NOV-DEC
PY 2014
VL 5
IS 6
BP 508
EP 519
DI 10.4161/nucl.36360
PG 12
WC Cell Biology
WE Science Citation Index Expanded (SCI-EXPANDED)
SC Cell Biology
GA AZ8CP
UT WOS:000348442800003
PM 25484187
OA gold, Green Published
DA 2024-02-29
ER

PT J
AU Zhao, N
   Jin, LR
   Fei, GQ
   Zheng, ZY
   Zhong, CJ
AF Zhao, Na
   Jin, Lirong
   Fei, Guoqiang
   Zheng, Zhiyong
   Zhong, Chunjiu
TI Serum microRNA-133b is associated with low ceruloplasmin levels in
   Parkinson's disease
SO PARKINSONISM & RELATED DISORDERS
LA English
DT Article
DE Parkinson's disease; Ceruloplasmin; MiR-133b
ID GLYCOSYLPHOSPHATIDYLINOSITOL-ANCHORED CERULOPLASMIN; NIGRAL IRON
   DEPOSITION; FERROXIDASE ACTIVITY; WILSON-DISEASE; GENES; METABOLISM;
   BIOMARKERS; DISORDER; MUTATION; CELLS
AB Introduction: The cause of low serum ceruloplasmin levels in Parkinson's disease (PD) remains to be clarified. In this study, we explored serum miR-133b expression to determine whether it correlates with serum ceruloplasmin level in PD patients.
   Methods: Forty-six patients with PD and forty-six control subjects were evaluated for miR-133b expression using qRT-PCR. The serum ceruloplasmin levels in all of the subjects were also determined.
   Results: Serum miR-133b expression levels were significantly decreased in PD patients compared with those in the control subjects. Furthermore, PD patients with low serum ceruloplasmin levels also exhibited significantly lower expression of miR-133b compared with that of patients with normal ceruloplasmin levels. MiR-133b expression was correlated with the ceruloplasmin level in patients with PD, whereas no correlation was found between miR-133b and disease severity or motor phenotype.
   Conclusion: Our observations suggest that miR-133b might be involved in ceruloplasmin dysmetabolism in PD patients and a further investigation is warranted to confirm this hypothesis. (C) 2014 Elsevier Ltd. All rights reserved.
C1 [Zhao, Na; Jin, Lirong; Fei, Guoqiang; Zhong, Chunjiu] Zhongshan Hosp, Dept Neurol, Shanghai 200032, Peoples R China.
   [Zhao, Na; Jin, Lirong; Fei, Guoqiang; Zhong, Chunjiu] Shanghai Med Coll, Shanghai 200032, Peoples R China.
   [Zheng, Zhiyong] Xinxiang Coll Med, Xinxiang 453003, Henan Province, Peoples R China.
   [Zhong, Chunjiu] Fudan Univ, Inst Brain Sci, Shanghai 200032, Peoples R China.
C3 Fudan University; Fudan University
RP Jin, LR (corresponding author), Zhongshan Hosp, Dept Neurol, Shanghai 200032, Peoples R China.
EM zhaona0478@163.com; jinlr99@163.com; fl0817@126.com;
   zhengzhiyong1986@163.com; zhongcj@163.cam
RI Zhong, Chunjiu/K-3636-2012; ZHOU, YUE/IZE-6277-2023
OI Zhao, Na/0000-0001-8648-9422
FU National Natural Science Foundation of China [81200973]; Independent
   Scientific Research Project of Fudan University [20520133484]
FX This work was supported by the National Natural Science Foundation of
   China (grant NO 81200973) and the Independent Scientific Research
   Project of Fudan University (grant NO 20520133484).
CR Ayton S, 2013, ANN NEUROL, V73, P554, DOI 10.1002/ana.23817
   Bartel DP, 2009, CELL, V136, P215, DOI 10.1016/j.cell.2009.01.002
   Bharucha KJ, 2008, J NEUROL, V255, P1957, DOI 10.1007/s00415-009-0063-7
   Boll MC, 1999, NEUROSCI LETT, V265, P155, DOI 10.1016/S0304-3940(99)00221-9
   de Mena L, 2010, AM J MED GENET B, V153B, P1234, DOI 10.1002/ajmg.b.31086
   Gelb DJ, 1999, ARCH NEUROL-CHICAGO, V56, P33, DOI 10.1001/archneur.56.1.33
   Harraz MM, 2011, J CHEM NEUROANAT, V42, P127, DOI 10.1016/j.jchemneu.2011.01.005
   HARRIS ZL, 1995, P NATL ACAD SCI USA, V92, P2539, DOI 10.1073/pnas.92.7.2539
   Hellman NE, 2002, ANNU REV NUTR, V22, P439, DOI 10.1146/annurev.nutr.22.012502.114457
   Heyer MP, 2012, J NEUROSCI, V32, P10887, DOI 10.1523/JNEUROSCI.1732-12.2012
   HOEHN MM, 1967, NEUROLOGY, V17, P427, DOI 10.1212/WNL.17.5.427
   Jeong SY, 2003, J BIOL CHEM, V278, P27144, DOI 10.1074/jbc.M301988200
   Jin L, 2012, EUR J NEUROL, V19, P969, DOI 10.1111/j.1468-1331.2011.03658.x
   Jin LR, 2011, BRAIN, V134, P50, DOI 10.1093/brain/awq319
   Johnson S, 2001, MED HYPOTHESES, V56, P171, DOI 10.1054/mehy.2000.1134
   Khoo SK, 2012, J PARKINSON DIS, V2, P321, DOI 10.3233/JPD-012144
   Kim J, 2007, SCIENCE, V317, P1220, DOI 10.1126/science.1140481
   Lagos-Quintana M, 2001, SCIENCE, V294, P853, DOI 10.1126/science.1064921
   Lewis BP, 2005, CELL, V120, P15, DOI 10.1016/j.cell.2004.12.035
   Lirong J, 2009, EUR J NEUROL, V16, P1130, DOI 10.1111/j.1468-1331.2009.02733.x
   Marques L, 2012, BLOOD CELL MOL DIS, V48, P110, DOI 10.1016/j.bcmd.2011.11.005
   Martínez-Hernández R, 2011, NEUROCHEM RES, V36, P2111, DOI 10.1007/s11064-011-0535-x
   Mouradian MM, 2012, NEUROBIOL DIS, V46, P279, DOI 10.1016/j.nbd.2011.12.046
   Olivieri S, 2011, J NEUROSCI, V31, P18568, DOI 10.1523/JNEUROSCI.3768-11.2011
   Ostrerova-Golts N, 2000, J NEUROSCI, V20, P6048, DOI 10.1523/JNEUROSCI.20-16-06048.2000
   Patel BN, 2002, J NEUROSCI, V22, P6578
   PETRUKHIN K, 1994, HUM MOL GENET, V3, P1647, DOI 10.1093/hmg/3.9.1647
   Sheinerman KS, 2012, AGING-US, V4, P590, DOI 10.18632/aging.100486
   Torsdottir G, 2010, J NEUROL SCI, V299, P51, DOI 10.1016/j.jns.2010.08.047
   Wong Garry, 2013, Frontiers in Genetics, V3, P315, DOI 10.3389/fgene.2012.00315
NR 30
TC 42
Z9 43
U1 0
U2 11
PU ELSEVIER SCI LTD
PI OXFORD
PA THE BOULEVARD, LANGFORD LANE, KIDLINGTON, OXFORD OX5 1GB, OXON, ENGLAND
SN 1353-8020
EI 1873-5126
J9 PARKINSONISM RELAT D
JI Parkinsonism Relat. Disord.
PD NOV
PY 2014
VL 20
IS 11
BP 1177
EP 1180
DI 10.1016/j.parkreldis.2014.08.016
PG 4
WC Clinical Neurology
WE Science Citation Index Expanded (SCI-EXPANDED)
SC Neurosciences & Neurology
GA AU2ZN
UT WOS:000345483000013
PM 25218846
DA 2024-02-29
ER

PT J
AU Cardo, LF
   Coto, E
   Ribacoba, R
   Menéndez, M
   Moris, G
   Suárez, E
   Alvarez, V
AF Cardo, Lucia F.
   Coto, Eliecer
   Ribacoba, Rene
   Menendez, Manuel
   Moris, German
   Suarez, Esther
   Alvarez, Victoria
TI MiRNA Profile in the Substantia Nigra of Parkinson's Disease and Healthy
   Subjects
SO JOURNAL OF MOLECULAR NEUROSCIENCE
LA English
DT Article
DE Parkinson's disease; MicroRNAs; Substantia nigra; RNA expression
ID ALPHA-SYNUCLEIN EXPRESSION; CIRCULATING MICRORNA; BRAIN; IDENTIFICATION;
   PLASMA; TISSUE; GENES; PARK2; SITE; SNCA
AB The deregulation of several microRNAs (miRNAs) has been associated with neurodegenerative processes, including Parkinson's disease (PD). Our aim was to characterize the level of miRNAs in the substantia nigra (SN) of PD patients and healthy donors. This is an important issue to characterize new putative markers and therapeutic targets for PD. RNA was extracted from the SN of postmortem PD (n = 8) and healthy (n = 4) subjects, and the level of 733 human miRNAs was assayed with TaqMan low-density arrays (TLDAs). Overall, there was a miRNA downregulation in the SN of patients. The mean level of 11 miRNAs was significantly different (p < 0.05) between patients and controls, with 10 downregulated among the patients. MiR-198, -135b, -485-5p, and -548d were the best candidates and were quantified with individual TaqMan assays in the 12 samples. MiR-135b showed the most significant difference between patients and healthy donors. The bioinformatic analysis suggested that this miRNA could bind to genes implicated in several neurodegenerative pathways.
C1 [Cardo, Lucia F.; Coto, Eliecer; Alvarez, Victoria] Hosp Univ Cent Asturias, Genet Mol Lab Med, Oviedo 33006, Spain.
   [Ribacoba, Rene; Menendez, Manuel; Moris, German; Suarez, Esther] Hosp Univ Cent Asturias & Alvarez Buylla Mieres, Asturias, Spain.
C3 Central University Hospital Asturias; Central University Hospital
   Asturias
RP Alvarez, V (corresponding author), Hosp Univ Cent Asturias, Genet Mol Lab Med, Oviedo 33006, Spain.
EM victoria.alvarez@sespa.princast.es
RI Moris, German/AAT-8916-2021; Menendez Gonzalez, Manuel/GSJ-2393-2022;
   alvarez, victoria/GXV-1088-2022; Alvarez, Maria/GZH-1345-2022; alvarez,
   victoria/ABC-7891-2021; Menendez-Gonzalez, Manuel/L-2643-2015; Morís,
   Germán/M-2920-2018
OI Moris, German/0000-0001-7608-2194; Menendez Gonzalez,
   Manuel/0000-0002-5218-0774; alvarez, victoria/0000-0002-1916-2523;
   alvarez, victoria/0000-0002-1916-2523; Menendez-Gonzalez,
   Manuel/0000-0002-5218-0774; Morís, Germán/0000-0001-7608-2194
FU "Fundacion Parkinson Asturias"; "Obra Social Cajastur"; Spanish "Fondo
   de Investigaciones Sanitarias-Fondos FEDER" European Union [FIS
   11/0093]; FICYT-Principado de Asturias
FX We thank the London Neurodegenerative Diseases Brain Bank (LNDBB) for
   supplying all postmortem brain samples. We thank the "Fundacion
   Parkinson Asturias" and "Obra Social Cajastur" for their support. This
   work was supported by grants from the Spanish "Fondo de Investigaciones
   Sanitarias-Fondos FEDER" European Union (FIS 11/0093). LFC holds a
   predoctoral fellowship from FICYT-Principado de Asturias.
CR Alvarez-Erviti L, 2013, CELL DEATH DIS, V4, DOI 10.1038/cddis.2013.73
   Bekris LM, 2013, BIOMARKERS, V18, P455, DOI 10.3109/1354750X.2013.814073
   Botta-Orfila T, 2014, J NEUROSCI RES, V92, P1071, DOI 10.1002/jnr.23377
   Braak H, 2004, CELL TISSUE RES, V318, P121, DOI 10.1007/s00441-004-0956-9
   Cardo LF, 2014, J HUM GENET, V59, P346, DOI 10.1038/jhg.2014.26
   Cardo LF, 2014, NEUROSCI LETT, V562, P45, DOI 10.1016/j.neulet.2014.01.009
   Cardo LF, 2013, J NEUROL, V260, P1420, DOI 10.1007/s00415-013-6900-8
   Chatterjee P, 2014, PLOS ONE, V9, DOI 10.1371/journal.pone.0093751
   Cho HJ, 2013, HUM MOL GENET, V22, P608, DOI 10.1093/hmg/dds470
   De Mena L, 2013, MOVEMENT DISORD, V28, P2032, DOI 10.1002/mds.25593
   Doxakis E, 2010, J BIOL CHEM, V285, P12726, DOI 10.1074/jbc.M109.086827
   Eacker SM, 2009, NAT REV NEUROSCI, V10, P837, DOI 10.1038/nrn2726
   Faghihi MA, 2010, GENOME BIOL, V11, DOI 10.1186/gb-2010-11-5-r56
   Gehrke S, 2010, NATURE, V466, P637, DOI 10.1038/nature09191
   Gilad S, 2008, PLOS ONE, V3, DOI 10.1371/journal.pone.0003148
   Hansen T, 2007, PLOS ONE, V2, DOI 10.1371/journal.pone.0000873
   Jung M, 2010, CLIN CHEM, V56, P998, DOI 10.1373/clinchem.2009.141580
   Junn E, 2009, P NATL ACAD SCI USA, V106, P13052, DOI 10.1073/pnas.0906277106
   Khoo SK, 2012, J PARKINSON DIS, V2, P321, DOI 10.3233/JPD-012144
   Kim J, 2007, SCIENCE, V317, P1220, DOI 10.1126/science.1140481
   Lagos-Quintana M, 2001, SCIENCE, V294, P853, DOI 10.1126/science.1064921
   Lai CY, 2011, PLOS ONE, V6, DOI 10.1371/journal.pone.0021635
   Liao XY, 2013, INT J GENOMICS, V2013, DOI 10.1155/2013/606919
   Long JM, 2014, J BIOL CHEM, V289, P5184, DOI 10.1074/jbc.M113.518241
   Maciotta S, 2013, FRONT CELL NEUROSCI, V7, DOI 10.3389/fncel.2013.00265
   Martins M, 2011, PLOS ONE, V6, DOI 10.1371/journal.pone.0025443
   Miñones-Moyano E, 2013, RNA BIOL, V10, P1093, DOI 10.4161/rna.24813
   Miñones-Moyano E, 2011, HUM MOL GENET, V20, P3067, DOI 10.1093/hmg/ddr210
   Nuytemans K, 2010, HUM MUTAT, V31, P763, DOI 10.1002/humu.21277
   Olsen L, 2009, PLOS ONE, V4, DOI 10.1371/journal.pone.0007225
   Palacín M, 2011, CLIN CHEM, V57, P1614, DOI 10.1373/clinchem.2011.168005
   Prior C, 2014, PLOS ONE, V9, DOI 10.1371/journal.pone.0086263
   Sonntag KC, 2010, BRAIN RES, V1338, P48, DOI 10.1016/j.brainres.2010.03.106
   Soreq L, 2013, FRONT MOL NEUROSCI, V6, DOI 10.3389/fnmol.2013.00010
   Vallelunga A, 2014, FRONT CELL NEUROSCI, V8, DOI 10.3389/fncel.2014.00156
   Wang G, 2008, AM J HUM GENET, V82, P283, DOI 10.1016/j.ajhg.2007.09.021
   Zahm AM, 2011, J PEDIATR GASTR NUTR, V53, P26, DOI 10.1097/MPG.0b013e31822200cc
NR 37
TC 57
Z9 63
U1 0
U2 15
PU HUMANA PRESS INC
PI TOTOWA
PA 999 RIVERVIEW DRIVE SUITE 208, TOTOWA, NJ 07512 USA
SN 0895-8696
EI 1559-1166
J9 J MOL NEUROSCI
JI J. Mol. Neurosci.
PD DEC
PY 2014
VL 54
IS 4
BP 830
EP 836
DI 10.1007/s12031-014-0428-y
PG 7
WC Biochemistry & Molecular Biology; Neurosciences
WE Science Citation Index Expanded (SCI-EXPANDED)
SC Biochemistry & Molecular Biology; Neurosciences & Neurology
GA AW0PP
UT WOS:000345995700029
PM 25284245
DA 2024-02-29
ER

PT J
AU Gstir, R
   Schafferer, S
   Scheideler, M
   Misslinger, M
   Griehl, M
   Daschil, N
   Humpel, C
   Obermair, GJ
   Schmuckermair, C
   Striessnig, J
   Flucher, BE
   Hüttenhofer, A
AF Gstir, Ronald
   Schafferer, Simon
   Scheideler, Marcel
   Misslinger, Matthias
   Griehl, Matthias
   Daschil, Nina
   Humpel, Christian
   Obermair, Gerald J.
   Schmuckermair, Claudia
   Striessnig, Joerg
   Flucher, Bernhard E.
   Huettenhofer, Alexander
TI Generation of a neuro-specific microarray reveals novel differentially
   expressed noncoding RNAs in mouse models for neurodegenerative diseases
SO RNA
LA English
DT Article
DE noncoding RNAs; snoRNA; microarray; Alzheimer's disease; Parkinson's
   disease; voltage-gated Ca2+ channels
ID CDNA LIBRARY GENERATION; PRADER-WILLI-SYNDROME; ALZHEIMERS-DISEASE;
   HUMAN GENOME; TINY RNAS; A-BETA; MICRORNAS; SUBUNIT; IDENTIFICATION;
   TRANSCRIPTION
AB We have generated a novel, neuro-specific ncRNA microarray, covering 1472 ncRNA species, to investigate their expression in different mouse models for central nervous system diseases. Thereby, we analyzed ncRNA expression in two mouse models with impaired calcium channel activity, implicated in Epilepsy or Parkinson's disease, respectively, as well as in a mouse model mimicking pathophysiological aspects of Alzheimer's disease. We identified well over a hundred differentially expressed ncRNAs, either from known classes of ncRNAs, such as miRNAs or snoRNAs or which represented entirely novel ncRNA species. Several differentially expressed ncRNAs in the calcium channel mouse models were assigned as miRNAs and target genes involved in calcium signaling, thus suggesting feedback regulation of miRNAs by calcium signaling. In the Alzheimer mouse model, we identified two snoRNAs, whose expression was deregulated prior to amyloid plaque formation. Interestingly, the presence of snoRNAs could be detected in cerebral spine fluid samples in humans, thus potentially serving as early diagnostic markers for Alzheimer's disease. In addition to known ncRNAs species, we also identified 63 differentially expressed, entirely novel ncRNA candidates, located in intronic or intergenic regions of the mouse genome, genomic locations, which previously have been shown to harbor the majority of functional ncRNAs.
C1 [Gstir, Ronald; Schafferer, Simon; Misslinger, Matthias; Griehl, Matthias; Huettenhofer, Alexander] Med Univ Innsbruck, Innsbruck Bioctr, Div Genom & RNom, A-6020 Innsbruck, Austria.
   [Scheideler, Marcel] Graz Univ Technol, Inst Genom & Bioinformat, RNA Biol Grp, A-8010 Graz, Austria.
   [Daschil, Nina; Humpel, Christian] Med Univ Innsbruck, Univ Clin Gen & Social Psychiat, Dept Psychiat & Psychotherapy, A-6020 Innsbruck, Austria.
   [Obermair, Gerald J.; Flucher, Bernhard E.] Med Univ Innsbruck, Dept Physiol & Med Phys, Div Physiol, A-6020 Innsbruck, Austria.
   [Schmuckermair, Claudia; Striessnig, Joerg] Univ Innsbruck, Inst Pharm, A-6020 Innsbruck, Austria.
   [Schmuckermair, Claudia; Striessnig, Joerg] Univ Innsbruck, Ctr Mol Biosci, A-6020 Innsbruck, Austria.
C3 Medical University of Innsbruck; Graz University of Technology; Medical
   University of Innsbruck; Medical University of Innsbruck; University of
   Innsbruck; University of Innsbruck
RP Hüttenhofer, A (corresponding author), Med Univ Innsbruck, Innsbruck Bioctr, Div Genom & RNom, A-6020 Innsbruck, Austria.
EM alexander.huettenhofer@i-med.ac.at
RI Striessnig, Joerg/S-9334-2017; Schmuckermair, Claudia/AAN-3920-2020; ,
   Gerald/AAD-3183-2020; Scheideler, Marcel/B-3087-2015
OI Striessnig, Joerg/0000-0002-9406-7120; Scheideler,
   Marcel/0000-0003-4650-7387; Schmuckermair, Claudia/0009-0000-3925-8509;
   Flucher, Bernhard/0000-0002-5255-4705; Misslinger,
   Matthias/0000-0002-6380-700X
FU Austrian Science Fund (FWF) [SFB F4402, F4405, F4406, F4411,
   P25729-B19]; FWF DK SPIN [W1206-B05]; European Commission [GA N
   602133-ncRNAPain, DIABAT [HEALTH-F2-2011-278373]]; Medical University of
   Innsbruck; Austrian Science Fund (FWF) [W1206] Funding Source: Austrian
   Science Fund (FWF)
FX We thank Johannes Rainer and Daniel Bindreither for discussions on the
   statistical analysis of microarray data and Solmaz Etemad for tissue
   preparation of lethargic mice. This work was supported by the Austrian
   Science Fund (FWF SFB F4402 to J.S., F4405 to C.H., F4406 to B.E.F.,
   F4411 to A.H., and P25729-B19 to M.S.), FWF DK SPIN W1206-B05, the
   European Commission (GA N 602133-ncRNAPain to A.H., DIABAT
   [HEALTH-F2-2011-278373] to M.S.), and the Medical University of
   Innsbruck.
CR Alexandrov Peter N, 2012, Int J Biochem Mol Biol, V3, P365
   Babiarz JE, 2008, GENE DEV, V22, P2773, DOI 10.1101/gad.1705308
   Bachellerie JP, 2002, BIOCHIMIE, V84, P775, DOI 10.1016/S0300-9084(02)01402-5
   BENJAMINI Y, 1995, J R STAT SOC B, V57, P289, DOI 10.1111/j.2517-6161.1995.tb02031.x
   Birney E, 2007, NATURE, V447, P799, DOI 10.1038/nature05874
   Brosius J, 2005, TRENDS GENET, V21, P287, DOI 10.1016/j.tig.2005.02.014
   Burgess DL, 1997, CELL, V88, P385, DOI 10.1016/S0092-8674(00)81877-2
   Cavaillé J, 2000, P NATL ACAD SCI USA, V97, P14311, DOI 10.1073/pnas.250426397
   Cox MJ, 2010, PLOS ONE, V5, DOI [10.1371/journal.pone.0011044, 10.1371/journal.pone.0012132]
   Cummings JL, 1998, NEUROLOGY, V51, pS2, DOI 10.1212/WNL.51.1_Suppl_1.S2
   Delay C, 2012, NEUROBIOL DIS, V46, P285, DOI 10.1016/j.nbd.2012.01.003
   Djebali S, 2012, NATURE, V489, P101, DOI 10.1038/nature11233
   Edbauer D, 2010, NEURON, V65, P373, DOI 10.1016/j.neuron.2010.01.005
   Emara MM, 2010, J BIOL CHEM, V285, P10959, DOI 10.1074/jbc.M109.077560
   Ender C, 2008, MOL CELL, V32, P519, DOI 10.1016/j.molcel.2008.10.017
   Escayg A, 2000, AM J HUM GENET, V66, P1531, DOI 10.1086/302909
   Etemad S, 2014, J NEUROSCI, V34, P1446, DOI 10.1523/JNEUROSCI.3935-13.2014
   Gardiner E, 2012, MOL PSYCHIATR, V17, P827, DOI 10.1038/mp.2011.78
   Geekiyanage H, 2012, EXP NEUROL, V235, P491, DOI 10.1016/j.expneurol.2011.11.026
   Gentleman RC, 2004, GENOME BIOL, V5, DOI 10.1186/gb-2004-5-10-r80
   Gorodkin J, 2010, TRENDS BIOTECHNOL, V28, P9, DOI 10.1016/j.tibtech.2009.09.006
   Gotz J, 2008, NAT REV NEUROSCI, V9, P532, DOI 10.1038/nrn2420
   Haghikia A, 2012, NEUROLOGY, V79, P2166, DOI 10.1212/WNL.0b013e3182759621
   Hall AM, 2012, BRAIN RES BULL, V88, P3, DOI 10.1016/j.brainresbull.2011.11.017
   Hannon GJ, 2006, COLD SPRING HARB SYM, V71, P551, DOI 10.1101/sqb.2006.71.064
   Haramati S, 2010, P NATL ACAD SCI USA, V107, P13111, DOI 10.1073/pnas.1006151107
   Hébert SS, 2010, HUM MOL GENET, V19, P3959, DOI 10.1093/hmg/ddq311
   Hunter JM, 2011, J ALZHEIMERS DIS, V27, P361, DOI 10.3233/JAD-2011-110608
   Hüttenhofer A, 2005, TRENDS GENET, V21, P289, DOI 10.1016/j.tig.2005.03.007
   Hüttenhofer A, 2001, EMBO J, V20, P2943, DOI 10.1093/emboj/20.11.2943
   Iadecola C, 2013, NEURON, V80, P844, DOI 10.1016/j.neuron.2013.10.008
   Kanehisa M, 2002, NOVART FDN SYMP, V247, P91
   Kauffmann Audrey, 2009, Bioinformatics, V25, P415, DOI 10.1093/bioinformatics/btn647
   Kent WJ, 2002, GENOME RES, V12, P996, DOI 10.1101/gr.229102
   Kim J, 2007, SCIENCE, V317, P1220, DOI 10.1126/science.1140481
   Kishore S, 2013, GENOME BIOL, V14, DOI 10.1186/gb-2013-14-5-r45
   Kiss T, 2002, CELL, V109, P145, DOI 10.1016/S0092-8674(02)00718-3
   Kocerha J, 2009, P NATL ACAD SCI USA, V106, P3507, DOI 10.1073/pnas.0805854106
   Lau P, 2013, EMBO MOL MED, V5, P1613, DOI 10.1002/emmm.201201974
   Lee YS, 2009, GENE DEV, V23, P2639, DOI 10.1101/gad.1837609
   Lein ES, 2007, NATURE, V445, P168, DOI 10.1038/nature05453
   Li ZH, 2012, NUCLEIC ACIDS RES, V40, P6787, DOI 10.1093/nar/gks307
   Liekens AML, 2011, GENOME BIOL, V12, DOI 10.1186/gb-2011-12-6-r57
   Lim LP, 2005, NATURE, V433, P769, DOI 10.1038/nature03315
   Mattick JS, 2011, FEBS LETT, V585, P1600, DOI 10.1016/j.febslet.2011.05.001
   Mouradian MM, 2012, NEUROBIOL DIS, V46, P279, DOI 10.1016/j.nbd.2011.12.046
   O'Roak BJ, 2012, NATURE, V485, P246, DOI 10.1038/nature10989
   Oddo S, 2003, NEURON, V39, P409, DOI 10.1016/S0896-6273(03)00434-3
   Pichler M, 1997, J BIOL CHEM, V272, P13877, DOI 10.1074/jbc.272.21.13877
   Piochon Claire, 2010, J Neurosci, V30, P15330, DOI 10.1523/JNEUROSCI.4344-10.2010
   Platzer J, 2000, CELL, V102, P89, DOI 10.1016/S0092-8674(00)00013-1
   R Core Team, 2017, R: A language and environment for statistical computing
   Rappaport N, 2013, DATABASE-OXFORD, DOI 10.1093/database/bat018
   Rederstorff M, 2011, NAT PROTOC, V6, P166, DOI 10.1038/nprot.2010.186
   Rederstorff M, 2010, NUCLEIC ACIDS RES, V38, DOI 10.1093/nar/gkq057
   Roof E, 2000, J INTELL DISABIL RES, V44, P25, DOI 10.1046/j.1365-2788.2000.00250.x
   Runte M, 2001, EUR J HUM GENET, V9, P519, DOI 10.1038/sj.ejhg.5200661
   Ryba NJP, 1997, NEURON, V19, P371, DOI 10.1016/S0896-6273(00)80946-0
   Sahoo T, 2008, NAT GENET, V40, P719, DOI 10.1038/ng.158
   Schlick B, 2010, NEUROSCIENCE, V167, P786, DOI 10.1016/j.neuroscience.2010.02.037
   Skreka K, 2012, NUCLEIC ACIDS RES, V40, P6001, DOI 10.1093/nar/gks311
   Skryabin BV, 2007, PLOS GENET, V3, P2529, DOI 10.1371/journal.pgen.0030235
   Smoller JW, 2013, LANCET, V381, P1371, DOI 10.1016/S0140-6736(12)62129-1
   Smyth G., 2004, Stat. Appl. Genet. Mol. Biol., V3, DOI [10.2202/1544-6115.1027, DOI 10.2202/1544-6115.1027]
   Smyth GK, 2005, STAT BIOL HEALTH, P397, DOI 10.1007/0-387-29362-0_23
   Soldano A, 2014, CURR OPIN NEUROBIOL, V27, P61, DOI 10.1016/j.conb.2014.02.003
   Stark KL, 2008, NAT GENET, V40, P751, DOI 10.1038/ng.138
   Stefan M, 2005, GENOMICS, V85, P630, DOI 10.1016/j.ygeno.2005.02.004
   Striessnig J, 2008, CHANNELS, V2, P233, DOI 10.4161/chan.2.4.5847
   Striessnig Jorg, 2014, Wiley Interdiscip Rev Membr Transp Signal, V3, P15
   Subramanyam P, 2009, CHANNELS, V3, P343, DOI 10.4161/chan.3.5.9696
   Sulzer D, 2013, MOVEMENT DISORD, V28, P41, DOI 10.1002/mds.25095
   Tadmouri A, 2012, EMBO J, V31, P3730, DOI 10.1038/emboj.2012.226
   Taft RJ, 2010, NAT STRUCT MOL BIOL, V17, P1030, DOI 10.1038/nsmb.1841
   Taft RJ, 2009, RNA, V15, P1233, DOI 10.1261/rna.1528909
   Taft RJ, 2009, NAT GENET, V41, P572, DOI 10.1038/ng.312
   Wang WX, 2008, J NEUROSCI, V28, P1213, DOI 10.1523/JNEUROSCI.5065-07.2008
   Wang XL, 2014, BBA-MOL BASIS DIS, V1842, P1240, DOI 10.1016/j.bbadis.2013.10.015
   Washietl S, 2007, GENOME RES, V17, P852, DOI 10.1101/gr.5650707
   WENNING GK, 1995, ACTA NEUROL SCAND, V91, P247, DOI 10.1111/j.1600-0404.1995.tb06998.x
   Wernersson R, 2005, NUCLEIC ACIDS RES, V33, pW611, DOI 10.1093/nar/gki399
   Weydt P, 2006, CELL METAB, V4, P349, DOI 10.1016/j.cmet.2006.10.004
   Yang YH, 2003, INST MATH S, V40, P403
   Yang YH, 2002, NUCLEIC ACIDS RES, V30, DOI 10.1093/nar/30.4.e15
   Zhu HC, 2012, BRAIN RES BULL, V88, P596, DOI 10.1016/j.brainresbull.2012.05.018
   Zywicki M, 2012, NUCLEIC ACIDS RES, V40, P4013, DOI 10.1093/nar/gks020
NR 86
TC 25
Z9 26
U1 0
U2 14
PU COLD SPRING HARBOR LAB PRESS, PUBLICATIONS DEPT
PI COLD SPRING HARBOR
PA 1 BUNGTOWN RD, COLD SPRING HARBOR, NY 11724 USA
SN 1355-8382
EI 1469-9001
J9 RNA
JI RNA
PD DEC
PY 2014
VL 20
IS 12
BP 1929
EP 1943
DI 10.1261/rna.047225.114
PG 15
WC Biochemistry & Molecular Biology
WE Science Citation Index Expanded (SCI-EXPANDED)
SC Biochemistry & Molecular Biology
GA AT9TQ
UT WOS:000345269400009
PM 25344396
OA Green Published, Bronze
DA 2024-02-29
ER

PT J
AU Goedeke, L
   Fernández-Hernándo, C
AF Goedeke, Leigh
   Fernandez-Hernando, Carlos
TI microRNAs: A connection between cholesterol metabolism and
   neurodegeneration
SO NEUROBIOLOGY OF DISEASE
LA English
DT Review
DE miRNAs; Cholesterol metabolism; Neurodegenerative disorders
ID CENTRAL-NERVOUS-SYSTEM; HIGH-DENSITY-LIPOPROTEIN; CASSETTE TRANSPORTER
   A1; ALZHEIMERS-DISEASE; APOLIPOPROTEIN-E; PROMOTES PROLIFERATION;
   AMYLOID DEPOSITION; PROTEIN EXPRESSION; TYPE-4 ALLELE; MOUSE MODEL
AB Dysregulation of cholesterol metabolism in the brain has been associated with many neurodegenerative disorders such as Alzheimer's disease, Niemann-Pick type C disease, Smith-Lemli-Opitz syndrome, Hungtington's disease and Parkinson's disease. Specifically, genes involved in cholesterol biosynthesis (24-dehydrocholesterol reductase, DHCR24) and cholesterol efflux (ATP-binding cassete transporter, ABCA1, and apolipoprotein E, APOE) have been associated with developing Alzheimer's disease. Indeed, APOE was the first gene variation found to increase the risk of Alzheimer's disease and remains the risk gene with the greatest known impact. Mutations in another cholesterol biosynthetic gene, 7-dehydrocholesterol reductase (DHCR7), cause Smith-Lemli-Opitz syndrome and impairment in cellular cholesterol trafficking caused by mutations in the NPC1 protein results in Niemann-Pick type C disease. Taken together, these findings provide strong evidence that cholesterol metabolism needs to be controlled at very tight levels in the brain. Recent studies have implicated microRNAs (miRNAs) as novel regulators of cholesterol metabolism in several tissues. These small non-coding RNAs regulate gene expression at the post-transcriptional level by either suppressing translation or inducing mRNA degradation. This review article focuses on how cholesterol homeostasis is regulated by miRNAs and their potential implication in several neurodegenerative disorders, such as Alzheimer's disease. Finally, we also discuss how antagonizing miRNA expression could be a potential therapy for treating cholesterol related diseases. (C) 2014 Elsevier Inc. All rights reserved.
C1 [Goedeke, Leigh; Fernandez-Hernando, Carlos] Yale Univ, Sch Med, Vasc Biol & Therapeut Program, New Haven, CT 06510 USA.
   [Goedeke, Leigh; Fernandez-Hernando, Carlos] Yale Univ, Sch Med, Comparat Med Sect, Integrat Cell Signaling & Neurobiol Metab Program, New Haven, CT 06510 USA.
   [Goedeke, Leigh] NYU, Sch Med, Dept Med, New York, NY USA.
C3 Yale University; Yale University; New York University
RP Fernández-Hernándo, C (corresponding author), Yale Univ, Sch Med, 10 Amistad St,Amistad Res Bldg,Room 337C, New Haven, CT 06510 USA.
EM carlos.fernandez@yale.edu
OI Goedeke, Leigh/0000-0002-7690-1572
FU National Institutes of Health [RO1HL107953, RO1HL106063]; Foundation
   Leducq (MIRVAD)
FX The Fernandez-Hernando Lab is supported by grants from the National
   Institutes of Health (RO1HL107953 and RO1HL106063) and The Foundation
   Leducq (MIRVAD). We apologize to those whose work could not be cited due
   to space limitations.
CR Ambros V, 2004, NATURE, V431, P350, DOI 10.1038/nature02871
   Bartel DP, 2004, CELL, V116, P281, DOI 10.1016/S0092-8674(04)00045-5
   Blass JP, 2003, NEUROL RES, V25, P556, DOI 10.1179/016164103101201995
   Boissonneault V, 2009, J BIOL CHEM, V284, P1971, DOI 10.1074/jbc.M807530200
   BOYLES JK, 1989, J CLIN INVEST, V83, P1015, DOI 10.1172/JCI113943
   Brecht WJ, 2004, J NEUROSCI, V24, P2527, DOI 10.1523/JNEUROSCI.4315-03.2004
   Castoldi M, 2011, J CLIN INVEST, V121, P1386, DOI 10.1172/JCI44883
   CORDER EH, 1993, SCIENCE, V261, P921, DOI 10.1126/science.8346443
   Danik M, 1999, CRIT REV NEUROBIOL, V13, P357, DOI 10.1615/CritRevNeurobiol.v13.i4.20
   Dávalos A, 2011, P NATL ACAD SCI USA, V108, P9232, DOI 10.1073/pnas.1102281108
   Dietschy JM, 2001, CURR OPIN LIPIDOL, V12, P105, DOI 10.1097/00041433-200104000-00003
   Dietschy JM, 2004, J LIPID RES, V45, P1375, DOI 10.1194/jlr.R400004-JLR200
   Dupree JL, 2010, PROSTAG OTH LIPID M, V91, P118, DOI 10.1016/j.prostaglandins.2009.04.005
   Elmen J, 2008, NUCLEIC ACIDS RES, V36, P1153, DOI 10.1093/nar/gkm1113
   Esau C, 2006, CELL METAB, V3, P87, DOI 10.1016/j.cmet.2006.01.005
   Esau C, 2004, J BIOL CHEM, V279, P52361, DOI 10.1074/jbc.C400438200
   Fan XX, 2010, ACTA BIOCH BIOPH SIN, V42, P318, DOI 10.1093/abbs/gmq026
   Fernández-Hernando C, 2013, ARTERIOSCL THROM VAS, V33, P178, DOI 10.1161/ATVBAHA.112.300144
   Fernández-Hernando C, 2011, CURR OPIN LIPIDOL, V22, P86, DOI 10.1097/MOL.0b013e3283428d9d
   Filipowicz W, 2008, NAT REV GENET, V9, P102, DOI 10.1038/nrg2290
   Fitz NF, 2012, J NEUROSCI, V32, P13125, DOI 10.1523/JNEUROSCI.1937-12.2012
   Gerin I, 2010, J BIOL CHEM, V285, P33652, DOI 10.1074/jbc.M110.152090
   Goedeke L, 2013, MOL CELL BIOL, V33, P2339, DOI 10.1128/MCB.01714-12
   Goedeke L, 2012, CELL MOL LIFE SCI, V69, P915, DOI 10.1007/s00018-011-0857-5
   Goodall EF, 2013, FRONT CELL NEUROSCI, V7, DOI 10.3389/fncel.2013.00178
   Hayashi H, 2004, J BIOL CHEM, V279, P14009, DOI 10.1074/jbc.M313828200
   Hayashi H, 2007, J NEUROSCI, V27, P1933, DOI 10.1523/JNEUROSCI.5471-06.2007
   Herz J, 2001, NEURON, V29, P571, DOI 10.1016/S0896-6273(01)00234-3
   Horie T, 2013, NAT COMMUN, V4, DOI 10.1038/ncomms3883
   Hsu SH, 2012, J CLIN INVEST, V122, P2871, DOI 10.1172/JCI63539
   Huang YD, 2001, P NATL ACAD SCI USA, V98, P8838, DOI 10.1073/pnas.151254698
   Jakob-Roetne R, 2009, ANGEW CHEM INT EDIT, V48, P3030, DOI 10.1002/anie.200802808
   Kajihara I, 2014, ARCH DERMATOL RES, V306, P367, DOI 10.1007/s00403-014-1452-z
   Kang MH, 2013, ARTERIOSCL THROM VAS, V33, P2724, DOI 10.1161/ATVBAHA.113.302004
   Karasinska JM, 2011, NAT REV NEUROL, V7, P561, DOI 10.1038/nrneurol.2011.132
   Kim J, 2012, EXP NEUROL, V235, P476, DOI 10.1016/j.expneurol.2011.11.010
   Kim WS, 2007, J BIOL CHEM, V282, P2851, DOI 10.1074/jbc.M607831200
   Koldamova R, 2005, J BIOL CHEM, V280, P43224, DOI 10.1074/jbc.M504513200
   Koldamova R, 2007, CURR ALZHEIMER RES, V4, P171, DOI 10.2174/156720507780362227
   Koldamova R, 2010, BBA-MOL CELL BIOL L, V1801, P824, DOI 10.1016/j.bbalip.2010.02.010
   Koldamova T, 2005, J BIOL CHEM, V280, P4079, DOI 10.1074/jbc.M411420200
   Kumarswamy R, 2011, RNA BIOL, V8, P706, DOI 10.4161/rna.8.5.16154
   Lanford RE, 2010, SCIENCE, V327, P198, DOI 10.1126/science.1178178
   Lin Q, 2009, FEBS J, V276, P2348, DOI 10.1111/j.1742-4658.2009.06967.x
   Liu JP, 2010, MOL CELL NEUROSCI, V43, P33, DOI 10.1016/j.mcn.2009.07.013
   Liu W, 2012, NEUROBIOL AGING, V33, P522, DOI 10.1016/j.neurobiolaging.2010.04.034
   Long JM, 2011, BIOCHEM BIOPH RES CO, V404, P889, DOI 10.1016/j.bbrc.2010.12.053
   Maciotta S, 2013, FRONT CELL NEUROSCI, V7, DOI 10.3389/fncel.2013.00265
   Marquart TJ, 2010, P NATL ACAD SCI USA, V107, P12228, DOI 10.1073/pnas.1005191107
   Mauch DH, 2001, SCIENCE, V294, P1354, DOI 10.1126/science.294.5545.1354
   Maulik M, 2013, MOL NEUROBIOL, V47, P37, DOI 10.1007/s12035-012-8337-y
   Moore KJ, 2010, TRENDS ENDOCRIN MET, V21, P699, DOI 10.1016/j.tem.2010.08.008
   Najafi-Shoushtari SH, 2010, SCIENCE, V328, P1566, DOI 10.1126/science.1189123
   Nowaczyk MJM, 2012, AM J MED GENET C, V160C, P250, DOI 10.1002/ajmg.c.31343
   Ou ZM, 2011, MOL ENDOCRINOL, V25, P584, DOI 10.1210/me.2010-0360
   Pencheva N, 2012, CELL, V151, P1068, DOI 10.1016/j.cell.2012.10.028
   Ramírez CM, 2013, CIRC RES, V112, P1592, DOI 10.1161/CIRCRESAHA.112.300626
   Ramirez CM, 2011, ARTERIOSCL THROM VAS, V31, P2707, DOI 10.1161/ATVBAHA.111.232066
   Rayner KJ, 2011, NATURE, V478, P404, DOI 10.1038/nature10486
   Rayner KJ, 2010, SCIENCE, V328, P1570, DOI 10.1126/science.1189862
   Reiman EM, 2004, P NATL ACAD SCI USA, V101, P284, DOI 10.1073/pnas.2635903100
   Reiman EM, 1996, NEW ENGL J MED, V334, P752, DOI 10.1056/NEJM199603213341202
[truncated: 4,505,114 more chars]
