# Supplementary material for: Bibliometric analysis of microRNAs and Parkinson’s disease from 2014 to 2023
Source: Front Neurol. 2024 Sep 25;15:1466186. doi: 10.3389/fneur.2024.1466186 (PMC11462628; doi:10.3389/fneur.2024.1466186)
Supplement: Supplementary file 1 [file Data_Sheet_1.ZIP › data/download_501-814.txt]

FN Clarivate Analytics Web of Science
VR 1.0
PT J
AU Nisar, S
   Bhat, AA
   Singh, M
   Karedath, T
   Rizwan, A
   Hashem, S
   Bagga, P
   Reddy, R
   Jamal, F
   Uddin, S
   Chand, G
   Bedognetti, D
   El-Rifai, W
   Frenneaux, MP
   Macha, MA
   Ahmed, I
   Haris, M
AF Nisar, Sabah
   Bhat, Ajaz A.
   Singh, Mayank
   Karedath, Thasni
   Rizwan, Arshi
   Hashem, Sheema
   Bagga, Puneet
   Reddy, Ravinder
   Jamal, Farrukh
   Uddin, Shahab
   Chand, Gyan
   Bedognetti, Davide
   El-Rifai, Wael
   Frenneaux, Michael P.
   Macha, Muzafar A.
   Ahmed, Ikhlak
   Haris, Mohammad
TI Insights Into the Role of CircRNAs: Biogenesis, Characterization,
   Functional, and Clinical Impact in Human Malignancies
SO FRONTIERS IN CELL AND DEVELOPMENTAL BIOLOGY
LA English
DT Review
DE circRNA; RNA binding protein; miRNA sponges; signaling pathways; tumor;
   drug resistance
ID CIRCULAR RNA EXPRESSION; MESSENGER-RNA; PROMOTES CARCINOGENESIS;
   GASTRIC-CANCER; PROLIFERATION; TRANSLATION; METASTASIS; REVEALS;
   IDENTIFICATION; PROFILE
AB Circular RNAs (circRNAs) are an evolutionarily conserved novel class of non-coding endogenous RNAs (ncRNAs) found in the eukaryotic transcriptome, originally believed to be aberrant RNA splicing by-products with decreased functionality. However, recent advances in high-throughput genomic technology have allowed circRNAs to be characterized in detail and revealed their role in controlling various biological and molecular processes, the most essential being gene regulation. Because of the structural stability, high expression, availability of microRNA (miRNA) binding sites and tissue-specific expression, circRNAs have become hot topic of research in RNA biology. Compared to the linear RNA, circRNAs are produced differentially by backsplicing exons or lariat introns from a pre-messenger RNA (mRNA) forming a covalently closed loop structure missing 3 ' poly-(A) tail or 5 ' cap, rendering them immune to exonuclease-mediated degradation. Emerging research has identified multifaceted roles of circRNAs as miRNA and RNA binding protein (RBP) sponges and transcription, translation, and splicing event regulators. CircRNAs have been involved in many human illnesses, including cancer and neurodegenerative disorders such as Alzheimer's and Parkinson's disease, due to their aberrant expression in different pathological conditions. The functional versatility exhibited by circRNAs enables them to serve as potential diagnostic or predictive biomarkers for various diseases. This review discusses the properties, characterization, profiling, and the diverse molecular mechanisms of circRNAs and their use as potential therapeutic targets in different human malignancies.
C1 [Nisar, Sabah; Bhat, Ajaz A.; Hashem, Sheema; Haris, Mohammad] Sidra Med, Dept Canc Res, Funct & Mol Imaging Lab, Doha, Qatar.
   [Singh, Mayank] All India Inst Med Sci AIIMS, Dr BR Ambedkar Inst Rotary Canc Hosp BRAIRCH, New Delhi, India.
   [Karedath, Thasni; Ahmed, Ikhlak] Sidra Med, Res Branch, Doha, Qatar.
   [Rizwan, Arshi] All India Inst Med Sci AIIMS, Dept Nephrol, New Delhi, India.
   [Bagga, Puneet] St Jude Childrens Res Hosp, Diagnost Imaging, 332 N Lauderdale St, Memphis, TN 38105 USA.
   [Reddy, Ravinder] Univ Penn, Dept Radiol, Perelman Sch Med, Philadelphia, PA 19104 USA.
   [Jamal, Farrukh] Dr Rammanohar Lohia Avadh Univ, Ayodhya, India.
   [Uddin, Shahab] Hamad Med Corp, Acad Hlth Syst, Translat Res Inst, Doha, Qatar.
   [Chand, Gyan] Sanjay Gandhi Post Grad Inst Med Sci, Dept Endocrine Surg, Lucknow, Uttar Pradesh, India.
   [Bedognetti, Davide] Sidra Med, Dept Canc Res, Lab Canc Immunogen, Doha, Qatar.
   [Bedognetti, Davide] Univ Genoa, Dept Internal Med & Med Specialties, Genoa, Italy.
   [Bedognetti, Davide] Hamad Bin Khalifa Univ, Coll Hlth & Life Sci, Doha, Qatar.
   [El-Rifai, Wael] Univ Miami, Sch Med, Dept Surg, Miami, FL USA.
   [Frenneaux, Michael P.] Hamad Med Corp, Acad Hlth Syst, Doha, Qatar.
   [Macha, Muzafar A.] Islamic Univ Sci & Technol IUST, Watson Crick Ctr Mol Med, Pulwama, India.
   [Ahmed, Ikhlak] Univ Kashmir, Ctr Interdisciplinary Res & Innovat, Srinagar, India.
   [Haris, Mohammad] Qatar Univ, Lab Anim Res Ctr, Doha, Qatar.
C3 Sidra Medical & Research Center; All India Institute of Medical Sciences
   (AIIMS) New Delhi; DR. B.R.A. Institute Rotary Cancer Hospital; Sidra
   Medical & Research Center; All India Institute of Medical Sciences
   (AIIMS) New Delhi; St Jude Children's Research Hospital; University of
   Pennsylvania; Hamad Medical Corporation; Sanjay Gandhi Postgraduate
   Institute of Medical Sciences; Sidra Medical & Research Center;
   University of Genoa; Qatar Foundation (QF); Hamad Bin Khalifa
   University-Qatar; University of Miami; Hamad Medical Corporation;
   University of Kashmir; Qatar University
RP Haris, M (corresponding author), Sidra Med, Dept Canc Res, Funct & Mol Imaging Lab, Doha, Qatar.; Ahmed, I (corresponding author), Sidra Med, Res Branch, Doha, Qatar.; Ahmed, I (corresponding author), Univ Kashmir, Ctr Interdisciplinary Res & Innovat, Srinagar, India.; Haris, M (corresponding author), Qatar Univ, Lab Anim Res Ctr, Doha, Qatar.
EM iahmed2@sidra.org; mharis@sidra.org
RI Uddin, Shahab/AFH-8541-2022; Singh, Mayank/ABE-5733-2021; Bhat, Ajaz
   Ahmad/AEK-4320-2022; Jamal, Farrukh/O-3301-2019; Bedognetti,
   Davide/GLQ-9410-2022; Bhat, Ajaz/V-3642-2019
OI Uddin, Shahab/0000-0003-1886-6710; Singh, Mayank/0000-0003-0728-1936;
   Bhat, Ajaz Ahmad/0000-0003-3079-5097; Jamal,
   Farrukh/0000-0001-6192-9890; Bhat, Ajaz/0000-0003-3640-6275; karedath
   abdul azis, Thasni/0000-0001-5482-5954; Haris,
   Mohammad/0000-0002-4945-2935
FU Sidra Medicine Doha, Qatar [5071012001]; Sidra Medicine internal grant
   [5011041002]; Science and Engineering Research Board, Government of
   India [SB/S2/RJN029/2019]; Department of Biotechnology, Government of
   India, New Delhi [D.O.NO.BT/HRD/35/02/2006]
FX MH is funded by a grant (5071012001) from Sidra Medicine Doha, Qatar. AB
   is supported by Sidra Medicine internal grant (5011041002). This work
   was further supported by the Ramanujan Fellowship grant from the Science
   and Engineering Research Board, Government of India (SB/S2/RJN029/2019)
   to IA and by Ramalingaswami Fellowship (Grant Number:
   D.O.NO.BT/HRD/35/02/2006) from the Department of Biotechnology,
   Government of India, New Delhi to MM.
CR Abdelmohsen K, 2017, RNA BIOL, V14, P361, DOI 10.1080/15476286.2017.1279788
   Abe N, 2015, SCI REP-UK, V5, DOI 10.1038/srep16435
   Abe N, 2013, ANGEW CHEM INT EDIT, V52, P7004, DOI 10.1002/anie.201302044
   Ahmed I, 2019, RNA, V25, P1765, DOI 10.1261/rna.071654.119
   Ahmed I, 2016, ONCOTARGET, V7, P36366, DOI 10.18632/oncotarget.8917
   Akers NK, 2018, BIOINFORMATICS, V34, P2364, DOI 10.1093/bioinformatics/bty091
   Akhter R, 2018, ADV EXP MED BIOL, V1087, P239, DOI 10.1007/978-981-13-1426-1_19
   Andrés-León E, 2016, SCI REP-UK, V6, DOI 10.1038/srep25749
   Ashwal-Fluss R, 2014, MOL CELL, V56, P55, DOI 10.1016/j.molcel.2014.08.019
   Bai Y, 2018, J NEUROSCI, V38, P32, DOI 10.1523/JNEUROSCI.1348-17.2017
   Bartsch D, 2018, METHODS MOL BIOL, V1724, P159, DOI 10.1007/978-1-4939-7562-4_13
   Bentley DL, 2014, NAT REV GENET, V15, P163, DOI 10.1038/nrg3662
   Bower H, 2016, J CLIN ONCOL, V34, P2851, DOI 10.1200/JCO.2015.66.2866
   CAPEL B, 1993, CELL, V73, P1019, DOI 10.1016/0092-8674(93)90279-Y
   Cardamone G, 2017, INT J MOL SCI, V18, DOI 10.3390/ijms18030576
   Chen CY, 2019, BMC BIOINFORMATICS, V20, DOI 10.1186/s12859-018-2589-0
   Chen DF, 2018, BIOTECHNOL BIOTEC EQ, V32, P116, DOI 10.1080/13102818.2017.1398596
   Chen HL, 2018, CELL PHYSIOL BIOCHEM, V47, P1998, DOI 10.1159/000491468
   Chen J, 2017, CANCER LETT, V388, P208, DOI 10.1016/j.canlet.2016.12.006
   Chen LL, 2015, RNA BIOL, V12, P381, DOI 10.1080/15476286.2015.1020271
   Chen MM, 2019, BIOMED PHARMACOTHER, V117, DOI 10.1016/j.biopha.2019.109064
   Chen NF, 2018, GENOME BIOL, V19, DOI 10.1186/s13059-018-1594-y
   Chen QZ, 2018, MOL THER-NUCL ACIDS, V13, P55, DOI 10.1016/j.omtn.2018.08.010
   Chen XP, 2016, SCI REP-UK, V6, DOI 10.1038/srep34985
   Chen X, 2018, CLIN CANCER RES, V24, P6319, DOI 10.1158/1078-0432.CCR-18-1270
   Chen YG, 2019, MOL CELL, V76, P96, DOI 10.1016/j.molcel.2019.07.016
   Chen YG, 2017, MOL CELL, V67, P228, DOI 10.1016/j.molcel.2017.05.022
   Chi BJ, 2019, NEOPLASMA, V66, P197, DOI 10.4149/neo_2018_180318N185
   Chuang TJ, 2016, NUCLEIC ACIDS RES, V44, DOI 10.1093/nar/gkv1013
   Conn SJ, 2015, CELL, V160, P1125, DOI 10.1016/j.cell.2015.02.014
   Cortés-López M, 2018, BMC GENOMICS, V19, DOI 10.1186/s12864-017-4386-y
   Dahl M, 2018, LAB INVEST, V98, P1657, DOI 10.1038/s41374-018-0108-6
   Deng NA, 2018, BIOCHEM BIOPH RES CO, V495, P189, DOI 10.1016/j.bbrc.2017.11.028
   Ding K, 2018, BIOCHEM BIOPH RES CO, V503, P863, DOI 10.1016/j.bbrc.2018.06.088
   Dobin A, 2013, BIOINFORMATICS, V29, P15, DOI 10.1093/bioinformatics/bts635
   Dong R, 2016, CELL RES, V26, P747, DOI 10.1038/cr.2016.42
   Dong W, 2019, EBIOMEDICINE, V45, P155, DOI 10.1016/j.ebiom.2019.06.030
   Dou YC, 2016, SCI REP-UK, V6, DOI 10.1038/srep37982
   Du WW, 2018, ONCOGENE, V37, P5829, DOI 10.1038/s41388-018-0369-y
   Du WW, 2017, EUR HEART J, V38, P1402, DOI 10.1093/eurheartj/ehw001
   Du WW, 2017, CELL DEATH DIFFER, V24, P357, DOI 10.1038/cdd.2016.133
   Enuka Y, 2016, NUCLEIC ACIDS RES, V44, P1370, DOI 10.1093/nar/gkv1367
   Errichelli L, 2017, NAT COMMUN, V8, DOI 10.1038/ncomms14741
   Ferreira Humberto J, 2018, Oncotarget, V9, P29208, DOI 10.18632/oncotarget.25673
   Ferrero G, 2020, INT J MOL SCI, V21, DOI 10.3390/ijms21010293
   Gaffo Enrico, 2017, Non-Coding RNA, V3, P8, DOI 10.3390/ncrna3010008
   Gao DF, 2017, EPIGENOMICS-UK, V9, P1175, DOI 10.2217/epi-2017-0055
   Gao YB, 2018, BIOINFORMATICS, V34, P1580, DOI 10.1093/bioinformatics/btx830
   Ghosal Suman, 2013, Frontiers in Genetics, V4, P283, DOI 10.3389/fgene.2013.00283
   Glazar P, 2014, RNA, V20, P1666, DOI 10.1261/rna.043687.113
   Gong GH, 2018, CELL PHYSIOL BIOCHEM, V51, P1399, DOI 10.1159/000495589
   Guan Z, 2019, J CELL PHYSIOL, V234, P500, DOI 10.1002/jcp.26612
   Guo JU, 2014, GENOME BIOL, V15, DOI 10.1186/s13059-014-0409-z
   Guo XF, 2020, MOL CANCER, V19, DOI 10.1186/s12943-020-01196-4
   Hammond SM, 2001, SCIENCE, V293, P1146, DOI 10.1126/science.1064023
   Han B, 2018, AUTOPHAGY, V14, P1164, DOI 10.1080/15548627.2018.1458173
   Han D, 2017, HEPATOLOGY, V66, P1151, DOI 10.1002/hep.29270
   Hang D, 2018, CANCER MED-US, V7, P2783, DOI 10.1002/cam4.1514
   Hansen TB, 2018, FRONT CELL DEV BIOL, V6, DOI 10.3389/fcell.2018.00020
   Hansen TB, 2013, NATURE, V495, P384, DOI 10.1038/nature11993
   Hao SH, 2019, ONCOTARGETS THER, V12, P4765, DOI 10.2147/OTT.S208235
   He RF, 2017, J EXP CLIN CANC RES, V36, DOI 10.1186/s13046-017-0614-1
   Hoffmann S, 2014, GENOME BIOL, V15, DOI 10.1186/gb-2014-15-2-r34
   Holdt LM, 2016, NAT COMMUN, V7, DOI 10.1038/ncomms12429
   Hon KW, 2019, SCI REP-UK, V9, DOI 10.1038/s41598-019-53063-y
   Hsiao KY, 2017, CANCER RES, V77, P2339, DOI 10.1158/0008-5472.CAN-16-1883
   HSU MT, 1979, NATURE, V280, P339, DOI 10.1038/280339a0
   Hu YH, 2020, J CLIN LAB ANAL, V34, DOI 10.1002/jcla.23045
   Huang AQ, 2020, THERANOSTICS, V10, P3503, DOI 10.7150/thno.42174
   Huang C, 2018, GENE DEV, V32, P639, DOI 10.1101/gad.314856.118
   Huang WM, 2020, CELL DEATH DIFFER, V27, P1709, DOI 10.1038/s41418-019-0455-x
   Huang XX, 2021, J CELL BIOCHEM, V122, P1009, DOI 10.1002/jcb.29641
   Huang X, 2019, MOL CANCER, V18, DOI 10.1186/s12943-019-1098-8
   Humphreys DT, 2019, NUCLEIC ACIDS RES, V47, DOI 10.1093/nar/gkz718
   Iparraguirre L, 2017, HUM MOL GENET, V26, P3564, DOI 10.1093/hmg/ddx243
   Ivanov A, 2015, CELL REP, V10, P170, DOI 10.1016/j.celrep.2014.12.019
   Izuogu OG, 2016, BMC BIOINFORMATICS, V17, DOI 10.1186/s12859-016-0881-4
   Jakobi T, 2019, WIRES RNA, V10, DOI 10.1002/wrna.1528
   Jakobi T, 2019, BIOINFORMATICS, V35, P2326, DOI 10.1093/bioinformatics/bty948
   Jakobi T, 2018, METHODS MOL BIOL, V1724, P9, DOI 10.1007/978-1-4939-7562-4_2
   Jeck WR, 2013, RNA, V19, P141, DOI 10.1261/rna.035667.112
   Jia GY, 2019, ACTA PHARMACOL SIN, V40, P55, DOI 10.1038/s41401-018-0063-1
   Jin H, 2017, ONCOTARGET, V8, P25571, DOI 10.18632/oncotarget.16104
   Junn E, 2009, P NATL ACAD SCI USA, V106, P13052, DOI 10.1073/pnas.0906277106
   Karedath T, 2019, BMC CANCER, V19, DOI 10.1186/s12885-019-5723-0
   Kelly S, 2015, J MOL BIOL, V427, P2414, DOI 10.1016/j.jmb.2015.02.018
   Kim D, 2013, GENOME BIOL, V14, DOI 10.1186/gb-2013-14-4-r36
   Kleaveland B, 2018, CELL, V174, P350, DOI 10.1016/j.cell.2018.05.022
   Kramer MC, 2015, GENE DEV, V29, P2168, DOI 10.1101/gad.270421.115
   Kristensen LS, 2019, NAT REV GENET, V20, P675, DOI 10.1038/s41576-019-0158-7
   Kristensen LS, 2018, RNA BIOL, V15, P280, DOI 10.1080/15476286.2017.1409931
   Kumar L, 2018, MOL NEUROBIOL, V55, P6914, DOI 10.1007/s12035-018-0903-5
   Kumar L, 2017, MOL NEUROBIOL, V54, P7224, DOI 10.1007/s12035-016-0213-8
   Kun-Peng Z, 2018, INT J BIOL SCI, V14, P1513, DOI 10.7150/ijbs.27523
   Langmead B, 2012, NAT METHODS, V9, P357, DOI [10.1038/NMETH.1923, 10.1038/nmeth.1923]
   Lasda E, 2016, PLOS ONE, V11, DOI 10.1371/journal.pone.0148407
   Legnini I, 2017, MOL CELL, V66, P22, DOI 10.1016/j.molcel.2017.02.017
   Li GB, 2018, BIOCHEM BIOPH RES CO, V498, P254, DOI 10.1016/j.bbrc.2018.01.076
   Li JX, 2018, CELL PHYSIOL BIOCHEM, V45, P677, DOI 10.1159/000487161
   Li J, 2018, J EXP CLIN CANC RES, V37, DOI 10.1186/s13046-018-0822-3
   Li JP, 2018, GENE, V665, P1, DOI 10.1016/j.gene.2018.04.059
   Li L, 2019, FEBS LETT, V593, P1179, DOI 10.1002/1873-3468.13423
   Li SL, 2018, CELL CYCLE, V17, P2349, DOI 10.1080/15384101.2018.1526599
   Li SL, 2018, NUCLEIC ACIDS RES, V46, pD106, DOI 10.1093/nar/gkx891
   Li X, 2017, MOL CELL, V67, P214, DOI 10.1016/j.molcel.2017.05.023
   Li XN, 2019, BIOMED PHARMACOTHER, V112, DOI 10.1016/j.biopha.2019.108611
   Li XM, 2018, J PATHOL, V246, P166, DOI 10.1002/path.5125
   Li XP, 2019, CELL DEATH DIS, V10, DOI 10.1038/s41419-019-2180-2
   Li X, 2018, BMC GENOMICS, V19, DOI 10.1186/s12864-018-4926-0
   Li YX, 2019, BIOCHEM BIOPH RES CO, V508, P991, DOI 10.1016/j.bbrc.2018.12.046
   Li ZQ, 2019, CANCER CELL INT, V19, DOI 10.1186/s12935-019-0926-7
   Li ZH, 2018, CANCER LETT, V432, P237, DOI 10.1016/j.canlet.2018.04.035
   Li ZH, 2019, CLIN CHIM ACTA, V492, P37, DOI 10.1016/j.cca.2019.02.001
   Liang DM, 2017, MOL CELL, V68, P940, DOI 10.1016/j.molcel.2017.10.034
   Liang HF, 2017, AM J CANCER RES, V7, P1566
   Liang WC, 2019, GENOME BIOL, V20, DOI 10.1186/s13059-019-1685-4
   Lidonnici MR, 2017, HAEMATOLOGICA, V102, pE120, DOI 10.3324/haematol.2016.154740
   Lin J, 2019, CLIN BIOCHEM, V74, P60, DOI 10.1016/j.clinbiochem.2019.10.012
   LIN Z, 1986, J BIOL CHEM, V261, P264
   Liu CX, 2019, CELL, V177, P865, DOI 10.1016/j.cell.2019.03.046
   Liu JH, 2018, BIOCHEM BIOPH RES CO, V504, P660, DOI 10.1016/j.bbrc.2018.08.154
   Liu J, 2020, FRONT ONCOL, V10, DOI 10.3389/fonc.2020.00663
   Liu Q, 2016, SCI REP-UK, V6, DOI 10.1038/srep22572
   Liu YY, 2019, BIOSCIENCE REP, V39, DOI 10.1042/BSR20193045
   Lu D, 2020, FRONT NEUROSCI-SWITZ, V14, DOI 10.3389/fnins.2020.00081
   Ma J, 2019, AGING-US, V11, P11369, DOI 10.18632/aging.102535
   Ma L, 2020, CELL DEATH DIS, V11, DOI 10.1038/s41419-020-2352-0
   Maass PG, 2017, J MOL MED, V95, P1179, DOI 10.1007/s00109-017-1582-9
   Mao MW, 2018, CELL SYST, V7, P510, DOI 10.1016/j.cels.2018.09.002
   Memczak S, 2013, NATURE, V495, P333, DOI 10.1038/nature11928
   Meng J, 2018, CANCER RES, V78, P4150, DOI 10.1158/0008-5472.CAN-17-3009
   Meng XW, 2017, BIOINFORMATICS, V33, P3314, DOI 10.1093/bioinformatics/btx446
   Mitra A, 2018, TRANSL CANCER RES, V7, pS624, DOI 10.21037/tcr.2018.05.12
   Okholm TLH, 2017, NPJ GENOM MED, V2, DOI 10.1038/s41525-017-0038-z
   Pamudurti NR, 2017, MOL CELL, V66, P9, DOI 10.1016/j.molcel.2017.02.021
   Pan B, 2019, FRONT GENET, V10, DOI 10.3389/fgene.2019.01096
   Pan HY, 2018, J CELL BIOCHEM, V119, P440, DOI 10.1002/jcb.26201
   Pan YM, 2018, BLOOD CELL MOL DIS, V73, P38, DOI 10.1016/j.bcmd.2018.09.002
   Panda AC, 2017, NUCLEIC ACIDS RES, V45, P4021, DOI 10.1093/nar/gkw1201
   Piwecka M, 2017, SCIENCE, V357, DOI 10.1126/science.aam8526
   Preusser C, 2018, J EXTRACELL VESICLES, V7, DOI 10.1080/20013078.2018.1424473
   Qiu LM, 2019, MOL ONCOL, V13, P441, DOI 10.1002/1878-0261.12424
   Ren TJ, 2020, ONCOTARGETS THER, V13, P3867, DOI 10.2147/OTT.S235231
   Robic A, 2020, CELLS-BASEL, V9, DOI 10.3390/cells9081806
   Rybak-Wolf A, 2015, MOL CELL, V58, P870, DOI 10.1016/j.molcel.2015.03.027
   Salzman J, 2013, PLOS GENET, V9, DOI 10.1371/journal.pgen.1003777
   Salzman J, 2012, PLOS ONE, V7, DOI 10.1371/journal.pone.0030733
   Shang J, 2019, EXP HEMATOL, V70, P42, DOI 10.1016/j.exphem.2018.10.011
   Shao YF, 2017, CANCER MED-US, V6, P1173, DOI 10.1002/cam4.1055
   Shi YJ, 2020, CANCER SCI, V111, P2824, DOI 10.1111/cas.14511
   Shi ZM, 2017, FEBS J, V284, P1096, DOI 10.1111/febs.14045
   Shukla S, 2011, NATURE, V479, P74, DOI 10.1038/nature10442
   Song XF, 2016, NUCLEIC ACIDS RES, V44, DOI 10.1093/nar/gkw075
   Su HW, 2019, MOL CANCER, V18, DOI 10.1186/s12943-019-0951-0
   Su M, 2019, MOL CANCER, V18, DOI 10.1186/s12943-019-1002-6
   Sun HD, 2018, CANCER BIOMARK, V21, P299, DOI 10.3233/CBM-170379
   Szabo L, 2015, GENOME BIOL, V16, DOI [10.1186/s13059-016-1123-9, 10.1186/s13059-015-0690-5]
   Taibi F, 2014, BBA-MOL BASIS DIS, V1842, P1001, DOI 10.1016/j.bbadis.2014.03.005
   Tang HL, 2019, MOL CANCER, V18, DOI 10.1186/s12943-019-0946-x
   Tang Q, 2019, AGING-US, V11, P9982, DOI 10.18632/aging.102356
   Tatomer DC, 2017, MOL CELL, V66, P1, DOI 10.1016/j.molcel.2017.03.011
   Verheijen BM, 2017, FRONT MOL NEUROSCI, V10, DOI 10.3389/fnmol.2017.00412
   Vo JN, 2019, CELL, V176, P869, DOI 10.1016/j.cell.2018.12.021
   Wan B, 2020, FRONT ONCOL, V10, DOI 10.3389/fonc.2020.00370
   Wang J, 2018, EUR REV MED PHARMACO, V22, P3053, DOI 10.26355/eurrev_201805_15063
   Wang K, 2010, NUCLEIC ACIDS RES, V38, DOI 10.1093/nar/gkq622
   Wang K, 2017, CELL DEATH DIFFER, V24, P1111, DOI 10.1038/cdd.2017.61
   Wang LQ, 2018, MOL CANCER, V17, DOI 10.1186/s12943-018-0889-7
   Wang M, 2017, INT J BIOL SCI, V13, P1497, DOI 10.7150/ijbs.22531
   Wang SH, 2019, MOL CANCER, V18, DOI 10.1186/s12943-019-1078-z
   Wang X, 2018, ARTHRITIS RES THER, V20, DOI 10.1186/s13075-018-1618-8
   Wang XY, 2020, MOL ONCOL, V14, P539, DOI 10.1002/1878-0261.12629
   Wang XH, 2018, J EXP CLIN CANC RES, V37, DOI 10.1186/s13046-018-0870-8
   Wang Y, 2019, GENE, V720, DOI 10.1016/j.gene.2019.144099
   Wei YP, 2020, HEPATOLOGY, V71, P130, DOI 10.1002/hep.30795
   Weng WH, 2017, CLIN CANCER RES, V23, P3918, DOI 10.1158/1078-0432.CCR-16-2541
   Wesselhoeft RA, 2018, NAT COMMUN, V9, DOI 10.1038/s41467-018-05096-6
   Westholm JO, 2014, CELL REP, V9, P1966, DOI 10.1016/j.celrep.2014.10.062
   Wu DM, 2018, MOL CELL BIOL, V38, DOI 10.1128/MCB.00259-18
   Wu Q, 2020, BIOCHEM BIOPH RES CO, V521, P303, DOI 10.1016/j.bbrc.2019.10.117
   Wu QQ, 2019, FRONT GENET, V10, DOI 10.3389/fgene.2019.00016
   Wu ZJ, 2019, AGING-US, V11, P4757, DOI 10.18632/aging.102091
   Xia PY, 2018, IMMUNITY, V48, P688, DOI 10.1016/j.immuni.2018.03.016
   Xia SY, 2018, NUCLEIC ACIDS RES, V46, pD925, DOI 10.1093/nar/gkx863
   Xia SY, 2017, BRIEF BIOINFORM, V18, P984, DOI 10.1093/bib/bbw081
   Xia WJ, 2016, SCI REP-UK, V6, DOI 10.1038/srep35576
   Xia X, 2019, MOL CANCER, V18, DOI 10.1186/s12943-019-1056-5
   Xiong W, 2017, BIOMED RES INT-UK, V2017, DOI 10.1155/2017/8421614
   Xu GF, 2020, J CANCER, V11, P2759, DOI 10.7150/jca.37718
   Xu HY, 2018, FRONT MOL NEUROSCI, V11, DOI 10.3389/fnmol.2018.00225
   Xu Y, 2018, CELL PHYSIOL BIOCHEM, V51, P1710, DOI 10.1159/000495675
   Xu YZ, 2020, J EXP CLIN CANC RES, V39, DOI 10.1186/s13046-020-01556-4
   Yan B, 2018, EUR REV MED PHARMACO, V22, P8712, DOI 10.26355/eurrev_201812_16636
   Yang F, 2017, WORLD J GASTROENTERO, V23, P8345, DOI 10.3748/wjg.v23.i47.8345
   Yang HB, 2020, MOL CANCER, V19, DOI 10.1186/s12943-020-1139-3
   Yang P, 2016, ONCOTARGET, V7, P63449, DOI 10.18632/oncotarget.11523
   Yang YB, 2018, JNCI-J NATL CANCER I, V110, DOI 10.1093/jnci/djx166
   Yang Y, 2019, J MOL CELL BIOL, V11, P911, DOI 10.1093/jmcb/mjz091
   Yang Y, 2017, CELL RES, V27, P626, DOI 10.1038/cr.2017.31
   Yang ZZ, 2017, THERANOSTICS, V7, P3106, DOI 10.7150/thno.19016
   Yao DX, 2018, SCI REP-UK, V8, DOI 10.1038/s41598-018-29360-3
   Ye CY, 2017, RNA BIOL, V14, P1055, DOI 10.1080/15476286.2016.1245268
   Yi YY, 2019, J CELL PHYSIOL, V234, P3711, DOI 10.1002/jcp.27145
   You XT, 2015, NAT NEUROSCI, V18, P603, DOI 10.1038/nn.3975
   Yu J, 2020, INT J CANCER, V146, P1754, DOI 10.1002/ijc.32647
   Yuan WB, 2019, MOL ONCOL, V13, P1559, DOI 10.1002/1878-0261.12523
   Zeng KX, 2018, CELL DEATH DIS, V9, DOI 10.1038/s41419-018-0454-8
   Zhang H, 2017, ONCOTARGET, V8, P61687, DOI 10.18632/oncotarget.18671
   Zhang L, 2019, MOL CANCER, V18, DOI 10.1186/s12943-019-1080-5
   Zhang ML, 2018, NAT COMMUN, V9, DOI 10.1038/s41467-018-06862-2
   Zhang ML, 2018, ONCOGENE, V37, P1805, DOI 10.1038/s41388-017-0019-9
   Zhang R, 2018, EUR REV MED PHARMACO, V22, P118, DOI 10.26355/eurrev_201801_14108
   Zhang S, 2020, MOL THER-NUCL ACIDS, V19, P718, DOI 10.1016/j.omtn.2019.12.005
   Zhang X, 2018, CELL DEATH DIS, V9, DOI 10.1038/s41419-018-1132-6
   Zhang XO, 2014, CELL, V159, P134, DOI 10.1016/j.cell.2014.09.001
   Zhang XQ, 2018, METHODS MOL BIOL, V1724, P193, DOI 10.1007/978-1-4939-7562-4_16
   Zhang XF, 2018, ONCOTARGETS THER, V11, P3979, DOI 10.2147/OTT.S158316
   Zhang X, 2019, MOL CANCER, V18, DOI 10.1186/s12943-018-0935-5
   Zhang XL, 2017, CELL BIOL INT, V41, P1056, DOI 10.1002/cbin.10826
   Zhao X, 2019, INT J MOL SCI, V20, DOI 10.3390/ijms20163926
   Zhao Z, 2019, MOL THER-NUCL ACIDS, V18, P24, DOI 10.1016/j.omtn.2019.07.012
   Zheng FS, 2020, BIOMED PHARMACOTHER, V124, DOI 10.1016/j.biopha.2020.109828
   Zheng QP, 2016, NAT COMMUN, V7, DOI 10.1038/ncomms11215
   Zheng X, 2019, MOL CANCER, V18, DOI 10.1186/s12943-019-1010-6
   Zheng Y, 2019, GENOME MED, V11, DOI 10.1186/s13073-019-0614-1
   Zhong ZY, 2017, CANCER LETT, V403, P305, DOI 10.1016/j.canlet.2017.06.027
   Zhong ZY, 2016, SCI REP-UK, V6, DOI 10.1038/srep30919
   Zhou C, 2017, CELL REP, V20, P2262, DOI 10.1016/j.celrep.2017.08.027
   Zhou JY, 2019, CELL DEATH DIS, V10, DOI 10.1038/s41419-019-2127-7
   Zhou LH, 2018, EUR REV MED PHARMACO, V22, P2297, DOI 10.26355/eurrev_201804_14818
   Zhu KP, 2018, INT J BIOL SCI, V14, P321, DOI 10.7150/ijbs.24360
   Zhu XL, 2017, FEBS J, V284, P2170, DOI 10.1111/febs.14132
   Zong ZH, 2019, J EXP CLIN CANC RES, V38, DOI 10.1186/s13046-019-1437-z
   Zuo L, 2020, STROKE, V51, P319, DOI 10.1161/STROKEAHA.119.027348
NR 234
TC 49
Z9 49
U1 0
U2 14
PU FRONTIERS MEDIA SA
PI LAUSANNE
PA AVENUE DU TRIBUNAL FEDERAL 34, LAUSANNE, CH-1015, SWITZERLAND
SN 2296-634X
J9 FRONT CELL DEV BIOL
JI Front. Cell. Dev. Biol.
PD FEB 5
PY 2021
VL 9
AR 617281
DI 10.3389/fcell.2021.617281
PG 23
WC Cell Biology; Developmental Biology
WE Science Citation Index Expanded (SCI-EXPANDED)
SC Cell Biology; Developmental Biology
GA QJ3JL
UT WOS:000619588400001
PM 33614648
OA gold, Green Published
DA 2024-02-29
ER

PT J
AU Lee, SYH
   Yates, NJ
   Tye, SJ
AF Lee, Stellina Y. H.
   Yates, Nathanael J.
   Tye, Susannah J.
TI Inflammatory Mechanisms in Parkinson's Disease: From Pathogenesis to
   Targeted Therapies
SO NEUROSCIENTIST
LA English
DT Review; Early Access
DE Parkinson&#8217; s disease; neuroinflammation; neurodegeneration;
   biomarkers; disease-modifying therapies
AB Inflammation is a critical factor contributing to the progressive neurodegenerative process observed in Parkinson's disease (PD). Microglia, the immune cells of the central nervous system, are activated early in PD pathogenesis and can both trigger and propagate early disease processes via innate and adaptive immune mechanisms such as upregulated immune cells and antibody-mediated inflammation. Downstream cytokines and gene regulators such as microRNA (miRNA) coordinate later disease course and mediate disease progression. Biomarkers signifying the inflammatory and neurodegenerative processes at play within the central nervous system are of increasing interest to clinical teams. To be effective, such biomarkers must achieve the highest sensitivity and specificity for predicting PD risk, confirming diagnosis, or monitoring disease severity. The aim of this review was to summarize the current preclinical and clinical evidence that suggests that inflammatory processes contribute to the initiation and progression of neurodegenerative processes in PD. In this article, we further summarize the data about main inflammatory biomarkers described in PD to date and their potential for regulation as a novel target for disease-modifying pharmacological strategies.
C1 [Lee, Stellina Y. H.; Yates, Nathanael J.; Tye, Susannah J.] Univ Queensland, Queensland Brain Inst, Bldg 79,Upland Rd, St Lucia, Qld 4072, Australia.
   [Lee, Stellina Y. H.] Univ Queensland, Fac Med, St Lucia, Qld, Australia.
   [Yates, Nathanael J.] Univ Western Australia, Sch Human Sci, Perth, WA, Australia.
   [Tye, Susannah J.] Mayo Clin, Dept Psychiat & Psychol, Rochester, MN USA.
   [Tye, Susannah J.] Univ Minnesota, Dept Psychiat, Minneapolis, MN 55455 USA.
C3 University of Queensland; University of Queensland; University of
   Western Australia; Mayo Clinic; University of Minnesota System;
   University of Minnesota Twin Cities
RP Tye, SJ (corresponding author), Univ Queensland, Queensland Brain Inst, Bldg 79,Upland Rd, St Lucia, Qld 4072, Australia.
EM s.tye@uq.edu.au
RI Tye, Susannah/GQP-2577-2022
OI Tye, Susannah/0000-0003-1291-4304; LEE, Stellina
   Y.H./0000-0002-9888-3694
FU Faculty of Medicine Research Scholarship from The University of
   Queensland; Asia Pacific Centre for Neuromodulation
FX The author(s) disclosed receipt of the following financial support for
   the research, authorship, and/or publication of this article: SYHL was
   supported by a Faculty of Medicine Research Scholarship from The
   University of Queensland; NJY was supported by a Postdoctoral Research
   Fellowship from the Asia Pacific Centre for Neuromodulation.
CR Aldecoa I, 2015, NEUROSCI LETT, V602, P145, DOI 10.1016/j.neulet.2015.07.005
   Anderson FL, 2018, TOXICOL SCI, V166, P3, DOI 10.1093/toxsci/kfy219
   Andringa G, 2004, FASEB J, V18, P932, DOI 10.1096/fj.03-0829fje
   Apaydin H, 2002, ARCH NEUROL-CHICAGO, V59, P102, DOI 10.1001/archneur.59.1.102
   Arreola Rodrigo, 2016, J Immunol Res, V2016, P3160486
   Baba Y, 2005, PARKINSONISM RELAT D, V11, P493, DOI 10.1016/j.parkreldis.2005.07.005
   Bach JP, 2018, J NEUROCHEM, V145, P433, DOI 10.1111/jnc.14340
   Barker RA, 2013, LANCET NEUROL, V12, P84, DOI 10.1016/S1474-4422(12)70295-8
   Blennow K, 2016, MOVEMENT DISORD, V31, P836, DOI 10.1002/mds.26656
   BlumDegen D, 1995, NEUROSCI LETT, V202, P17, DOI 10.1016/0304-3940(95)12192-7
   Bougea A, 2019, NEUROL SCI, V40, P929, DOI 10.1007/s10072-019-03738-1
   Bouthour W, 2019, NAT REV NEUROL, V15, P343, DOI 10.1038/s41582-019-0166-4
   Braak H, 2000, J NEUROL, V247, P3
   Braak H, 2006, NEUROSCI LETT, V396, P67, DOI 10.1016/j.neulet.2005.11.012
   Brodowicz J, 2018, NEUROTOX RES, V33, P474, DOI 10.1007/s12640-017-9798-6
   Caggiu E, 2019, FRONT NEUROL, V10, DOI 10.3389/fneur.2019.00122
   Cassani E, 2011, Minerva Gastroenterol Dietol, V57, P117
   Cervo PRD, 2017, NAT BIOTECHNOL, V35, P444, DOI 10.1038/nbt.3835
   Chelban V, 2018, MOVEMENT DISORD, V33, P359, DOI 10.1002/mds.27343
   Chen H, 2008, AM J EPIDEMIOL, V167, P90, DOI 10.1093/aje/kwm260
   Chen L, 2016, TRANSL NEURODEGENER, V5, DOI 10.1186/s40035-016-0063-3
   Cheng HC, 2010, ANN NEUROL, V67, P715, DOI 10.1002/ana.21995
   Cho HJ, 2013, HUM MOL GENET, V22, P608, DOI 10.1093/hmg/dds470
   Choi DC, 2018, NEUROSCI LETT, V678, P118, DOI 10.1016/j.neulet.2018.05.009
   Cochrane CJ, 2013, NEUROLOGY, V80, P857, DOI 10.1212/WNL.0b013e318284070c
   Coll RC, 2015, NAT MED, V21, P248, DOI 10.1038/nm.3806
   Cooper, 2019, PARKINSONS DIS MORE
   Cooper CA, 2016, J INT NEUROPSYCH SOC, V22, P956, DOI 10.1017/S1355617716000503
   Croisier E, 2005, J NEUROINFLAMM, V2, DOI 10.1186/1742-2094-2-14
   Cryan JF, 2011, NEUROGASTROENT MOTIL, V23, P187, DOI 10.1111/j.1365-2982.2010.01664.x
   Del Tredici K, 2008, ACTA NEUROPATHOL, V115, P379, DOI 10.1007/s00401-008-0355-5
   DELACOURTE A, 1994, BIOMED PHARMACOTHER, V48, P287, DOI 10.1016/0753-3322(94)90174-0
   Devos D, 2013, NEUROBIOL DIS, V50, P42, DOI 10.1016/j.nbd.2012.09.007
   Dickson DW, 2018, PARKINSONISM RELAT D, V46, pS30, DOI 10.1016/j.parkreldis.2017.07.033
   Ding H, 2013, NEUROLOGY, V81, P1531, DOI 10.1212/WNL.0b013e3182a95818
   Dos Santos Marcia Cristina T, 2018, Oncotarget, V9, P17455, DOI 10.18632/oncotarget.24736
   Dufek M, 2009, PARKINSONISM RELAT D, V15, P318, DOI 10.1016/j.parkreldis.2008.05.014
   Dufek M, 2015, PARKINSONS DIS-US, V2015, DOI 10.1155/2015/898192
   Dursun E, 2015, J NEUROIMMUNOL, V283, P50, DOI 10.1016/j.jneuroim.2015.04.014
   Elkouzi A, 2019, NAT REV NEUROL, V15, P204, DOI 10.1038/s41582-019-0155-7
   Emamzadeh FN, 2018, FRONT NEUROSCI-SWITZ, V12, DOI 10.3389/fnins.2018.00612
   Erny D, 2015, NAT NEUROSCI, V18, P965, DOI 10.1038/nn.4030
   Fayyaz M, 2018, CUREUS J MED SCIENCE, V10, DOI 10.7759/cureus.2995
   Ferreira RN, 2018, CURR MED CHEM, V25, P3682, DOI 10.2174/0929867325666180313101536
   Ferreira SA, 2018, FRONT CELL NEUROSCI, V12, DOI 10.3389/fncel.2018.00247
   Forsyth CB, 2011, PLOS ONE, V6, DOI 10.1371/journal.pone.0028032
   Foulds PG, 2011, FASEB J, V25, P4127, DOI 10.1096/fj.10-179192
   Fragkouli A, 2014, FRONT CELL NEUROSCI, V8, DOI 10.3389/fncel.2014.00182
   Franklin BS, 2014, NAT IMMUNOL, V15, P727, DOI 10.1038/ni.2913
   Frazzitta G, 2014, NEUROREHAB NEURAL RE, V28, P163, DOI 10.1177/1545968313508474
   Garretti F, 2019, FRONT IMMUNOL, V10, DOI 10.3389/fimmu.2019.00303
   Geraedts VJ, 2018, NEUROLOGY, V91, P871, DOI 10.1212/WNL.0000000000006473
   Gerhard A, 2006, NEUROBIOL DIS, V21, P404, DOI 10.1016/j.nbd.2005.08.002
   Gill SS, 2003, NAT MED, V9, P589, DOI 10.1038/nm850
   Gordon R, 2018, SCI TRANSL MED, V10, DOI 10.1126/scitranslmed.aah4066
   Grossman N, 2017, CELL, V169, P1029, DOI 10.1016/j.cell.2017.05.024
   Gruden MA, 2011, J NEUROIMMUNOL, V233, P221, DOI 10.1016/j.jneuroim.2010.12.001
   Guo HT, 2015, NAT MED, V21, P677, DOI 10.1038/nm.3893
   Guo L, 2018, MOVEMENT DISORD, V33, P1390, DOI 10.1002/mds.27454
   Hamza TH, 2010, NAT GENET, V42, P781, DOI 10.1038/ng.642
   Han M, 2012, PLOS ONE, V7, DOI 10.1371/journal.pone.0032383
   Harms AS, 2021, MOVEMENT DISORD, V36, P37, DOI 10.1002/mds.28264
   Havelund JF, 2017, METABOLITES, V7, DOI 10.3390/metabo7030042
   Heid ME, 2013, J IMMUNOL, V191, P5230, DOI 10.4049/jimmunol.1301490
   Heneka MT, 2013, NATURE, V493, P674, DOI 10.1038/nature11729
   Hess Christopher W, 2016, Continuum (Minneap Minn), V22, P1047, DOI 10.1212/CON.0000000000000345
   Hoss AG, 2016, FRONT AGING NEUROSCI, V8, DOI 10.3389/fnagi.2016.00036
   Jang Y, 2018, NEUROSCIENCE, V379, P292, DOI 10.1016/j.neuroscience.2018.03.015
   Jang Y, 2017, BRAIN RES, V1655, P186, DOI 10.1016/j.brainres.2016.10.029
   Jesse S, 2009, CNS NEUROSCI THER, V15, P157, DOI 10.1111/j.1755-5949.2008.00064.x
   Johnson MD, 2005, AM J PHARMACOGENOMIC, V5, P259, DOI 10.2165/00129785-200505040-00006
   Junn E, 2009, P NATL ACAD SCI USA, V106, P13052, DOI 10.1073/pnas.0906277106
   Kalia LV, 2018, PARKINSONISM RELAT D, V46, pS19, DOI 10.1016/j.parkreldis.2017.07.023
   Kannarkat GT, 2013, J PARKINSON DIS, V3, P493, DOI 10.3233/JPD-130250
   Keeney JTR, 2013, PROTEOM CLIN APPL, V7, P109, DOI 10.1002/prca.201200087
   Killinger BA, 2018, SCI TRANSL MED, V10, DOI 10.1126/scitranslmed.aar5280
   Kim S, 2019, NEURON, V103, P627, DOI 10.1016/j.neuron.2019.05.035
   Kohman RA, 2012, BRAIN BEHAV IMMUN, V26, P803, DOI 10.1016/j.bbi.2011.10.006
   Koo JH, 2017, NEUROTOX RES, V32, P473, DOI 10.1007/s12640-017-9770-5
   Koprich JB, 2008, J NEUROINFLAMM, V5, DOI 10.1186/1742-2094-5-8
   Kordower JH, 2013, BRAIN, V136, P2419, DOI 10.1093/brain/awt192
   Korff A, 2011, PARKINSONISM RELAT D, V17, P765, DOI 10.1016/j.parkreldis.2011.06.026
   Kwiatek-Majkusiak J, 2018, NEUROSCI LETT, V684, P205, DOI 10.1016/j.neulet.2018.06.031
   Labandeira-Garcia JL, 2017, FRONT AGING NEUROSCI, V9, DOI 10.3389/fnagi.2017.00129
   Lamkanfi M, 2009, J CELL BIOL, V187, P61, DOI 10.1083/jcb.200903124
   Langliois, 2018, SOC NEUR 2018 M SAN
   Latz E, 2013, NAT REV IMMUNOL, V13, P397, DOI 10.1038/nri3452
   Lee JM, 2017, J NEUROPATH EXP NEUR, V76, P2, DOI 10.1093/jnen/nlw103
   Leggio L, 2017, INT J MOL SCI, V18, DOI 10.3390/ijms18122698
   LeWitt P, 2011, BRAIN RES, V1408, P88, DOI 10.1016/j.brainres.2011.06.057
   LeWitt PA, 2013, MOVEMENT DISORD, V28, P1653, DOI 10.1002/mds.25555
   Li L, 2017, CHINESE MED J-PEKING, V130, P2616, DOI 10.4103/0366-6999.217092
   Lindholm D, 2016, CELL MOL LIFE SCI, V73, P1365, DOI 10.1007/s00018-015-2101-1
   Lindholm P, 2007, NATURE, V448, P73, DOI 10.1038/nature05957
   Loriou S, 2019, FRONT AGING NEUROSCI, V11, DOI 10.3389/fnagi.2019.00057
   Luk KC, 2012, SCIENCE, V338, P949, DOI 10.1126/science.1227157
   Lv ZY, 2011, J NEURAL TRANSM, V118, P361, DOI 10.1007/s00702-010-0434-3
   Macchi B, 2015, CNS NEUROL DISORD-DR, V14, P313, DOI 10.2174/1871527314666150225124928
   Maes M, 2008, NEUROENDOCRINOL LETT, V29, P117
   Maetzler W, 2007, NEUROBIOL DIS, V25, P473, DOI 10.1016/j.nbd.2006.10.020
   Mahlknecht P, 2017, MOVEMENT DISORD, V32, P619, DOI 10.1002/mds.26932
   Mahlknecht P, 2016, MOVEMENT DISORD, V31, P1405, DOI 10.1002/mds.26674
   Mantri S, 2019, PARKINSONISM RELAT D, V64, P20, DOI 10.1016/j.parkreldis.2018.09.011
   Margis R, 2011, J BIOTECHNOL, V152, P96, DOI 10.1016/j.jbiotec.2011.01.023
   Martin-Bastida A, 2017, SCI REP-UK, V7, DOI 10.1038/s41598-017-01402-2
   Martinez B, 2017, NEURAL REGEN RES, V12, P1945, DOI 10.4103/1673-5374.221147
   Martinez EM, 2017, TOXICOL SCI, V159, P64, DOI 10.1093/toxsci/kfx117
   Martinon F, 2012, IMMUNITY, V36, P313, DOI 10.1016/j.immuni.2012.03.005
   Masters SL, 2010, NAT IMMUNOL, V11, P897, DOI 10.1038/ni.1935
   MCGEER PL, 1988, NEUROLOGY, V38, P1285, DOI 10.1212/WNL.38.8.1285
   McIntyre CC, 2016, J NEUROCHEM, V139, P338, DOI 10.1111/jnc.13649
   Menza M, 2010, PSYCHOSOMATICS, V51, P474, DOI 10.1176/appi.psy.51.6.474
   Miller RL, 2009, NEUROCHEM RES, V34, P55, DOI 10.1007/s11064-008-9656-2
   Miranda-Morales E, 2017, FRONT MOL NEUROSCI, V10, DOI 10.3389/fnmol.2017.00225
   Mollenhauer B, 2016, NEUROLOGY, V87, P168, DOI 10.1212/WNL.0000000000002651
   Monteiro RS, 2015, MED HYPOTHESES, V85, P537, DOI 10.1016/j.mehy.2015.07.011
   Moors T, 2016, MOVEMENT DISORD, V31, P791, DOI 10.1002/mds.26562
   Muangpaisan Weerasak, 2011, Journal of the Medical Association of Thailand, V94, P749
   Mugge L, 2019, WORLD NEUROSURG, V123, P197, DOI 10.1016/j.wneu.2018.11.247
   Muñoz-Planillo R, 2013, IMMUNITY, V38, P1142, DOI 10.1016/j.immuni.2013.05.016
   Nagatsu T., 2000, Journal of Neural Transmission Supplement, V58, P143
   Nair AT, 2018, J NEUROGASTROENTEROL, V24, P30
   Nair VD, 2016, NEUROSCI LETT, V629, P99, DOI 10.1016/j.neulet.2016.06.061
   Nalls MA, 2014, NAT GENET, V46, P989, DOI 10.1038/ng.3043
   Noyce AJ, 2014, J NEUROL NEUROSUR PS, V85, P31, DOI 10.1136/jnnp-2013-305420
   Orimo Satoshi, 2012, Brain and Nerve (Tokyo), V64, P403
   Orr CF, 2005, BRAIN, V128, P2665, DOI 10.1093/brain/awh625
   Parnetti L, 2016, FRONT NEUROL NEUROSC, V39, P117, DOI 10.1159/000445452
   Parnetti L, 2013, NAT REV NEUROL, V9, P131, DOI 10.1038/nrneurol.2013.10
   Peelaerts W, 2015, NATURE, V522, P340, DOI 10.1038/nature14547
   Péran P, 2010, BRAIN, V133, P3423, DOI 10.1093/brain/awq212
   Perez-Pardo P, 2017, EUR J PHARMACOL, V817, P86, DOI 10.1016/j.ejphar.2017.05.042
   Perry T, 2002, J PHARMACOL EXP THER, V302, P881, DOI 10.1124/jpet.102.037481
   Peter I, 2018, JAMA NEUROL, V75, P939, DOI 10.1001/jamaneurol.2018.0605
   Phillis JW, 2006, BRAIN RES REV, V52, P201, DOI 10.1016/j.brainresrev.2006.02.002
   Ponomarev ED, 2013, GLIA, V61, P91, DOI 10.1002/glia.22363
   Postuma RB, 2016, NAT REV NEUROL, V12, P622, DOI 10.1038/nrneurol.2016.152
   Qin XY, 2016, JAMA NEUROL, V73, P1316, DOI 10.1001/jamaneurol.2016.2742
   Racette BA, 2018, ANN CLIN TRANSL NEUR, V5, P870, DOI 10.1002/acn3.580
   Ransohoff RM, 2016, SCIENCE, V353, P777, DOI 10.1126/science.aag2590
   Reish HEA, 2015, J PARKINSON DIS, V5, P1, DOI 10.3233/JPD-140491
   RINNE UK, 1983, ACTA NEUROL SCAND, V68, P19, DOI 10.1111/j.1600-0404.1983.tb01513.x
   Rispoli V, 2018, CURR OPIN NEUROL, V31, P415, DOI 10.1097/WCO.0000000000000584
   Rogers G, 2017, BMJ-BRIT MED J, V358, DOI 10.1136/bmj.j1951
   Romero-Ramos M., 2017, HDB IMMUNOSENSESCENC, P1
   Roser AE, 2018, FRONT NEUROSCI-SWITZ, V12, DOI 10.3389/fnins.2018.00625
   Sampson TR, 2016, CELL, V167, P1469, DOI 10.1016/j.cell.2016.11.018
   Sanchez-Guajardo V, 2013, ASN NEURO, V5, P113, DOI 10.1042/AN20120066
   Santiago JA, 2014, DIAGNOSTICS, V4, P153, DOI 10.3390/diagnostics4040153
   Sarkar S, 2017, NPJ PARKINSON DIS, V3, DOI 10.1038/s41531-017-0032-2
   Sauerbier A, 2016, CLIN MED, V16, P365, DOI 10.7861/clinmedicine.16-4-365
   Schapira AHV, 2013, CURR OPIN NEUROL, V26, P395, DOI 10.1097/WCO.0b013e3283633741
   Schipper HM, 2000, EXP GERONTOL, V35, P821, DOI 10.1016/S0531-5565(00)00148-0
   Schlesinger I, 2008, MOVEMENT DISORD, V23, P1653, DOI 10.1002/mds.22139
   Schroder K, 2010, CELL, V140, P821, DOI 10.1016/j.cell.2010.01.040
   Shi M, 2019, PROG NEUROBIOL, V175, P96, DOI 10.1016/j.pneurobio.2019.01.005
   Shi M, 2011, ANN NEUROL, V69, P570, DOI 10.1002/ana.22311
   Shi M, 2009, NEUROBIOL DIS, V35, P157, DOI 10.1016/j.nbd.2008.09.004
   Shimada K, 2012, IMMUNITY, V36, P401, DOI 10.1016/j.immuni.2012.01.009
   Siderowf A, 2018, MOVEMENT DISORD, V33, P528, DOI 10.1002/mds.27355
   Slota JA, 2019, NON-CODING RNA, V5, DOI 10.3390/ncrna5020035
   Spielman LJ, 2016, BRAIN RES BULL, V125, P19, DOI 10.1016/j.brainresbull.2016.03.012
   Starhof C, 2019, MOVEMENT DISORD, V34, P246, DOI 10.1002/mds.27542
   Stefanis L, 2012, CSH PERSPECT MED, V2, DOI 10.1101/cshperspect.a009399
   Strowig T, 2012, NATURE, V481, P278, DOI 10.1038/nature10759
   Sulzer D, 2017, NATURE, V546, P656, DOI 10.1038/nature22815
   Surguchov A, 2015, INT REV CEL MOL BIO, V320, P103, DOI 10.1016/bs.ircmb.2015.07.007
   Svensson E, 2016, MOVEMENT DISORD, V31, P1918, DOI 10.1002/mds.26761
   Takahashi J, 2017, PROG BRAIN RES, V230, P213, DOI 10.1016/bs.pbr.2016.11.004
   Thome AD, 2016, J NEUROSCI, V36, P2383, DOI 10.1523/JNEUROSCI.3900-15.2016
   Tiwari J L, 1981, Prog Clin Biol Res, V58, P151
   Tome CML, 2013, MOL NEUROBIOL, V47, P561, DOI 10.1007/s12035-012-8267-8
   Toy WA, 2014, NEUROBIOL DIS, V63, P201, DOI 10.1016/j.nbd.2013.11.017
   TSUKAHARA T, 1995, NEUROSURGERY, V37, P733, DOI 10.1227/00006123-199510000-00018
   Venegas C, 2017, NATURE, V552, P355, DOI 10.1038/nature25158
   Villumsen M, 2019, GUT, V68, P18, DOI 10.1136/gutjnl-2017-315666
   von Herrmann KM, 2018, NPJ PARKINSON DIS, V4, DOI 10.1038/s41531-018-0061-5
   Walsh JG, 2014, NAT REV NEUROSCI, V15, P84, DOI 10.1038/nrn3638
   Wang S, 2019, INT IMMUNOPHARMACOL, V67, P458, DOI 10.1016/j.intimp.2018.12.019
   Wang ZP, 2019, BIOMED PHARMACOTHER, V115, DOI 10.1016/j.biopha.2019.108843
   Wang Z, 2015, NEUROBIOL DIS, V77, P71, DOI 10.1016/j.nbd.2015.02.020
   Wenker SD, 2020, GENE THER, V27, P6, DOI 10.1038/s41434-019-0077-4
   Whone AL, 2019, J PARKINSON DIS, V9, P301, DOI 10.3233/JPD-191576
   Williams A, 2010, LANCET NEUROL, V9, P581, DOI 10.1016/S1474-4422(10)70093-4
   YAMADA T, 1992, ACTA NEUROPATHOL, V84, P100, DOI 10.1007/BF00427222
   Yan YQ, 2015, CELL, V160, P62, DOI 10.1016/j.cell.2014.11.047
   Yao LP, 2018, J NEUROINFLAMM, V15, DOI 10.1186/s12974-018-1053-4
   Yasuhara T, 2004, EUR J NEUROSCI, V19, P1494, DOI 10.1111/j.1460-9568.2004.03254.x
   Zhang J, 2008, AM J CLIN PATHOL, V129, P526, DOI 10.1309/W01Y0B808EMEH12L
   Zhang W, 2005, FASEB J, V19, P533, DOI 10.1096/fj.04-2751com
   Zhou Y, 2016, MOL NEURODEGENER, V11, DOI 10.1186/s13024-016-0094-3
   Zoladz JA, 2014, J PHYSIOL PHARMACOL, V65, P441
NR 192
TC 13
Z9 13
U1 1
U2 18
PU SAGE PUBLICATIONS INC
PI THOUSAND OAKS
PA 2455 TELLER RD, THOUSAND OAKS, CA 91320 USA
SN 1073-8584
EI 1089-4098
J9 NEUROSCIENTIST
JI Neuroscientist
PD 2022 OCT
PY 2022
VL 28
IS 5
BP 485
EP 506
AR 1073858421992265
DI 10.1177/1073858421992265
EA FEB 2021
PG 22
WC Clinical Neurology; Neurosciences
WE Science Citation Index Expanded (SCI-EXPANDED)
SC Neurosciences & Neurology
GA 4I0CW
UT WOS:000620303000001
PM 33586516
DA 2024-02-29
ER

PT J
AU Li, Q
   Wang, ZH
   Xing, H
   Wang, Y
   Guo, Y
AF Li, Qiang
   Wang, Zihao
   Xing, Hao
   Wang, Yu
   Guo, Yi
TI Exosomes derived from miR-188-3p-modified adipose-derived mesenchymal
   stem cells protect Parkinson's disease
SO MOLECULAR THERAPY-NUCLEIC ACIDS
LA English
DT Article; Early Access
ID AUTOPHAGY; PATHWAY; NEUROINFLAMMATION; NEURODEGENERATION; MECHANISMS;
   DAMAGE; MODEL; RNA; DNA
AB Parkinson's disease (PD) is the second-most common neuro-degenerative disease after Alzheimer's disease. The most important pathological feature of PD is the irreversible damage of dopamine neurons, which is related to autophagy and neuroinflammation in the substantia nigra. Previous studies found that the activation of NAcht Leucine-rich repeat Protein 3 (NLRP3) inflammasome/pyroptosis and cell division protein kinase 5 (CDK5)-mediated autophagy played an important role in PD. Bioinformatics analyses further predicted that microRNA (miR)-188-3p potentially targets NLRP3 and CDK5. Adipose-derived stem cell (ADSC)-derived exosomes were found to be excellent vectors for genetic therapy. We assessed the levels of injury, autophagy, and inflammasomes in 1-methyl-4-phenyl-1,2,4,5-tetrahydropyridine (MPTP)-induced PD mice models and neurotoxin 1-methyl-4-phenylpyridinium (MPP+)-induced cell models after treating them with miR-188- 3p-enriched exosomes. miR-188-3p-enriched exosome treatment suppressed autophagy and pyroptosis, whereas increased proliferation via targeting CDK5 and NLRP3 in mice and MN9D cells. It was revealed that mir-188-3p could be a new therapeutic target for curing PD patients.
C1 [Wang, Zihao; Xing, Hao; Wang, Yu; Guo, Yi] Chinese Acad Med Sci & Peking Union Med Coll, Peking Union Med Coll Hosp, Dept Neurosurg, Beijing, Peoples R China.
   [Li, Qiang] Bengbu Med Coll, Affiliated Hosp 1, Bengbu, Anhui, Peoples R China.
C3 Chinese Academy of Medical Sciences - Peking Union Medical College;
   Peking Union Medical College; Peking Union Medical College Hospital;
   Bengbu Medical College
RP Guo, Y (corresponding author), Chinese Acad Med Sci & Peking Union Med Coll, Peking Union Med Coll Hosp, Dept Neurosurg, Beijing, Peoples R China.
EM guoyi@pumch.cn
RI Wang, Zihao/I-9307-2018; jiang, lei/IWE-1124-2023; liu,
   huan/JKI-3764-2023; li, yihua/JKJ-1325-2023
FU Peking Union Medical College Hospital
FX We thank Peking Union Medical College Hospital for the financial
   support.
CR Alam ZI, 1997, J NEUROCHEM, V69, P1196, DOI 10.1046/j.1471-4159.1997.69031196.x
   Chan TM, 2014, CELL TRANSPLANT, V23, P549, DOI 10.3727/096368914X678445
   Chen L, 2016, TRANSL NEURODEGENER, V5, DOI 10.1186/s40035-016-0063-3
   Dauer W, 2003, NEURON, V39, P889, DOI 10.1016/S0896-6273(03)00568-3
   Dinarello CA, 2007, SEMIN NEPHROL, V27, P98, DOI 10.1016/j.semnephrol.2006.09.013
   Ferguson SW, 2016, J CONTROL RELEASE, V228, P179, DOI 10.1016/j.jconrel.2016.02.037
   Findley LJ, 2007, PARKINSONISM RELAT D, V13, pS8, DOI 10.1016/j.parkreldis.2007.06.003
   FREDRIKSSON A, 1990, PHARMACOL TOXICOL, V67, P295, DOI 10.1111/j.1600-0773.1990.tb00833.x
   Haavik J, 1998, MOL NEUROBIOL, V16, P285, DOI 10.1007/BF02741387
   Hirsch EC, 2009, LANCET NEUROL, V8, P382, DOI 10.1016/S1474-4422(09)70062-6
   Hunot S, 2003, ANN NEUROL, V53, pS49, DOI 10.1002/ana.10481
   Jiang M, 2018, CELL PHYSIOL BIOCHEM, V47, P864, DOI [10.1159/000490078, 10.1159/000490078and]
   Kumar D, 2015, ONCOTARGET, V6, P3280, DOI 10.18632/oncotarget.2462
   Li DS, 2018, HUM CELL, V31, P106, DOI 10.1007/s13577-017-0187-5
   Lin SP, 2016, BIOCHEM BIOPH RES CO, V471, P52, DOI 10.1016/j.bbrc.2016.01.183
   López González I, 2016, INT J MOL SCI, V17, DOI 10.3390/ijms17020206
   Luo QC, 2017, CELL PHYSIOL BIOCHEM, V44, P2105, DOI 10.1159/000485949
   Martinez-Vicente M, 2007, LANCET NEUROL, V6, P352, DOI 10.1016/S1474-4422(07)70076-5
   Pan TH, 2008, BRAIN, V131, P1969, DOI 10.1093/brain/awm318
   Poewe W, 2017, NAT REV DIS PRIMERS, V3, DOI 10.1038/nrdp.2017.13
   Pupyshev AB, 2019, PHARMACOL BIOCHEM BE, V177, P1, DOI 10.1016/j.pbb.2018.12.005
   Qiao C, 2017, MOL NEUROBIOL, V54, P4292, DOI 10.1007/s12035-016-9980-5
   Rivero-Ríos P, 2016, CURR NEUROPHARMACOL, V14, P238, DOI 10.2174/1570159X13666151030103027
   Shen HT, 2018, J MOL NEUROSCI, V64, P421, DOI 10.1007/s12031-018-1041-2
   Su LY, 2015, AUTOPHAGY, V11, P1745, DOI 10.1080/15548627.2015.1082020
   Tansey MG, 2010, NEUROBIOL DIS, V37, P510, DOI 10.1016/j.nbd.2009.11.004
   Wang K, 2015, NAT COMMUN, V6, DOI 10.1038/ncomms7779
   Wang S, 2019, INT IMMUNOPHARMACOL, V67, P458, DOI 10.1016/j.intimp.2018.12.019
   Xu LJ, 2016, PARKINSONS DIS-US, V2016, DOI 10.1155/2016/1720621
   Yao LP, 2019, FASEB J, V33, P8648, DOI 10.1096/fj.201900363R
   Zhang J, 1999, AM J PATHOL, V154, P1423, DOI 10.1016/S0002-9440(10)65396-5
NR 31
TC 72
Z9 75
U1 5
U2 33
PU CELL PRESS
PI CAMBRIDGE
PA 50 HAMPSHIRE ST, FLOOR 5, CAMBRIDGE, MA 02139 USA
SN 2162-2531
J9 MOL THER-NUCL ACIDS
JI Mol. Ther.-Nucl. Acids
PD 2021 MAR 5
PY 2021
VL 23
BP 1334
EP 1344
DI 10.1016/j.omtn.2021.01.022
EA FEB 2021
PG 11
WC Medicine, Research & Experimental
WE Science Citation Index Expanded (SCI-EXPANDED)
SC Research & Experimental Medicine
GA RB1FJ
UT WOS:000631861800009
PM 33717653
OA Green Published, gold
DA 2024-02-29
ER

PT J
AU Wang, HY
AF Wang, Hsiuying
TI MicroRNAs, Parkinson's Disease, and Diabetes Mellitus
SO INTERNATIONAL JOURNAL OF MOLECULAR SCIENCES
LA English
DT Review
DE biomarker; microRNA; Parkinson&#8217; s disease; diabetes mellitus
ID OXIDATIVE STRESS; EXPRESSION PROFILES; POTENTIAL BIOMARKERS; ENDOTHELIAL
   FUNCTION; INSULIN SENSITIVITY; CIRCULATING MIRNAS; DOWN-REGULATION;
   SMALL RNAS; TYPE-2; GLUCOSE
AB Parkinson's disease (PD) is a neurodegenerative disorder that affects 1% of the population over the age of 60. Diabetes Mellitus (DM) is a metabolic disorder that affects approximately 25% of adults over the age of 60. Recent studies showed that DM increases the risk of developing PD. The link between DM and PD has been discussed in the literature in relation to different mechanisms including mitochondrial dysfunction, oxidative stress, and protein aggregation. In this paper, we review the common microRNA (miRNA) biomarkers of both diseases. miRNAs play an important role in cell differentiation, development, the regulation of the cell cycle, and apoptosis. They are also involved in the pathology of many diseases. miRNAs can mediate the insulin pathway and glucose absorption. miRNAs can also regulate PD-related genes. Therefore, exploring the common miRNA biomarkers of both PD and DM can shed a light on how these two diseases are correlated, and targeting miRNAs is a potential therapeutic opportunity for both diseases.
C1 [Wang, Hsiuying] Natl Yang Ming Chiao Tung Univ, Inst Stat, Hsinchu 30010, Taiwan.
   [Wang, Hsiuying] Natl Chiao Tung Univ, Hsinchu, Taiwan.
C3 National Yang Ming Chiao Tung University; National Yang Ming Chiao Tung
   University
RP Wang, HY (corresponding author), Natl Yang Ming Chiao Tung Univ, Inst Stat, Hsinchu 30010, Taiwan.; Wang, HY (corresponding author), Natl Chiao Tung Univ, Hsinchu, Taiwan.
EM wang@stat.nctu.edu.tw
RI Wang, Hsiuying/AAB-7115-2021; Wang, Hsiuying/CAJ-3855-2022
OI Wang, Hsiuying/0000-0002-5863-0756; 
FU Ministry of Science and Technology [107-2118-M-009-002-MY2]
FX This work was supported by the Ministry of Science and Technology
   107-2118-M-009-002-MY2, Taiwan.
CR Akerman L, 2018, PLOS ONE, V13, DOI 10.1371/journal.pone.0191067
   Akhbari M, 2019, CLIN LAB, V65, P1493, DOI 10.7754/Clin.Lab.2019.190209
   Al-Kafaji G, 2015, MOL MED REP, V12, P7485, DOI 10.3892/mmr.2015.4416
   Alicic RZ, 2017, CLIN J AM SOC NEPHRO, V12, P2032, DOI 10.2215/CJN.11491116
   Alipoor B, 2017, INT J MOL CELL MED, V6, P156, DOI 10.22088/acadpub.BUMS.6.3.156
   Alvarez-Erviti L, 2013, CELL DEATH DIS, V4, DOI 10.1038/cddis.2013.73
   Amer Diabet Assoc, 2010, DIABETES CARE, V33, pS11, DOI [10.2337/dc10-S011, 10.2337/dc14-S081, 10.2337/dc11-S011, 10.2337/dc13-S011, 10.2337/dc10-S062, 10.2337/dc13-S067, 10.2337/dc11-S062, 10.2337/dc12-s064]
   Ardakani MT, 2019, MOL GENET GENOM MED, V7, DOI 10.1002/mgg3.548
   Arshad AR, 2017, FRONT MOL NEUROSCI, V10, DOI 10.3389/fnmol.2017.00352
   Ascherio A, 2016, LANCET NEUROL, V15, P1255, DOI 10.1016/S1474-4422(16)30230-7
   Assmann TS, 2018, DIABETES RES CLIN PR, V141, P35, DOI 10.1016/j.diabres.2018.03.044
   Assmann TS, 2017, ENDOCR CONNECT, V6, P773, DOI 10.1530/EC-17-0248
   Ba QH, 2015, BIOMED PHARMACOTHER, V75, P165, DOI 10.1016/j.biopha.2015.07.034
   Bai XC, 2017, SCI REP-UK, V7, DOI 10.1038/s41598-017-03887-3
   Baradan R, 2017, CAN J PHYSIOL PHARM, V95, P1156, DOI 10.1139/cjpp-2016-0580
   Barbagallo C, 2020, CELL MOL NEUROBIOL, V40, P531, DOI 10.1007/s10571-019-00751-y
   Behbahanipour M, 2019, SCI REP-UK, V9, DOI 10.1038/s41598-019-50256-3
   Bhatwadekar AD, 2015, DIABETES, V64, P4226, DOI 10.2337/db15-0521
   Blum A, 2019, CLIN EXP MED, V19, P469, DOI 10.1007/s10238-019-00573-8
   Brauer R, 2020, BRAIN, V143, P3067, DOI 10.1093/brain/awaa262
   Caggiu Elisa, 2018, eNeurologicalSci, V13, P1, DOI 10.1016/j.ensci.2018.09.002
   Catanzaro G, 2018, INT J ENDOCRINOL, V2018, DOI 10.1155/2018/6872635
   Cerri S, 2019, J PARKINSON DIS, V9, P501, DOI 10.3233/JPD-191683
   Chatterjee P, 2014, PLOS ONE, V9, DOI 10.1371/journal.pone.0093751
   Chen Q, 2017, DIABETES, V66, P1671, DOI 10.2337/db16-1246
   Chen XH, 2020, CANCER MANAG RES, V12, P3971, DOI 10.2147/CMAR.S237285
   Chen YM, 2020, FRONT AGING NEUROSCI, V12, DOI 10.3389/fnagi.2020.00210
   Cheung R, 2019, DIABETES, V68, DOI 10.2337/db19-2183-P
   Collares Cristhianna V A, 2013, BMC Res Notes, V6, P491, DOI 10.1186/1756-0500-6-491
   Cui CC, 2016, STEM CELL TRANSL MED, V5, P1656, DOI 10.5966/sctm.2015-0349
   da Silva FC, 2016, MOL MED REP, V14, P4015, DOI 10.3892/mmr.2016.5759
   Damiano S, 2020, J CLIN MED, V9, DOI 10.3390/jcm9051600
   Damiano S, 2019, J CELL PHYSIOL, V234, P23268, DOI 10.1002/jcp.28893
   Das RR, 2018, NEUROLOGY, V90, P869, DOI 10.1212/WNL.0000000000005470
   Dawson TM, 2010, MOVEMENT DISORD, V25, pS32, DOI 10.1002/mds.22798
   de Candia P, 2017, PLOS ONE, V12, DOI 10.1371/journal.pone.0188980
   de Gonzalo-Calvo D, 2017, SCI REP-UK, V7, DOI 10.1038/s41598-017-00070-6
   Delavar MR, 2018, GENE, V662, P54, DOI 10.1016/j.gene.2018.04.010
   Demirsoy IH, 2018, J MED BIOCHEM, V37, P499, DOI 10.2478/jomb-2018-0009
   Dong Y, 2018, MOL MED, V24, DOI 10.1186/s10020-018-0059-9
   Dooley J, 2016, DIABETES, V65, P53, DOI 10.2337/db15-0770
   Dos Santos Marcia Cristina T, 2018, Oncotarget, V9, P17455, DOI 10.18632/oncotarget.24736
   Du HC, 2015, MOL MED REP, V11, P4701, DOI 10.3892/mmr.2015.3282
   Emamzadeh FN, 2016, J RES MED SCI, V21, P165, DOI 10.4103/1735-1995.181989
   Estrella S, 2016, MED CLIN-BARCELONA, V147, P245, DOI 10.1016/j.medcli.2016.05.016
   Fan Y, 2020, BRAIN RES BULL, V157, P119, DOI 10.1016/j.brainresbull.2020.02.003
   Fénelon G, 2000, BRAIN, V123, P733, DOI 10.1093/brain/123.4.733
   Flowers E, 2015, METABOLISM, V64, P1051, DOI 10.1016/j.metabol.2015.05.013
   Frost RJA, 2011, P NATL ACAD SCI USA, V108, P21075, DOI 10.1073/pnas.1118922109
   Fu J, 2019, BIOMED PHARMACOTHER, V119, DOI 10.1016/j.biopha.2019.109409
   Fu XH, 2015, J CLIN INVEST, V125, P2497, DOI 10.1172/JCI75438
   Gaddam RR, 2020, SCI REP-UK, V10, DOI 10.1038/s41598-020-66786-0
   Galka-Marciniak P, 2019, CANCERS, V11, DOI 10.3390/cancers11060793
   García-Jacobo RE, 2019, CLIN EXP PHARMACOL P, V46, P1092, DOI 10.1111/1440-1681.13147
   Gasser T, 2015, J PARKINSON DIS, V5, P209, DOI 10.3233/JPD-140507
   Ghanbari M, 2016, HUM MUTAT, V37, P292, DOI 10.1002/humu.22943
   Goh SY, 2019, INT J MOL SCI, V20, DOI 10.3390/ijms20225649
   Gong QY, 2017, J DIABETES RES, V2017, DOI 10.1155/2017/4727942
   Grasso M, 2019, NEUROBIOL AGING, V84, DOI 10.1016/j.neurobiolaging.2019.01.024
   Grieco Giuseppina E., 2018, Non-Coding RNA, V4, P37, DOI 10.3390/ncrna4040037
   Grieco GE, 2019, INT J MOL SCI, V20, DOI 10.3390/ijms20246358
   Haaxma CA, 2007, J NEUROL NEUROSUR PS, V78, P819, DOI 10.1136/jnnp.2006.103788
   Hassan A, 2020, CUREUS J MED SCIENCE, V12, DOI 10.7759/cureus.9853
   He JS, 2019, EXP THER MED, V18, P503, DOI 10.3892/etm.2019.7598
   Heman-Ackah SM, 2013, FRONT MOL NEUROSCI, V6, DOI 10.3389/fnmol.2013.00040
   Herrera BM, 2009, BMC MED GENOMICS, V2, DOI 10.1186/1755-8794-2-54
   Hoss AG, 2016, FRONT AGING NEUROSCI, V8, DOI 10.3389/fnagi.2016.00036
   Houshmand-Oeregaard A, 2018, HUM MOL GENET, V27, P1763, DOI 10.1093/hmg/ddy085
   Hu DZ, 2018, J PHYSIOL BIOCHEM, V74, P291, DOI 10.1007/s13105-018-0615-3
   Irani S, 2018, J LIPID RES, V59, P144, DOI 10.1194/jlr.M081299
   Jansson MD, 2012, MOL ONCOL, V6, P590, DOI 10.1016/j.molonc.2012.09.006
   Jeong HJ, 2013, BIOCHEM BIOPH RES CO, V434, P503, DOI 10.1016/j.bbrc.2013.03.104
   Jiang FS, 2020, MOL THER-NUCL ACIDS, V20, P459, DOI 10.1016/j.omtn.2020.03.010
   Jie R, 2020, DIABETOL METAB SYNDR, V12, DOI 10.1186/s13098-020-00585-5
   Jiménez-Lucena R, 2018, EXP MOL MED, V50, DOI 10.1038/s12276-018-0194-y
   Jo S, 2018, DIABETES, V67, P256, DOI 10.2337/db17-0506
   John A, 2020, CELLS-BASEL, V9, DOI 10.3390/cells9061345
   Jung UJ, 2018, J MED FOOD, V21, P421, DOI 10.1089/jmf.2017.4078
   Karolina DS, 2013, RNA BIOL, V10, P1365, DOI 10.4161/rna.25557
   Kaur K, 2015, DIABETES, V64, P3659, DOI 10.2337/db14-1924
   Khamaneh AM, 2015, J PHYSIOL BIOCHEM, V71, P301, DOI 10.1007/s13105-015-0413-0
   Kim VN, 2009, NAT REV MOL CELL BIO, V10, P126, DOI 10.1038/nrm2632
   Kokkinopoulou I, 2019, ENDOCRINE, V66, P226, DOI 10.1007/s12020-019-02062-0
   Kong QX, 2019, CLIN LAB, V65, P937, DOI 10.7754/Clin.Lab.2018.180921
   Kwak SH, 2010, J DIABETES INVEST, V1, P161, DOI 10.1111/j.2040-1124.2010.00047.x
   Kwon D, 2017, MOL CELL TOXICOL, V13, P229, DOI 10.1007/s13273-017-0025-6
   La Sala L, 2018, CARDIOVASC DIABETOL, V17, DOI 10.1186/s12933-018-0748-2
   Lamadrid-Romero M, 2018, NEUROSCI RES, V130, P8, DOI 10.1016/j.neures.2017.08.003
   Lang HM, 2015, J MOL ENDOCRINOL, V54, P65, DOI 10.1530/JME-14-0305
   Langston JW, 2017, J PARKINSON DIS, V7, pS11, DOI 10.3233/JPD-179006
   LEE RC, 1993, CELL, V75, P843, DOI 10.1016/0092-8674(93)90529-Y
   Leggio L, 2017, INT J MOL SCI, V18, DOI 10.3390/ijms18122698
   Levine C B, 2003, Evid Rep Technol Assess (Summ), P1
   Lewis BP, 2005, CELL, V120, P15, DOI 10.1016/j.cell.2004.12.035
   Liang YZ, 2020, J DIABETES, V12, P633, DOI 10.1111/1753-0407.12643
   Lin XH, 2019, TRANSL RES, V205, P33, DOI 10.1016/j.trsl.2018.09.006
   Liu GW, 2009, NEUROSCI LETT, V454, P187, DOI 10.1016/j.neulet.2009.02.056
   Magri F, 2018, J CELL MOL MED, V22, P755, DOI 10.1111/jcmm.13450
   Mandemakers W, 2013, DIABETOLOGIA, V56, P1547, DOI 10.1007/s00125-013-2901-5
   Martinez B, 2017, NEURAL REGEN RES, V12, P1945, DOI 10.4103/1673-5374.221147
   Massaro JD, 2019, MOL CELL ENDOCRINOL, V490, P1, DOI 10.1016/j.mce.2019.03.008
   Massart J, 2017, DIABETES, V66, P1807, DOI 10.2337/db17-0141
   Mazzeo A, 2019, EXP EYE RES, V184, P56, DOI 10.1016/j.exer.2019.04.015
   Mensà E, 2019, MECH AGEING DEV, V180, P1, DOI 10.1016/j.mad.2019.03.001
   Mononen N, 2019, SCI REP-UK, V9, DOI 10.1038/s41598-019-43793-4
   Mortuza R, 2014, DIABETOLOGIA, V57, P1037, DOI 10.1007/s00125-014-3197-9
   Mziaut H, 2020, MOL METAB, V31, P150, DOI 10.1016/j.molmet.2019.11.012
   Nakajima A, 2019, INT J MOL SCI, V20, DOI 10.3390/ijms20143380
   Nalls MA, 2014, NAT GENET, V46, P989, DOI 10.1038/ng.3043
   Nam GE, 2018, PLOS MED, V15, DOI 10.1371/journal.pmed.1002640
   O'Brien J, 2018, FRONT ENDOCRINOL, V9, DOI 10.3389/fendo.2018.00402
   Oliveira SR, 2020, BIOMOLECULES, V10, DOI 10.3390/biom10060945
   Parrizas M, 2020, J ENDOCRINOL INVEST, V43, P451, DOI 10.1007/s40618-019-01129-z
   Pek SLT, 2016, MOL CELL ENDOCRINOL, V427, P112, DOI 10.1016/j.mce.2016.03.010
   Peng T, 2019, ARTIF CELL NANOMED B, V47, P2764, DOI 10.1080/21691401.2019.1636805
   Peng Y, 2016, SIGNAL TRANSDUCT TAR, V1, DOI 10.1038/sigtrans.2015.4
   Pheiffer C, 2018, MOL DIAGN THER, V22, P345, DOI 10.1007/s40291-018-0325-0
   Poluha PC, 1998, ACTA PSYCHOL, V100, P71, DOI 10.1016/S0001-6918(98)00026-2
   Pordzik J, 2019, CARDIOVASC DIABETOL, V18, DOI 10.1186/s12933-019-0918-x
   Regmi A, 2019, MED SCI MONITOR, V25, P1699, DOI 10.12659/MSM.913265
   Riches K, 2014, J MOL CELL CARDIOL, V74, P240, DOI 10.1016/j.yjmcc.2014.05.018
   Rizzuti M, 2018, SCI REP-UK, V8, DOI 10.1038/s41598-018-28366-1
   Roser AE, 2018, FRONT NEUROSCI-SWITZ, V12, DOI 10.3389/fnins.2018.00625
   Roser AE, 2018, MOL THER-NUCL ACIDS, V11, P9, DOI 10.1016/j.omtn.2018.01.005
   Salunkhe VA, 2017, PHYSIOL REP, V5, DOI 10.14814/phy2.13493
   Santosh PS, 2009, J BIOMED BIOTECHNOL, DOI 10.1155/2009/363145
   Satake E, 2018, DIABETES, V67, P1013, DOI 10.2337/db17-1207
   Schapira AHV, 2008, LANCET NEUROL, V7, P97, DOI 10.1016/S1474-4422(07)70327-7
   Schwienbacher C, 2017, J MOL NEUROSCI, V62, P244, DOI 10.1007/s12031-017-0926-9
   Sekar D, 2016, GENE, V582, P14, DOI 10.1016/j.gene.2016.01.039
   Senese R, 2019, SCI REP-UK, V9, DOI 10.1038/s41598-019-53019-2
   Serafin A, 2015, NEUROLOGY, V84, P645, DOI 10.1212/WNL.0000000000001258
   Shaker OG, 2019, IUBMB LIFE, V71, P310, DOI 10.1002/iub.1970
   Sharma SK, 2015, SCI REP-UK, V5, DOI 10.1038/srep12531
   Shen YX, 2017, EXP THER MED, V14, P5589, DOI 10.3892/etm.2017.5254
   Simonson B, 2015, MINI-REV MED CHEM, V15, P467, DOI 10.2174/1389557515666150324123208
   Stefanis L, 2012, CSH PERSPECT MED, V2, DOI 10.1101/cshperspect.a009399
   Stepien EL, 2018, THERANOSTICS, V8, P3874, DOI 10.7150/thno.23334
   Su CH, 2016, BRAIN RES, V1644, P98, DOI 10.1016/j.brainres.2016.05.011
   Su LN, 2018, BMC MED GENOMICS, V11, DOI 10.1186/s12920-018-0357-7
   Sun Y, 2020, METABOLISM, V111, DOI 10.1016/j.metabol.2020.154335
   Taguchi YH, 2018, CELLS-BASEL, V7, DOI 10.3390/cells7120245
   Taguchi YH, 2018, INT J MOL SCI, V19, DOI 10.3390/ijms19051318
   Tang XW, 2019, J CELL PHYSIOL, V234, P6654, DOI 10.1002/jcp.27406
   Tu CF, 2020, EXP THER MED, V20, P3324, DOI 10.3892/etm.2020.9049
   Tysnes OB, 2017, J NEURAL TRANSM, V124, P901, DOI 10.1007/s00702-017-1686-y
   Copier CU, 2017, SCI REP-UK, V7, DOI 10.1038/s41598-017-13875-2
   Vallelunga A, 2019, MOL BIOL REP, V46, P1661, DOI 10.1007/s11033-019-04614-z
   Vallelunga A, 2014, FRONT CELL NEUROSCI, V8, DOI 10.3389/fncel.2014.00156
   Vasu S, 2019, CELLS-BASEL, V8, DOI 10.3390/cells8121533
   Ventriglia G, 2020, DIABETOLOGIA, V63, P124, DOI 10.1007/s00125-019-05026-1
   Wan SJ, 2017, DIABETES RES CLIN PR, V130, P171, DOI 10.1016/j.diabres.2017.06.005
   Wang H, 2021, BIOCELL, V45, P547, DOI 10.32604/biocell.2021.014343
   Wang HY, 2020, BIOMEDICINES, V8, DOI 10.3390/biomedicines8120530
   Wang H, 2019, BIOMOLECULES, V9, DOI 10.3390/biom9100572
   Wang H, 2016, INT J MOL SCI, V17, DOI 10.3390/ijms17050773
   Wang HY, 2016, FRONT BIOSCI-LANDMRK, V21, P651, DOI 10.2741/4412
   Wang HY, 2014, CURR PHARM BIOTECHNO, V15, P438, DOI 10.2174/1389201015666140519121255
   Wang JP, 2020, J CLIN LAB ANAL, V34, DOI 10.1002/jcla.23325
   Wang J, 2018, EXP EYE RES, V168, P89, DOI 10.1016/j.exer.2017.11.006
   Wang SS, 2017, J CELL MOL MED, V21, P3372, DOI 10.1111/jcmm.13240
   Wang Y, 2013, DIABETES, V62, P887, DOI 10.2337/db12-0451
   Watts Michelle E, 2018, Noncoding RNA, V4, DOI 10.3390/ncrna4020010
   Weale CJ, 2020, DIABET METAB SYND OB, V13, P5037, DOI 10.2147/DMSO.S286081
   Weis S, 2019, NPJ PARKINSONS DIS, V5, DOI 10.1038/s41531-019-0100-x
   Whaley-Connell A, 2011, REV CARDIOVASC MED, V12, P21, DOI 10.3909/ricm0555
   Wu J, 2020, BIOCHEM BIOPH RES CO, V521, P984, DOI 10.1016/j.bbrc.2019.11.020
   Xian QJ, 2020, DOSE-RESPONSE, V18, DOI 10.1177/1559325820928687
   Xiao F, 2020, BIOSCIENCE REP, V40, DOI 10.1042/BSR20194370
   Xie YM, 2016, FRONT NEUROSCI-SWITZ, V10, DOI 10.3389/fnins.2016.00298
   Xie YJ, 2017, J DIABETES RES, V2017, DOI 10.1155/2017/6978984
   Xing RX, 2020, KAOHSIUNG J MED SCI, V36, P786, DOI 10.1002/kjm2.12241
   Xu GL, 2019, AM J PHYSIOL-ENDOC M, V317, pE723, DOI 10.1152/ajpendo.00122.2019
   Xu HX, 2020, PLOS BIOL, V18, DOI 10.1371/journal.pbio.3000603
   Xu L, 2018, THERANOSTICS, V8, P5593, DOI 10.7150/thno.27425
   Xu XH, 2017, EUR REV MED PHARMACO, V21, P4952
   Yan LN, 2020, WORLD J CLIN CASES, V8, P1923, DOI 10.12998/wjcc.v8.i10.1923
   Yang WL, 2017, DIABETES, V66, P1819, DOI 10.2337/db16-1172
   Yang WM, 2016, PLOS ONE, V11, DOI 10.1371/journal.pone.0169039
   Yang YW, 2017, MEDICINE, V96, DOI 10.1097/MD.0000000000005921
   Yang ZP, 2014, ACTA DIABETOL, V51, P823, DOI 10.1007/s00592-014-0617-8
   Yao R, 2019, BIOSCIENCE REP, V39, DOI 10.1042/BSR20192580
   Ye D, 2018, LIFE SCI, V208, P201, DOI 10.1016/j.lfs.2018.07.029
   Yildirim SS, 2013, CELL BIOCHEM BIOPHYS, V67, P1397, DOI 10.1007/s12013-013-9672-y
   Yu CY, 2019, LIFE SCI, V224, P67, DOI 10.1016/j.lfs.2019.01.031
   Yue XJ, 2016, MEDICINE, V95, DOI 10.1097/MD.0000000000003549
   Zang JN, 2019, SCI REP-UK, V9, DOI 10.1038/s41598-019-47504-x
   Zeng R, 2019, J CLIN NEUROSCI, V65, P125, DOI 10.1016/j.jocn.2019.04.004
   Zhang D, 2016, CELL REP, V16, P757, DOI 10.1016/j.celrep.2016.06.040
   Zhang HN, 2016, DIABETES, V65, P1196, DOI 10.2337/db15-1067
   Zhang J, 2015, J MOL NEUROSCI, V56, P531, DOI 10.1007/s12031-015-0489-6
   Zhang P, 2014, OXID MED CELL LONGEV, V2014, DOI 10.1155/2014/729194
   Zhang Q, 2013, PLOS ONE, V8, DOI 10.1371/journal.pone.0079697
   Zhang X, 2017, FRONT CELL NEUROSCI, V11, DOI 10.3389/fncel.2017.00170
   Zhao L, 2019, PARKINSONS DIS-US, V2019, DOI 10.1155/2019/1743183
   Zheng D, 2015, DIABETOLOGIA, V58, P1949, DOI 10.1007/s00125-015-3622-8
   Zhou C, 2008, ANN NY ACAD SCI, V1147, P93, DOI 10.1196/annals.1427.023
   Zhou JH, 2014, J DIABETES RES, V2014, DOI 10.1155/2014/760397
   Zhou JJ, 2020, PHARMACOL RES, V160, DOI 10.1016/j.phrs.2020.105197
   Zhou XG, 2019, DIAGN PATHOL, V14, DOI 10.1186/s13000-019-0899-9
   Zimprich A, 2004, NEURON, V44, P601, DOI 10.1016/j.neuron.2004.11.005
NR 201
TC 13
Z9 13
U1 1
U2 8
PU MDPI
PI BASEL
PA ST ALBAN-ANLAGE 66, CH-4052 BASEL, SWITZERLAND
EI 1422-0067
J9 INT J MOL SCI
JI Int. J. Mol. Sci.
PD MAR
PY 2021
VL 22
IS 6
AR 2953
DI 10.3390/ijms22062953
PG 18
WC Biochemistry & Molecular Biology; Chemistry, Multidisciplinary
WE Science Citation Index Expanded (SCI-EXPANDED)
SC Biochemistry & Molecular Biology; Chemistry
GA RV3RH
UT WOS:000645753800001
PM 33799467
OA gold, Green Published
DA 2024-02-29
ER

PT J
AU Sproviero, D
   Gagliardi, S
   Zucca, S
   Arigoni, M
   Giannini, M
   Garofalo, M
   Olivero, M
   Dell'Orco, M
   Pansarasa, O
   Bernuzzi, S
   Avenali, M
   Ramusino, MC
   Diamanti, L
   Minafra, B
   Perini, G
   Zangaglia, R
   Costa, A
   Ceroni, M
   Perrone-Bizzozero, NI
   Calogero, RA
   Cereda, C
AF Sproviero, Daisy
   Gagliardi, Stella
   Zucca, Susanna
   Arigoni, Maddalena
   Giannini, Marta
   Garofalo, Maria
   Olivero, Martina
   Dell'Orco, Michela
   Pansarasa, Orietta
   Bernuzzi, Stefano
   Avenali, Micol
   Cotta Ramusino, Matteo
   Diamanti, Luca
   Minafra, Brigida
   Perini, Giulia
   Zangaglia, Roberta
   Costa, Alfredo
   Ceroni, Mauro
   Perrone-Bizzozero, Nora I.
   Calogero, Raffaele A.
   Cereda, Cristina
TI Different miRNA Profiles in Plasma Derived Small and Large Extracellular
   Vesicles from Patients with Neurodegenerative Diseases
SO INTERNATIONAL JOURNAL OF MOLECULAR SCIENCES
LA English
DT Article
DE Alzheimer&#8217; s disease; Parkinson&#8217; s disease; amyotrophic
   lateral sclerosis; frontotemporal dementia; large extracellular
   vesicles; small extracellular vesicles; RNA-seq; miRNAs
ID AMYOTROPHIC-LATERAL-SCLEROSIS; ALZHEIMERS-DISEASE; RNA; MECHANISMS;
   BIOMARKERS; MICROVESICLES; DIAGNOSIS; CRITERIA; DEMENTIA; ALS
AB Identifying biomarkers is essential for early diagnosis of neurodegenerative diseases (NDs). Large (LEVs) and small extracellular vesicles (SEVs) are extracellular vesicles (EVs) of different sizes and biological functions transported in blood and they may be valid biomarkers for NDs. The aim of our study was to investigate common and different miRNA signatures in plasma derived LEVs and SEVs of Alzheimer's disease (AD), Parkinson's disease (PD), Amyotrophic Lateral Sclerosis (ALS) and Fronto-Temporal Dementia (FTD) patients. LEVs and SEVs were isolated from plasma of patients and healthy volunteers (CTR) by filtration and differential centrifugation and RNA was extracted. Small RNAs libraries were carried out by Next Generation Sequencing (NGS). MiRNAs discriminate all NDs diseases from CTRs and they can provide a signature for each NDs. Common enriched pathways for SEVs were instead linked to ubiquitin mediated proteolysis and Toll-like receptor signaling pathways and for LEVs to neurotrophin signaling and Glycosphingolipid biosynthesis pathway. LEVs and SEVs are involved in different pathways and this might give a specificity to their role in the spreading of the disease. The study of common and different miRNAs transported by LEVs and SEVs can be of great interest for biomarker discovery and for pathogenesis studies in neurodegeneration.
C1 [Sproviero, Daisy; Gagliardi, Stella; Zucca, Susanna; Giannini, Marta; Garofalo, Maria; Pansarasa, Orietta; Cereda, Cristina] IRCCS Mondino Fdn, Genom & Postgen Unit, I-27100 Pavia, Italy.
   [Zucca, Susanna] EnGenome SRL, I-27100 Pavia, Italy.
   [Arigoni, Maddalena; Calogero, Raffaele A.] Univ Turin, Dept Mol Biotechnol & Hlth Sci, Bioinformat & Genom Unit, I-10126 Turin, Italy.
   [Giannini, Marta; Costa, Alfredo; Ceroni, Mauro] Univ Pavia, Dept Brain & Behav Sci, I-27100 Pavia, Italy.
   [Garofalo, Maria] Univ Pavia, Dept Biol & Biotechnol L Spallanzani, I-27100 Pavia, Italy.
   [Olivero, Martina] Univ Turin, Dept Oncol, I-10060 Turin, Italy.
   [Dell'Orco, Michela] Univ New Mexico, Sch Med, Dept Neurosci, Albuquerque, NM 87131 USA.
   [Bernuzzi, Stefano] IRCCS San Matteo Fdn, Immunohematol & Transfus Serv, I-27100 Pavia, Italy.
   [Bernuzzi, Stefano] IRCCS San Matteo Fdn, Ctr Transplantat Immunol, I-27100 Pavia, Italy.
   [Avenali, Micol] IRCCS Mondino Fdn, Neurorehabil Unit, I-27100 Pavia, Italy.
   [Cotta Ramusino, Matteo; Perini, Giulia; Costa, Alfredo; Ceroni, Mauro] IRCCS Mondino Fdn, Unit Behav Neurol, I-27100 Pavia, Italy.
   [Diamanti, Luca] IRCCS Mondino Fdn, Neurooncol Unit, I-27100 Pavia, Italy.
   [Minafra, Brigida; Zangaglia, Roberta] Mondino Fdn IRCCS, Parkinson Unit, I-27100 Pavia, Italy.
   [Minafra, Brigida; Zangaglia, Roberta] Mondino Fdn IRCCS, Movement Disorders, I-27100 Pavia, Italy.
   [Perrone-Bizzozero, Nora I.] Univ New Mexico, Sch Med, Dept Neurosci, Albuquerque, NM 87131 USA.
   [Perrone-Bizzozero, Nora I.] Univ New Mexico, Sch Med, Dept Psychiat & Behav Hlth, Albuquerque, NM 87131 USA.
C3 IRCCS Fondazione Casimiro Mondino; University of Turin; University of
   Pavia; University of Pavia; University of Turin; University of New
   Mexico; IRCCS Fondazione San Matteo; IRCCS Fondazione San Matteo; IRCCS
   Fondazione Casimiro Mondino; IRCCS Fondazione Casimiro Mondino; IRCCS
   Fondazione Casimiro Mondino; University of New Mexico; University of New
   Mexico
RP Cereda, C (corresponding author), IRCCS Mondino Fdn, Genom & Postgen Unit, I-27100 Pavia, Italy.
EM daisy.sproviero@mondino.it; stella.gagliardi@mondino.it;
   szucca@engenome.com; maddalena.arigoni@unito.it;
   marta.giannini@mondino.it; maria.garofalo@mondino.it;
   martina.olivero@ircc.it; micheladellorco@salud.unm.edu;
   orietta.pansarasa@mondino.it; s.bernuzzi@sanmatteo.pv.it;
   micol.avenali@mondino.it; matteo.cottaramusino@mondino.it;
   luca.diamanti@mondino.it; brigida.minafra@mondino.it;
   giulia.perini@mondino.it; roberta.zangaglia@mondino.it;
   alfredo.costa@mondino.it; mauro.ceroni@mondino.it;
   NBizzozero@salud.unm.edu; raffaele.calogero@unito.it;
   cristina.cereda@mondino.it
RI Calogero, Raffaele A/K-9428-2019; Cereda, Cristina/G-8208-2011;
   Sproviero, Daisy/AAB-8752-2019; Dell'Orco, Michela/AAY-1012-2021; Costa,
   Alfredo/J-8366-2016; Sproviero, Daisy/GSN-0961-2022; Cotta Ramusino,
   Matteo/AAC-3849-2022; Gagliardi, Stella/D-6905-2018; Zucca,
   Susanna/G-7087-2018
OI Calogero, Raffaele A/0000-0002-2848-628X; Cereda,
   Cristina/0000-0001-9571-0862; Dell'Orco, Michela/0000-0002-0742-7037;
   Costa, Alfredo/0000-0001-7312-8011; Sproviero,
   Daisy/0000-0001-5061-683X; Cotta Ramusino, Matteo/0000-0003-3090-9648;
   Zucca, Susanna/0000-0001-8465-632X; Garofalo, Maria/0000-0002-8668-3855;
   Arigoni, Maddalena/0000-0003-4629-3841; Pansarasa,
   Orietta/0000-0002-3041-0612; Gagliardi, Stella/0000-0002-6589-6907
FU Italian Ministry of Health [GR-2016-02361552]; Fondazione Regionale per
   la Ricerca Biomedica for TRANS-ALS [FRRB 2015-0023]; Fondazione Cariplo
   2017 (Extracellular vesicles in the pathogenesis of Frontotemporal
   Dementia) [2017-0747]; Association between frailty trajectories and
   biological markers of aging [2017-0557]
FX This research was funded by Italian Ministry of Health (Grant No 5*1000
   anno 2016, Ricerca Corrente 2018-2020, Young research project
   GR-2016-02361552); Fondazione Regionale per la Ricerca Biomedica for
   TRANS-ALS (FRRB 2015-0023); Fondazione Cariplo 2017 (Extracellular
   vesicles in the pathogenesis of Frontotemporal Dementia 2017-0747;
   Association between frailty trajectories and biological markers of aging
   2017-0557).
CR Achi EY, 2012, NEUROL RES INT, V2012, DOI 10.1155/2012/806306
   Arai T, 2006, BIOCHEM BIOPH RES CO, V351, P602, DOI 10.1016/j.bbrc.2006.10.093
   Armentero MT, 2011, NEUROBIOL AGING, V32, P2142, DOI 10.1016/j.neurobiolaging.2010.01.004
   Belzil VV, 2013, MOL CELL NEUROSCI, V56, P406, DOI 10.1016/j.mcn.2012.12.006
   Bi FF, 2013, P NATL ACAD SCI USA, V110, P4069, DOI 10.1073/pnas.1218497110
   Bott NT, 2014, NEURODEGENER DIS MAN, V4, P439, DOI [10.2217/nmt.14.34, 10.2217/NMT.14.34]
   Bowie AG, 2008, NAT REV IMMUNOL, V8, P911, DOI 10.1038/nri2436
   Brooks BR, 2000, AMYOTROPH LATERAL SC, V1, P293, DOI 10.1080/146608200300079536
   Cereda C, 2013, PLOS ONE, V8, DOI 10.1371/journal.pone.0075916
   Chare L, 2014, J NEUROL NEUROSUR PS, V85, P866, DOI 10.1136/jnnp-2013-306948
   CIECHANOVER A, 1994, FASEB J, V8, P182, DOI 10.1096/fasebj.8.2.8119489
   Cocucci E, 2015, TRENDS CELL BIOL, V25, P364, DOI 10.1016/j.tcb.2015.01.004
   Conley A, 2017, RNA BIOL, V14, P305, DOI 10.1080/15476286.2016.1259061
   Cordero F, 2012, PLOS ONE, V7, DOI 10.1371/journal.pone.0031630
   Crescitelli R, 2013, J EXTRACELL VESICLES, V2, DOI 10.3402/jev.v2i0.20677
   Czubowicz K, 2019, MOL NEUROBIOL, V56, P5436, DOI 10.1007/s12035-018-1448-3
   de Andrade HMT, 2016, J NEUROL SCI, V368, P19, DOI 10.1016/j.jns.2016.06.046
   Fatima Farah, 2017, Non-Coding RNA, V3, P10, DOI 10.3390/ncrna3010010
   Ferrari R, 2011, CURR ALZHEIMER RES, V8, P273, DOI 10.2174/156720511795563700
   Fiandaca MS, 2015, ALZHEIMERS DEMENT, V11, P600, DOI 10.1016/j.jalz.2014.06.008
   Fiebich BL, 2018, FRONT CELL NEUROSCI, V12, DOI 10.3389/fncel.2018.00329
   Fogh I, 2016, JAMA NEUROL, V73, P812, DOI 10.1001/jamaneurol.2016.1114
   Gagliardi S, 2010, NEUROBIOL DIS, V39, P198, DOI 10.1016/j.nbd.2010.04.008
   Gámez-Valero A, 2019, TRANSL NEURODEGENER, V8, DOI 10.1186/s40035-019-0169-5
   García JC, 2018, BRAIN SCI, V8, DOI 10.3390/brainsci8120222
   Gitler AD, 2017, DIS MODEL MECH, V10, P499, DOI 10.1242/dmm.030205
   Goetzl EJ, 2015, NEUROLOGY, V85, P40, DOI 10.1212/WNL.0000000000001702
   Götzl JK, 2016, AGEING RES REV, V32, P122, DOI 10.1016/j.arr.2016.04.008
   Guareschi S, 2012, P NATL ACAD SCI USA, V109, P5074, DOI 10.1073/pnas.1115402109
   Habib R, 2018, CURR GENOMICS, V19, P300, DOI 10.2174/1389202918666171005100549
   Iraci N, 2016, INT J MOL SCI, V17, DOI 10.3390/ijms17020171
   Katsu M, 2019, NEUROSCI LETT, V708, DOI 10.1016/j.neulet.2019.03.048
   Kawai T, 2004, NAT IMMUNOL, V5, P1061, DOI 10.1038/ni1118
   Kim J, 2007, SCIENCE, V317, P1220, DOI 10.1126/science.1140481
   Kulkarni N, 2018, BMC BIOINFORMATICS, V19, P211, DOI 10.1186/s12859-018-2296-x
   Layfield R, 2003, AGEING RES REV, V2, P343, DOI 10.1016/S1568-1637(03)00025-4
   Ling SC, 2013, NEURON, V79, P416, DOI 10.1016/j.neuron.2013.07.033
   Liscic RM, 2017, EUR J PHARMACOL, V817, P2, DOI 10.1016/j.ejphar.2017.10.012
   Liu C, 2017, THERANOSTICS, V7, P2863, DOI 10.7150/thno.19353
   Liu EY, 2017, DIS MODEL MECH, V10, P508, DOI 10.1242/dmm.028613
   Matsumoto J, 2017, CURR PHARM DESIGN, V23, P6206, DOI 10.2174/1381612823666170913164738
   Mazin AV, 2010, DNA REPAIR, V9, P286, DOI 10.1016/j.dnarep.2009.12.006
   McKhann GM, 2011, ALZHEIMERS DEMENT, V7, P263, DOI 10.1016/j.jalz.2011.03.005
   Modigliani SD, 2014, NAT COMMUN, V5, DOI 10.1038/ncomms5335
   Montie HL, 2013, FRONT NEUROL, V4, DOI 10.3389/fneur.2013.00194
   Morasso CF, 2020, NANOMED-NANOTECHNOL, V29, DOI 10.1016/j.nano.2020.102249
   Numakawa T, 2010, HISTOL HISTOPATHOL, V25, P237, DOI 10.14670/HH-25.237
   Obeso JA, 2017, MOVEMENT DISORD, V32, P1264, DOI 10.1002/mds.27115
   Pansarasa O, 2018, INT J MOL SCI, V19, DOI 10.3390/ijms19051345
   Parka HK, 2013, J MOV DISORD, V6, P1, DOI 10.14802/jmd.13001
   Postuma RB, 2015, MOVEMENT DISORD, V30, P1591, DOI 10.1002/mds.26424
   Raheja R, 2018, MUSCLE NERVE, V58, P261, DOI 10.1002/mus.26106
   Raiborg C, 2009, NATURE, V458, P445, DOI 10.1038/nature07961
   Raposo G, 2013, J CELL BIOL, V200, P373, DOI 10.1083/jcb.201211138
   Recchiuti A, 2011, FASEB J, V25, P544, DOI 10.1096/fj.10-169599
   Satoh J, 2015, BIOMARK INSIGHTS, V10, P21, DOI [10.4137/BMIMI.S25132, 10.4137/BMI.S25132]
   Sproviero D, 2019, FRONT NEUROSCI-SWITZ, V13, DOI 10.3389/fnins.2019.00344
   Sproviero D, 2018, FRONT NEUROSCI-SWITZ, V12, DOI 10.3389/fnins.2018.00487
   Théry C, 2018, J EXTRACELL VESICLES, V7, DOI 10.1080/20013078.2018.1535750
   Volonté C, 2015, CNS NEUROL DISORD-DR, V14, P194, DOI 10.2174/1871527314666150116125506
   Waller R, 2017, NEUROBIOL AGING, V55, P123, DOI 10.1016/j.neurobiolaging.2017.03.027
   Wang Y, 2008, NAT GENET, V40, P1478, DOI 10.1038/ng.250
   Watts Michelle E, 2018, Noncoding RNA, V4, DOI 10.3390/ncrna4020010
   Xu T, 2014, EXPERT OPIN THER TAR, V18, P153, DOI 10.1517/14728222.2014.855201
   Yáñez-Mó M, 2015, J EXTRACELL VESICLES, V4, DOI 10.3402/jev.v4.27066
   Yao YF, 2018, EUR REV MED PHARMACO, V22, P5278, DOI 10.26355/eurrev_201808_15727
NR 66
TC 32
Z9 32
U1 1
U2 18
PU MDPI
PI BASEL
PA ST ALBAN-ANLAGE 66, CH-4052 BASEL, SWITZERLAND
EI 1422-0067
J9 INT J MOL SCI
JI Int. J. Mol. Sci.
PD MAR
PY 2021
VL 22
IS 5
AR 2737
DI 10.3390/ijms22052737
PG 16
WC Biochemistry & Molecular Biology; Chemistry, Multidisciplinary
WE Science Citation Index Expanded (SCI-EXPANDED)
SC Biochemistry & Molecular Biology; Chemistry
GA QV8ZG
UT WOS:000628251900001
PM 33800495
OA Green Published, gold, Green Submitted
DA 2024-02-29
ER

PT J
AU Kern, F
   Fehlmann, T
   Violich, I
   Alsop, E
   Hutchins, E
   Kahraman, M
   Grammes, NL
   Guimaraes, P
   Backes, C
   Poston, KL
   Casey, B
   Balling, R
   Geffers, L
   Krüger, R
   Galasko, D
   Mollenhauer, B
   Meese, E
   Wyss-Coray, T
   Craig, DW
   Van Keuren-Jensen, K
   Keller, A
AF Kern, Fabian
   Fehlmann, Tobias
   Violich, Ivo
   Alsop, Eric
   Hutchins, Elizabeth
   Kahraman, Mustafa
   Grammes, Nadja L.
   Guimaraes, Pedro
   Backes, Christina
   Poston, Kathleen L.
   Casey, Bradford
   Balling, Rudi
   Geffers, Lars
   Krueger, Rejko
   Galasko, Douglas
   Mollenhauer, Brit
   Meese, Eckart
   Wyss-Coray, Tony
   Craig, David W.
   Van Keuren-Jensen, Kendall
   Keller, Andreas
TI Deep sequencing of sncRNAs reveals hallmarks and regulatory modules of
   the transcriptome during Parkinson's disease progression
SO NATURE AGING
LA English
DT Article
ID CEREBROSPINAL-FLUID; GENE-EXPRESSION; BIOMARKER; MICRORNA;
   IDENTIFICATION
AB Noncoding RNAs have diagnostic and prognostic importance in Parkinson's disease (PD). We studied circulating small noncoding RNAs (sncRNAs) in two large-scale longitudinal PD cohorts (Parkinson's Progression Markers Initiative (PPMI) and Luxembourg Parkinson's Study (NCER-PD)) and modeled their impact on the transcriptome. Sequencing of sncRNAs in 5,450 blood samples of 1,614 individuals in PPMI yielded 323 billion reads, most of which mapped to microRNAs but covered also other RNA classes such as piwi-interacting RNAs, ribosomal RNAs and small nucleolar RNAs. Dysregulated microRNAs associated with disease and disease progression occur in two distinct waves in the third and seventh decade of life. Originating predominantly from immune cells, they resemble a systemic inflammation response and mitochondrial dysfunction, two hallmarks of PD. Profiling 1,553 samples from 1,024 individuals in the NCER-PD cohort validated biomarkers and main findings by an independent technology. Finally, network analysis of sncRNA and transcriptome sequencing from PPMI identified regulatory modules emerging in patients with progressing PD.
   The authors present a small noncoding RNA atlas characterizing two longitudinal Parkinson's disease cohorts and reveal potential biomarkers for disease detection, their relation to molecular hallmarks of PD and regulatory disease-progression modules.
C1 [Kern, Fabian; Fehlmann, Tobias; Kahraman, Mustafa; Grammes, Nadja L.; Guimaraes, Pedro; Backes, Christina; Keller, Andreas] Saarland Univ, Chair Clin Bioinformat, Saarbrucken, Germany.
   [Violich, Ivo; Craig, David W.] Univ Southern Calif, Keck Sch Med, Los Angeles, CA USA.
   [Alsop, Eric; Hutchins, Elizabeth; Craig, David W.; Van Keuren-Jensen, Kendall] Translat Genom Res Inst, Neurogen Div, Phoenix, AZ USA.
   [Poston, Kathleen L.; Wyss-Coray, Tony; Keller, Andreas] Stanford Univ, Dept Neurol & Neurol Sci, Stanford, CA 94305 USA.
   [Casey, Bradford] Michael J Fox Fdn Parkinsons Res, New York, NY USA.
   [Balling, Rudi; Geffers, Lars; Krueger, Rejko] Univ Luxembourg, Luxembourg Ctr Syst Biomed, Esch Sur Alzette, Luxembourg.
   [Geffers, Lars] Luxembourg Inst Hlth, Dept Oncol, Strassen, Luxembourg.
   [Krueger, Rejko] Luxembourg Inst Hlth, Transversal Translat Med, Strassen, Luxembourg.
   [Galasko, Douglas] Univ Calif San Diego, Dept Neurol, La Jolla, CA 92093 USA.
   [Mollenhauer, Brit] Univ Med Ctr Gottingen, Dept Neurol, Gottingen, Germany.
   [Mollenhauer, Brit] Paracelsus Elena Klin, Dept Neurol, Kassel, Germany.
   [Meese, Eckart] Saarland Univ, Dept Human Genet, Homburg, Germany.
C3 Saarland University; University of Southern California; Translational
   Genomics Research Institute; Stanford University; University of
   Luxembourg; Luxembourg Institute of Health; Luxembourg Institute of
   Health; University of California System; University of California San
   Diego; University of Gottingen; Universitatsklinikum des Saarlandes
RP Keller, A (corresponding author), Saarland Univ, Chair Clin Bioinformat, Saarbrucken, Germany.; Keller, A (corresponding author), Stanford Univ, Dept Neurol & Neurol Sci, Stanford, CA 94305 USA.
EM andreas.keller@ccb.uni-saarland.de
RI Guimarães, Pedro/AAW-9825-2020; Meese, Eckart Ulrich/ABD-1983-2021;
   Keller, Andreas/ABB-6412-2021
OI Guimarães, Pedro/0000-0002-9465-4413; Keller,
   Andreas/0000-0002-5361-0895; Fehlmann, Tobias/0000-0003-1967-2918; Kern,
   Fabian Michael/0000-0002-8223-3750; Poston,
   Kathleen/0000-0003-3424-7143; Geffers, Lars/0000-0001-6800-4305;
   Wyss-Coray, Tony/0000-0001-5893-0831; Hutchins,
   Elizabeth/0000-0003-2543-0798
FU Michael J. Fox Foundation (MJFF) for Parkinson's Research; Abbvie;
   Allergan; Amathus Therapeutics; Avid; Biogen; BioLegend; Bristol-Myers
   Squibb; Celgene; Denali; GE Healthcare; Genetech; GlaxoSmithKline; Handl
   Therapeutics; Insitro; Janssen Neuroscience; Lilly; Lundbeck; Merck;
   MSD; Pfizer; Piramal; Prevail; Roche; Sanofi Genzyme; Servier; Takeda;
   Teva; UCB; Verily; Voyager; Golub Capital; HbDx; MJFF for Parkinson's
   Research [14446]; Schaller-Nikolich Foundation
FX PPMI, a public-private partnership, is funded by the Michael J. Fox
   Foundation (MJFF) for Parkinson's Research and funding partners,
   including Abbvie, Allergan, Amathus Therapeutics, Avid, Biogen,
   BioLegend, Bristol-Myers Squibb, Celgene, Denali, GE Healthcare,
   Genetech, GlaxoSmithKline, Handl Therapeutics, Insitro, Janssen
   Neuroscience, Lilly, Lundbeck, Merck, MSD, Pfizer, Piramal, Prevail,
   Roche, Sanofi Genzyme, Servier, Takeda, Teva, UCB, Verily, Voyager and
   Golub Capital. We highly appreciate the encouragement and support of K.
   Nikolich in setting up and performing the study. We thank S. Levy and N.
   Prasad at the HudsonAlpha Institute for Biotechnology for adapting the
   small RNA sequencing protocol to the instruments and platforms used and
   performing the sequencing experiments. The microarray experiments were
   performed as fee-for-service by Hummingbird Diagnostics. We acknowledge
   the support of HbDx. We give special thanks to all participating
   patients in the study. Additionally, we are very grateful for all
   received funding and private donations that enabled us to carry out the
   project. Furthermore, we acknowledge the joint effort of the NCER-PD
   consortium members generally contributing to the Luxembourg Parkinson's
   Study. The study is funded by the MJFF for Parkinson's Research under
   reference 14446 and by the Schaller-Nikolich Foundation.
CR Amand J, 2019, BMC BIOINFORMATICS, V20, DOI 10.1186/s12859-019-3320-5
   [Anonymous], 2018, UMAP: Uniform manifold approximation and projection for dimension reduction, V3, P861, DOI [arXiv:1802.03426, DOI 10.21105/JOSS.00861, 10.21105/joss.00861]
   Antony PMA, 2013, FEBS J, V280, P5981, DOI 10.1111/febs.12335
   Backes C, 2018, NUCLEIC ACIDS RES, V46, pD160, DOI 10.1093/nar/gkx851
   Bai XC, 2017, SCI REP-UK, V7, DOI 10.1038/s41598-017-03887-3
   Barbagallo C, 2020, CELL MOL NEUROBIOL, V40, P531, DOI 10.1007/s10571-019-00751-y
   Billingsley KJ, 2019, NPJ PARKINSONS DIS, V5, DOI 10.1038/s41531-019-0080-x
   Blauwendraat C, 2017, NEUROBIOL AGING, V57, DOI 10.1016/j.neurobiolaging.2017.05.009
   Botta-Orfila T, 2014, J NEUROSCI RES, V92, P1071, DOI 10.1002/jnr.23377
   Burgos K, 2014, PLOS ONE, V9, DOI 10.1371/journal.pone.0094839
   Caggiu Elisa, 2018, eNeurologicalSci, V13, P1, DOI 10.1016/j.ensci.2018.09.002
   Calligaris R, 2015, BMC GENOMICS, V16, DOI 10.1186/s12864-015-2058-3
   Cao XY, 2017, NEUROSCI LETT, V644, P94, DOI 10.1016/j.neulet.2017.02.045
   Chen-Plotkin AS, 2018, NAT REV NEUROL, V14, DOI 10.1038/nrneurol.2017.166
   Chi JS, 2018, FRONT AGING NEUROSCI, V10, DOI 10.3389/fnagi.2018.00178
   DeWeerdt S, 2016, NATURE, V538, pS17, DOI 10.1038/538S17a
   Ding HX, 2016, PARKINSONISM RELAT D, V22, P68, DOI 10.1016/j.parkreldis.2015.11.014
   Fehlmann T, 2020, NAT COMMUN, V11, DOI 10.1038/s41467-020-19665-1
   Fehlmann T, 2017, NUCLEIC ACIDS RES, V45, P8731, DOI 10.1093/nar/gkx595
   Goh SY, 2019, INT J MOL SCI, V20, DOI 10.3390/ijms20225649
   Hamza TH, 2010, NAT GENET, V42, P781, DOI 10.1038/ng.642
   Hipp G, 2018, FRONT AGING NEUROSCI, V10, DOI 10.3389/fnagi.2018.00326
   Hossein-nezhad A, 2016, J PARKINSON DIS, V6, P109, DOI 10.3233/JPD-150737
   Huang Z, 2019, NUCLEIC ACIDS RES, V47, pD1013, DOI 10.1093/nar/gky1010
   Jankovic J, 2008, J NEUROL NEUROSUR PS, V79, P368, DOI 10.1136/jnnp.2007.131045
   Juzenas S, 2017, NUCLEIC ACIDS RES, V45, P9290, DOI 10.1093/nar/gkx706
   Kalia LV, 2015, LANCET, V386, P896, DOI 10.1016/S0140-6736(14)61393-3
   Keller A, 2016, ALZHEIMERS DEMENT, V12, P565, DOI 10.1016/j.jalz.2015.12.012
   Keller A, 2014, BMC MED, V12, DOI 10.1186/s12916-014-0224-0
   Keller A, 2011, NAT METHODS, V8, P841, DOI [10.1038/NMETH.1682, 10.1038/nmeth.1682]
   Kern F, 2020, NUCLEIC ACIDS RES, V48, pW521, DOI 10.1093/nar/gkaa309
   Klemann CJHM, 2017, NPJ PARKINSONS DIS, V3, DOI 10.1038/s41531-017-0015-3
   Lawton M, 2020, MOVEMENT DISORD, V35, P279, DOI 10.1002/mds.27888
   Leggio L, 2017, INT J MOL SCI, V18, DOI 10.3390/ijms18122698
   Leidinger P, 2013, GENOME BIOL, V14, DOI 10.1186/gb-2013-14-7-r78
   Li YI, 2019, NAT COMMUN, V10, DOI 10.1038/s41467-019-08912-9
   Liu XT, 2019, BMC SYST BIOL, V13, DOI 10.1186/s12918-019-0680-4
   Ludwig N, 2019, GENOM PROTEOM BIOINF, V17, P430, DOI 10.1016/j.gpb.2019.09.004
   Ludwig N, 2018, CLIN CHEM, V64, P1074, DOI 10.1373/clinchem.2017.285767
   Ludwig N, 2017, SCI REP-UK, V7, DOI 10.1038/s41598-017-05070-0
   Marek K, 2018, ANN CLIN TRANSL NEUR, V5, P1460, DOI 10.1002/acn3.644
   Martins M, 2011, PLOS ONE, V6, DOI 10.1371/journal.pone.0025443
   Marz M, 2015, NEUROLOGY, V84, P636, DOI 10.1212/WNL.0000000000001275
   Nissen SK, 2019, MOVEMENT DISORD, V34, P1711, DOI 10.1002/mds.27815
   Paschon V, 2016, MOL NEUROBIOL, V53, P2016, DOI 10.1007/s12035-015-9142-1
   Ravanidis S, 2020, ANN CLIN TRANSL NEUR, V7, P1594, DOI 10.1002/acn3.51146
   Ravanidis S, 2020, MOVEMENT DISORD, V35, P457, DOI 10.1002/mds.27928
   Scherzer CR, 2007, P NATL ACAD SCI USA, V104, P955, DOI 10.1073/pnas.0610204104
   Schlachetzki JCM, 2018, SCI REP-UK, V8, DOI 10.1038/s41598-018-28986-7
   Shamir R, 2017, NEUROLOGY, V89, P1676, DOI 10.1212/WNL.0000000000004516
   Starhof C, 2019, MOVEMENT DISORD, V34, P246, DOI 10.1002/mds.27542
   Valentine MNZ, 2019, SCI DATA, V6, DOI 10.1038/s41597-019-0022-9
   Vos T, 2016, LANCET, V388, P1545, DOI 10.1016/s0140-6736(16)31678-6
   Wang CL, 2019, CLIN EPIGENETICS, V11, DOI 10.1186/s13148-019-0621-5
   Wang Q, 2019, NAT COMMUN, V10, DOI 10.1038/s41467-019-13144-y
NR 56
TC 24
Z9 24
U1 1
U2 3
PU SPRINGERNATURE
PI LONDON
PA CAMPUS, 4 CRINAN ST, LONDON, N1 9XW, ENGLAND
EI 2662-8465
J9 NATURE AGING
JI Nature Aging
PD MAR
PY 2021
VL 1
IS 3
BP 309
EP +
DI 10.1038/s43587-021-00042-6
PG 24
WC Cell Biology; Geriatrics & Gerontology; Neurosciences
WE Science Citation Index Expanded (SCI-EXPANDED)
SC Cell Biology; Geriatrics & Gerontology; Neurosciences & Neurology
GA 7B5BZ
UT WOS:000899149700009
PM 37118411
OA Green Submitted
DA 2024-02-29
ER

PT J
AU Tukker, AM
   Royal, CD
   Bowman, AB
   McAllister, KA
AF Tukker, Anke M.
   Royal, Charmaine D.
   Bowman, Aaron B.
   McAllister, Kimberly A.
TI The Impact of Environmental Factors on Monogenic Mendelian Diseases
SO TOXICOLOGICAL SCIENCES
LA English
DT Review; Early Access
DE monogenic mendelian diseases; gene-environment interactions; cystic
   fibrosis; parkinson's disease; huntington disease; sickle cell disease
ID AMBIENT AIR-POLLUTION; SICKLE-CELL-DISEASE; PARKINSONS-DISEASE;
   HUNTINGTONS-DISEASE; RISK-FACTORS; MANGANESE; EXPOSURE; SENSITIVITY;
   ENRICHMENT; DISORDERS
AB Environmental factors and gene-environment interactions modify the variable expressivity, progression, severity, and onset of some classic (monogenic) Mendelian-inherited genetic diseases. Cystic fibrosis, Huntington disease, Parkinson's disease, and sickle cell disease are examples of well-known Mendelian disorders that are influenced by exogenous exposures. Environmental factors may act by direct or indirect mechanisms to modify disease severity, timing, and presentation, including through epigenomic influences, protein misfolding, miRNA alterations, transporter activity, and mitochondrial effects. Because pathological features of early-onset Mendelian diseases can mimic later onset complex diseases, we propose that studies of environmental exposure vulnerabilities using monogenic model systems of rare Mendelian diseases have high potential to provide insight into complex disease phenotypes arising from multi-genetic/multi-toxicant interactions. Mendelian disorders can be modeled by homologous mutations in animal model systems with strong recapitulation of human disease etiology and natural history, providing an important advantage for study of these diseases. Monogenic high penetrant mutations are ideal for toxicant challenge studies with a wide variety of environmental stressors, because background genetic variability may be less able to alter the relatively strong phenotype driving disease-causing mutations. These models promote mechanistic understandings of gene-environment interactions and biological pathways relevant to both Mendelian and related sporadic complex disease outcomes by creating a sensitized background for relevant environmental risk factors. Additionally, rare disease communities are motivated research participants, creating the potential of strong research allies among rare Mendelian disease advocacy groups and disease registries and providing a variety of translational opportunities that are under-utilized in genetic or environmental health science.
C1 [Tukker, Anke M.; Bowman, Aaron B.] Purdue Univ, Sch Hlth Sci, W Lafayette, IN 47907 USA.
   [Royal, Charmaine D.] Duke Univ, Dept African & African Amer Studies, Durham, NC 27708 USA.
   [Royal, Charmaine D.] Duke Univ, Dept Biol, Durham, NC 27708 USA.
   [Royal, Charmaine D.] Duke Univ, Dept Global Hlth, Durham, NC 27708 USA.
   [Royal, Charmaine D.] Duke Univ, Dept Family Med & Community Hlth, Durham, NC 27708 USA.
   [Royal, Charmaine D.] Duke Univ, Ctr Genom Race Ident Difference, Durham, NC 27708 USA.
   [McAllister, Kimberly A.] NIEHS, Div Extramural Res & Training, Genes Environm & Hlth Branch, POB 12233, Res Triangle Pk, NC 27709 USA.
C3 Purdue University System; Purdue University West Lafayette Campus;
   Purdue University; Duke University; Duke University; Duke University;
   Duke University; Duke University; National Institutes of Health (NIH) -
   USA; NIH National Institute of Environmental Health Sciences (NIEHS)
RP McAllister, KA (corresponding author), NIEHS, Div Extramural Res & Training, Genes Environm & Hlth Branch, POB 12233, Res Triangle Pk, NC 27709 USA.
EM mcallis2@niehs.nih.gov
OI Royal, Charmaine/0000-0003-3593-851X; Bowman, Aaron/0000-0001-8728-3346;
   Tukker, Anke/0000-0001-8973-4809
FU National Institutes of Health National Institute of Environmental Health
   Sciences [ES010563, ES016931]
FX National Institutes of Health National Institute of Environmental Health
   Sciences (ES010563 to A.B.B., A.M.T., ES016931 to A.B.B.).
CR Aboud AA, 2015, NEUROBIOL DIS, V73, P204, DOI 10.1016/j.nbd.2014.10.002
   Aboud AA, 2012, NEUROTOXICOLOGY, V33, P1443, DOI 10.1016/j.neuro.2012.10.009
   Anagianni S, 2019, CURR NEUROL NEUROSCI, V19, DOI 10.1007/s11910-019-0942-y
   Ascherio A, 2016, LANCET NEUROL, V15, P1255, DOI 10.1016/S1474-4422(16)30230-7
   Bakulski KM, 2014, ENVIRON MOL MUTAGEN, V55, P171, DOI 10.1002/em.21850
   Balachandran RC, 2020, J BIOL CHEM, V295, P6312, DOI 10.1074/jbc.REV119.009453
   Belvisi D, 2020, NEUROBIOL DIS, V134, DOI 10.1016/j.nbd.2019.104671
   Bichell TJV, 2017, BBA-MOL BASIS DIS, V1863, P1596, DOI 10.1016/j.bbadis.2017.02.013
   Bills SE, 2020, CHILD NEUROPSYCHOL, V26, P83, DOI 10.1080/09297049.2019.1577371
   Blumberg AH, 2020, ENVIRON RES, V184, DOI 10.1016/j.envres.2020.109292
   Brandow AM, 2013, AM J HEMATOL, V88, P37, DOI 10.1002/ajh.23341
   Brouwer M, 2017, ENVIRON INT, V107, P100, DOI 10.1016/j.envint.2017.07.001
   Brugha R, 2018, PAEDIATR RESPIR REV, V28, P80, DOI 10.1016/j.prrv.2018.03.005
   Bryan MR, 2020, MOL NEUROBIOL, V57, P1570, DOI 10.1007/s12035-019-01824-1
   Bryan MR, 2019, HUM MOL GENET, V28, P3825, DOI 10.1093/hmg/ddz209
   Cao FJ, 2019, FRONT GENET, V9, DOI 10.3389/fgene.2018.00701
   Chao MJ, 2018, PLOS GENET, V14, DOI 10.1371/journal.pgen.1007274
   Chen P, 2015, J NEUROCHEM, V134, P601, DOI 10.1111/jnc.13170
   Chen R, 2016, NAT BIOTECHNOL, V34, P531, DOI 10.1038/nbt.3514
   Chlebanowska P, 2020, INT J MOL SCI, V21, DOI 10.3390/ijms21030694
   Chong JX, 2015, AM J HUM GENET, V97, P199, DOI 10.1016/j.ajhg.2015.06.009
   Chung BK, 2017, DIGEST DIS, V35, P323, DOI 10.1159/000456583
   Collaco JM, 2010, J PEDIATR-US, V157, P802, DOI 10.1016/j.jpeds.2010.05.018
   Collaco JM, 2008, CURR OPIN PULM MED, V14, P559, DOI 10.1097/MCP.0b013e3283121cdc
   Collaco JM, 2011, PLOS ONE, V6, DOI 10.1371/journal.pone.0027784
   Crouch EM, 2018, AM J HEMATOL, V93, pE187, DOI 10.1002/ajh.25129
   Deshmukh RS, 2012, MOL NEUROBIOL, V45, P405, DOI 10.1007/s12035-012-8252-2
   Drumm ML, 2012, ANNU REV PATHOL-MECH, V7, P267, DOI 10.1146/annurev-pathol-011811-120900
   Fahrner JA, 2014, ANNU REV GENOM HUM G, V15, P269, DOI 10.1146/annurev-genom-090613-094245
   Freund MK, 2018, AM J HUM GENET, V103, P535, DOI 10.1016/j.ajhg.2018.08.017
   Garcia SJ, 2006, TOXICOL SCI, V92, P516, DOI 10.1093/toxsci/kfl017
   Garcia-Arcos I, 2016, THORAX, V71, P1119, DOI 10.1136/thoraxjnl-2015-208039
   Goss CH, 2004, AM J RESP CRIT CARE, V169, P816, DOI 10.1164/rccm.200306-779OC
   Gotts JE, 2019, BMJ-BRIT MED J, V366, DOI 10.1136/bmj.l5275
   Groopman JD, 2019, EXP BIOL MED, V244, P728, DOI 10.1177/1535370219837903
   Harischandra DS, 2019, FRONT NEUROSCI-SWITZ, V13, DOI 10.3389/fnins.2019.00654
   Harischandra DS, 2019, SCI SIGNAL, V12, DOI 10.1126/scisignal.aau4543
   Harris J, 2019, J INTELL DISABIL RES, V63, P489, DOI 10.1111/jir.12596
   Hassan S, 2017, MOL GENET METAB, V122, P10, DOI 10.1016/j.ymgme.2017.07.012
   Helley MP, 2017, FRONT GENET, V8, DOI 10.3389/fgene.2017.00177
   Hooper LG, 2018, ANN AM THORAC SOC, V15, pS64, DOI 10.1513/AnnalsATS.201707-574MG
   Hughes KC, 2017, NEUROLOGY, V89, P46, DOI 10.1212/WNL.0000000000004057
   Hyacinth HI, 2010, NUTR METAB INSIGHTS, V3, P57, DOI 10.4137/NMI.S5048
   Kannarkat GT, 2015, NPJ PARKINSON DIS, V1, DOI 10.1038/npjparkd.2015.2
   Karlson CW, 2020, FAM COMMUNITY HEALTH, V43, P1, DOI 10.1097/FCH.0000000000000241
   Kim H, 2019, STEM CELL REP, V12, P518, DOI 10.1016/j.stemcr.2019.01.020
   Kin K, 2019, INT J MOL SCI, V20, DOI 10.3390/ijms20215402
   Kochmanski J, 2019, TOXICOL SCI, V169, P593, DOI 10.1093/toxsci/kfz069
   Kopp BT, 2016, INT J ENV RES PUB HE, V13, DOI 10.3390/ijerph13101003
   Kotsyfakis M, 2019, BIOMARKERS, V24, P623, DOI 10.1080/1354750X.2019.1652348
   Kouroupi G, 2017, P NATL ACAD SCI USA, V114, pE3679, DOI 10.1073/pnas.1617259114
   Leppert S, 2014, CURR PHARM DESIGN, V20, P1812, DOI 10.2174/13816128113199990534
   Leyva-Illades D, 2014, J NEUROSCI, V34, P14079, DOI 10.1523/JNEUROSCI.2329-14.2014
   Martin C, 2018, BRIT J SPORT MED, V52, P214, DOI 10.1136/bjsports-2015-095317
   Mazarakis NK, 2014, J HUNTINGTONS DIS, V3, P299, DOI 10.3233/JHD-140118
   McColgan P, 2018, EUR J NEUROL, V25, P24, DOI 10.1111/ene.13413
   Mo C, 2015, NEUROSCI BIOBEHAV R, V52, P178, DOI 10.1016/j.neubiorev.2015.03.003
   Molokie R, 2017, PLOS MED, V14, DOI 10.1371/journal.pmed.1002382
   Mortensen HM, 2018, MAMM GENOME, V29, P190, DOI 10.1007/s00335-018-9738-7
   Nakamura T, 2015, NEUROBIOL DIS, V84, P99, DOI 10.1016/j.nbd.2015.03.017
   Noyce AJ, 2012, ANN NEUROL, V72, P893, DOI 10.1002/ana.23687
   O'Neal WK, 2018, ANNU REV GENOM HUM G, V19, P201, DOI 10.1146/annurev-genom-083117-021329
   Ong T, 2017, PEDIATRICS, V139, DOI 10.1542/peds.2016-2730
   Pajarillo E, 2019, BBA-MOL BASIS DIS, V1865, P1992, DOI 10.1016/j.bbadis.2018.11.017
   Panchal K, 2019, MITOCHONDRION, V47, P151, DOI 10.1016/j.mito.2018.11.002
   Parriault MC, 2019, INT J ENV RES PUB HE, V16, DOI 10.3390/ijerph16152724
   Peltonen L, 2006, HUM MOL GENET, V15, pR67, DOI 10.1093/hmg/ddl060
   Petrucci S, 2014, CURR MOL MED, V14, P1079, DOI 10.2174/1566524014666141010155509
   Pfalzer AC, 2020, METALLOMICS, V12, P1118, DOI 10.1039/d0mt00081g
   Piel FB, 2017, NEW ENGL J MED, V376, P1561, DOI 10.1056/NEJMra1510865
   Piel FB, 2017, HAEMATOLOGICA, V102, P666, DOI 10.3324/haematol.2016.154245
   Psoter KJ, 2015, ANN AM THORAC SOC, V12, P385, DOI 10.1513/AnnalsATS.201408-400OC
   Richter F, 2017, NEUROBIOL AGING, V51, P54, DOI 10.1016/j.neurobiolaging.2016.11.015
   Schindler T, 2015, NUTR CLIN PRACT, V30, P488, DOI 10.1177/0884533615591604
   Simon DK, 2017, J NEUROL SCI, V375, P355, DOI 10.1016/j.jns.2017.02.032
   Singh T, 2020, AGEING RES REV, V60, DOI 10.1016/j.arr.2020.101068
   Smith EA, 2013, J TRACE ELEM MED BIO, V27, P65, DOI 10.1016/j.jtemb.2012.07.002
   Smits LM, 2019, NPJ PARKINSON DIS, V5, DOI 10.1038/s41531-019-0078-4
   Stansfield KH, 2014, J NEUROCHEM, V131, P655, DOI 10.1111/jnc.12926
   Surace AEA, 2019, FRONT IMMUNOL, V10, DOI 10.3389/fimmu.2019.01525
   Takeda A, 2020, J TRACE ELEM MED BIO, V61, DOI 10.1016/j.jtemb.2020.126545
   Tamano H, 2019, MOL NEUROBIOL, V56, P7789, DOI 10.1007/s12035-019-01642-5
   Tarale P, 2016, BIOMED RES INT, V2016, DOI 10.1155/2016/2548792
   Tewari S, 2015, HAEMATOLOGICA, V100, P1108, DOI 10.3324/haematol.2014.120030
   Thompson K, 2007, FASEB J, V21, P223, DOI 10.1096/fj.06-6710com
   Tidball AM, 2015, HUM MOL GENET, V24, P1929, DOI 10.1093/hmg/ddu609
   Tobe BTD, 2011, CURR OPIN PHARMACOL, V11, P521, DOI 10.1016/j.coph.2011.05.007
   Topol Eric J, 2014, Cell, V157, P241, DOI 10.1016/j.cell.2014.02.012
   Tuschl K, 2016, NAT COMMUN, V7, DOI 10.1038/ncomms11601
   Venkataramani V, 2018, J NEUROCHEM, V147, P831, DOI 10.1111/jnc.14580
   Vorhees CV, 2014, TOXICOL REP, V1, P1046, DOI [10.1016/j.toxrep.2014.10.004, 10.1016/j.toxrep.2015.07.015]
   Vrijens K, 2015, ENVIRON HEALTH PERSP, V123, P399, DOI 10.1289/ehp.1408459
   Wachnian C, 2020, J PEDIAT HEMATOL ONC, V42, P8, DOI 10.1097/MPH.0000000000001627
   Wallace DR, 2020, CELLS-BASEL, V9, DOI 10.3390/cells9040901
   Wang XQ, 2008, TOXICOL APPL PHARM, V230, P167, DOI 10.1016/j.taap.2008.02.024
   Warren EB, 2020, TOXICOL SCI, V176, P446, DOI 10.1093/toxsci/kfaa079
   Wassouf Z, 2019, J NEUROCHEM, V150, P591, DOI 10.1111/jnc.14787
   Wei J, 2013, CHEST, V143, P1098, DOI 10.1378/chest.12-2133
   Williams BB, 2010, J NEUROCHEM, V112, P227, DOI 10.1111/j.1471-4159.2009.06445.x
   Wolfenden LL, 2009, PAEDIATR RESPIR REV, V10, P32, DOI 10.1016/j.prrv.2008.04.002
   Xu CL, 2019, NAT MED, V25, P536, DOI 10.1038/s41591-019-0409-3
   Yarboi J, 2017, CHILD NEUROPSYCHOL, V23, P343, DOI 10.1080/09297049.2015.1111318
   Zhang ZY, 2020, AUTOPHAGY, V16, P1506, DOI 10.1080/15548627.2019.1688488
   Zielen S, 2019, THORAX, V74, P529, DOI 10.1136/thoraxjnl-2019-213042
NR 104
TC 8
Z9 10
U1 4
U2 10
PU OXFORD UNIV PRESS
PI OXFORD
PA GREAT CLARENDON ST, OXFORD OX2 6DP, ENGLAND
SN 1096-6080
EI 1096-0929
J9 TOXICOL SCI
JI Toxicol. Sci.
PD 2021 MAY
PY 2021
VL 181
IS 1
BP 3
EP 12
DI 10.1093/toxsci/kfab022
EA MAR 2021
PG 10
WC Toxicology
WE Science Citation Index Expanded (SCI-EXPANDED)
SC Toxicology
GA UV3GF
UT WOS:000699370800002
PM 33677604
OA Green Published, hybrid
DA 2024-02-29
ER

PT J
AU Yang, YM
   Li, YH
   Yang, HM
   Guo, JX
   Li, N
AF Yang, Yimin
   Li, Yanhua
   Yang, Hongmei
   Guo, Jianxing
   Li, Nan
TI Circulating MicroRNAs and Long Non-coding RNAs as Potential Diagnostic
   Biomarkers for Parkinson's Disease
SO FRONTIERS IN MOLECULAR NEUROSCIENCE
LA English
DT Review
DE Parkinson&#8217; s disease; circulating; biomarkers; miRNA; lncRNA
AB Parkinson's disease (PD) is the world's second most common neurodegenerative disease that is associated with age. With the aging of the population, patients with PD are increasing in number year by year. Most such patients lose their ability to self-care with disease progression, which brings an incalculable burden to individual families and society. The pathogenesis of PD is complex, and its clinical manifestations are diverse. Therefore, it is of great significance to screen for circulating biomarkers associated with PD to reveal its pathogenesis and develop objective diagnostic methods so as to prevent, control, and treat the disease. In recent years, microRNAs (miRNAs) and long non-coding RNAs (lncRNAs) are considered to be effective biomarkers for various diseases due to their stability, and resistance to RNAase digestion and extreme conditions in circulating fluids. Here, we review recent advances in the detection of abnormally expressed miRNAs and lncRNAs in PD circulating fluids, and discuss the function and molecular mechanisms of plasma or serum miR-124, miR-132, miR-29, miR-221, miR-7, miR-433, and miR-153 in the regulation and progression of PD. Additionally, application of the differential expression of lncRNAs in circulating fluid in the pathological progression and diagnosis of PD is also reviewed. In short, the determination of abnormally expressed circulating miRNAs and lncRNAs will be valuable for the future diagnosis and treatment of PD.
C1 [Yang, Yimin; Li, Yanhua; Yang, Hongmei; Guo, Jianxing; Li, Nan] First Hosp Jilin Univ, Dept Intens Care Unit, Changchun, Peoples R China.
C3 Jilin University
RP Li, N (corresponding author), First Hosp Jilin Univ, Dept Intens Care Unit, Changchun, Peoples R China.
EM l_nan@jlu.edu.cn
RI lin, qing/JED-5250-2023; CUI, XU/JYO-8134-2024; wu, yunhui/JGD-6838-2023
CR Adelman K, 2017, NATURE, V543, P183, DOI 10.1038/543183a
   Andolfo I, 2010, HAEMATOL-HEMATOL J, V95, P1244, DOI 10.3324/haematol.2009.020685
   Ascherio A, 2016, LANCET NEUROL, V15, P1255, DOI 10.1016/S1474-4422(16)30230-7
   Asci R, 2013, NEUROSCI RES, V77, P121, DOI 10.1016/j.neures.2013.09.003
   Bai XC, 2017, SCI REP-UK, V7, DOI 10.1038/s41598-017-03887-3
   Bekris LM, 2013, BIOMARKERS, V18, P455, DOI 10.3109/1354750X.2013.814073
   Borie C, 2002, J NEUROL, V249, P801, DOI 10.1007/s00415-002-0704-6
   Botta-Orfila T, 2014, J NEUROSCI RES, V92, P1071, DOI 10.1002/jnr.23377
   Burgos K, 2014, PLOS ONE, V9, DOI 10.1371/journal.pone.0094839
   Cabili MN, 2011, GENE DEV, V25, P1915, DOI 10.1101/gad.17446611
   Cacabelos R, 2017, INT J MOL SCI, V18, DOI 10.3390/ijms18030551
   Cardo LF, 2013, J NEUROL, V260, P1420, DOI 10.1007/s00415-013-6900-8
   Carrieri C, 2015, FRONT CELL NEUROSCI, V9, DOI 10.3389/fncel.2015.00114
   Chen L, 2018, BRAIN BEHAV, V8, DOI 10.1002/brb3.941
   Chen QQ, 2019, FRONT MOL NEUROSCI, V12, DOI 10.3389/fnmol.2019.00218
   Chen YM, 2017, FRONT AGING NEUROSCI, V9, DOI 10.3389/fnagi.2017.00232
   Cho HJ, 2013, HUM MOL GENET, V22, P608, DOI 10.1093/hmg/dds470
   Chu YP, 2007, NEUROBIOL DIS, V25, P134, DOI 10.1016/j.nbd.2006.08.021
   Cogswell JP, 2008, J ALZHEIMERS DIS, V14, P27, DOI 10.3233/jad-2008-14103
   Coupland KG, 2016, PLOS ONE, V11, DOI 10.1371/journal.pone.0157924
   Cressatti M, 2020, MOVEMENT DISORD, V35, P468, DOI 10.1002/mds.27935
   Davis E, 2005, CURR BIOL, V15, P743, DOI 10.1016/j.cub.2005.02.060
   Ding HX, 2016, PARKINSONISM RELAT D, V22, P68, DOI 10.1016/j.parkreldis.2015.11.014
   Dong H, 2016, BIOMARKERS, V21, P129, DOI 10.3109/1354750X.2015.1118544
   Dong J, 2016, CNS NEUROSCI THER, V22, P351, DOI 10.1111/cns.12536
   Dong RF, 2018, J CELL BIOCHEM, V119, P269, DOI 10.1002/jcb.26170
   Dos Santos Marcia Cristina T, 2018, Oncotarget, V9, P17455, DOI 10.18632/oncotarget.24736
   Doxakis E, 2010, J BIOL CHEM, V285, P12726, DOI 10.1074/jbc.M109.086827
   Elbaz A, 2016, REV NEUROL-FRANCE, V172, P14, DOI 10.1016/j.neurol.2015.09.012
   Fragkouli A, 2014, FRONT CELL NEUROSCI, V8, DOI 10.3389/fncel.2014.00182
   Gan-Or Z, 2015, AUTOPHAGY, V11, P1443, DOI 10.1080/15548627.2015.1067364
   Glinge C, 2017, PLOS ONE, V12, DOI 10.1371/journal.pone.0167969
   Goh SY, 2019, INT J MOL SCI, V20, DOI 10.3390/ijms20225649
   Guan JT, 2019, FRONT NEUROL, V10, DOI 10.3389/fneur.2019.01285
   Guerreiro RJ, 2006, BMC NEUROL, V6, DOI 10.1186/1471-2377-6-24
   Gui YX, 2015, ONCOTARGET, V6, P37043, DOI 10.18632/oncotarget.6158
   Han L, 2012, INT J ONCOL, V40, P2004, DOI 10.3892/ijo.2012.1413
   Horst CH, 2018, NEUROCHEM RES, V43, P2132, DOI 10.1007/s11064-018-2638-0
   Hossein-nezhad A, 2016, J PARKINSON DIS, V6, P109, DOI 10.3233/JPD-150737
   Jin LR, 2018, NEUROSCI LETT, V687, P88, DOI 10.1016/j.neulet.2018.09.034
   Kalia LV, 2015, LANCET, V386, P896, DOI 10.1016/S0140-6736(14)61393-3
   Kanagaraj N, 2014, NEUROSCIENCE, V272, P167, DOI 10.1016/j.neuroscience.2014.04.039
   Khoo SK, 2012, J PARKINSON DIS, V2, P321, DOI 10.3233/JPD-012144
   Kim DH, 2015, CELL STEM CELL, V16, P88, DOI 10.1016/j.stem.2014.11.005
   Kim HJ, 2013, MOVEMENT DISORD, V28, P1755, DOI 10.1002/mds.25505
   Kole AJ, 2011, GENE DEV, V25, P125, DOI 10.1101/gad.1975411
   Kraus TFJ, 2017, MOL NEUROBIOL, V54, P2869, DOI 10.1007/s12035-016-9854-x
   Kumari S, 2020, NEUROL SCI, V41, P1201, DOI 10.1007/s10072-019-04143-4
   Ledeen RW, 2018, PROG MOL BIOL TRANSL, V156, P435, DOI 10.1016/bs.pmbts.2017.12.009
   Li BY, 2019, CHEMOSPHERE, V233, P542, DOI 10.1016/j.chemosphere.2019.05.064
   Li J, 2018, J MOL NEUROSCI, V65, P527, DOI 10.1007/s12031-018-1129-8
   Li L, 2018, BRATISL MED J, V119, P22, DOI 10.4149/BLL_2018_005
   Li L, 2019, FRONT GENET, V9, DOI 10.3389/fgene.2018.00744
   Li N, 2017, NEUROL SCI, V38, P761, DOI 10.1007/s10072-017-2841-9
   Liu SW, 2018, BIOL CHEM, V399, P485, DOI 10.1515/hsz-2017-0274
   Lungu G, 2013, NEUROSCI LETT, V553, P153, DOI 10.1016/j.neulet.2013.08.001
   Lyu GL, 2018, NAT COMMUN, V9, DOI 10.1038/s41467-018-04994-z
   Ma WB, 2016, CELL BIOCHEM FUNCT, V34, P511, DOI 10.1002/cbf.3224
   Ma ZG, 2015, NEUROL SCI, V36, P47, DOI 10.1007/s10072-014-1884-4
   Margis R, 2011, J BIOTECHNOL, V152, P96, DOI 10.1016/j.jbiotec.2011.01.023
   Marques TM, 2017, MOL NEUROBIOL, V54, P7736, DOI 10.1007/s12035-016-0253-0
   McMillan KJ, 2017, MOL THER, V25, P2404, DOI 10.1016/j.ymthe.2017.08.017
   Mo Mingshu, 2017, Oncotarget, V8, P15, DOI 10.18632/oncotarget.13905
   Mouradian MM, 2012, NEUROBIOL DIS, V46, P279, DOI 10.1016/j.nbd.2011.12.046
   Pan J, 2012, PARKINSONISM RELAT D, V18, P629, DOI 10.1016/j.parkreldis.2012.01.017
   Papadopoulou AS, 2015, NEUROBIOL DIS, V73, P275, DOI 10.1016/j.nbd.2014.10.006
   Puspita L, 2017, MOL BRAIN, V10, DOI 10.1186/s13041-017-0340-9
   Qian Y, 2017, FRONT PHARMACOL, V8, DOI 10.3389/fphar.2017.00770
   Qin LX, 2019, J CLIN NEUROSCI, V70, P198, DOI 10.1016/j.jocn.2019.08.082
   Ravanidis S, 2020, MOVEMENT DISORD, V35, P457, DOI 10.1002/mds.27928
   Roshan R, 2014, RNA, V20, P1287, DOI 10.1261/rna.044008.113
   Saijo K, 2009, CELL, V137, P47, DOI 10.1016/j.cell.2009.01.038
   Salama RM, 2020, NEUROPHARMACOLOGY, V164, DOI 10.1016/j.neuropharm.2019.107900
   Sanz-Rubio D, 2018, SCI REP-UK, V8, DOI 10.1038/s41598-018-28748-5
   Schulz J, 2019, ANN NEUROL, V85, P835, DOI 10.1002/ana.25490
   Sekar S, 2020, NEUROSCI LETT, V716, DOI 10.1016/j.neulet.2019.134641
   Serafin A, 2015, NEUROLOGY, V84, P645, DOI 10.1212/WNL.0000000000001258
   Starhof C, 2019, MOVEMENT DISORD, V34, P246, DOI 10.1002/mds.27542
   Steiner DF, 2011, IMMUNITY, V35, P169, DOI 10.1016/j.immuni.2011.07.009
   Surmeier J, 2017, J NEUROSCI, V37, P9799, DOI 10.1523/JNEUROSCI.1787-16.2017
   Tafrihi Majid, 2019, Microrna, V8, P4, DOI 10.2174/2211536607666180827111633
   Tarale P, 2018, TOXICOL IN VITRO, V46, P94, DOI 10.1016/j.tiv.2017.10.003
   Tsitsiou E, 2009, CURR OPIN PHARMACOL, V9, P514, DOI 10.1016/j.coph.2009.05.003
   Tysnes OB, 2017, J NEURAL TRANSM, V124, P901, DOI 10.1007/s00702-017-1686-y
   Uwatoko H, 2019, MOL BRAIN, V12, DOI 10.1186/s13041-019-0471-2
   Vallelunga A, 2014, FRONT CELL NEUROSCI, V8, DOI 10.3389/fncel.2014.00156
   van den Berg MMJ, 2020, PROG NEUROBIOL, V185, DOI 10.1016/j.pneurobio.2019.101732
   Wang CM, 2014, BIOMED REP, V2, P611, DOI 10.3892/br.2014.297
   Wang HQ, 2016, BRAIN PATHOL, V26, P167, DOI 10.1111/bpa.12267
   Wang LY, 2019, FRONT AGING NEUROSCI, V11, DOI 10.3389/fnagi.2019.00316
   Wang LJ, 2015, CELL RES, V25, P335, DOI 10.1038/cr.2015.21
   Wang Q, 2020, CNS NEUROSCI THER, V26, P527, DOI 10.1111/cns.13277
   Wang S, 2017, ONCOTARGET, V8, P24449, DOI 10.18632/oncotarget.15511
   Weng HC, 2011, BIOMED RES-TOKYO, V32, P135, DOI 10.2220/biomedres.32.135
   Xia DJ, 2019, J CELL BIOCHEM, V120, P4942, DOI 10.1002/jcb.27769
   Yang DH, 2012, J CELL SCI, V125, P1673, DOI 10.1242/jcs.086421
   Yang ZF, 2019, FRONT NEUROSCI-SWITZ, V13, DOI 10.3389/fnins.2019.00218
   Yang ZF, 2019, ACS CHEM NEUROSCI, V10, P2243, DOI 10.1021/acschemneuro.8b00460
   Yang Z, 2011, ANN SURG ONCOL, V18, P1243, DOI 10.1245/s10434-011-1581-y
   Yao LP, 2019, FASEB J, V33, P8648, DOI 10.1096/fj.201900363R
   Yoon JH, 2012, MOL CELL, V47, P648, DOI 10.1016/j.molcel.2012.06.027
   Zhang X, 2017, FRONT CELL NEUROSCI, V11, DOI 10.3389/fncel.2017.00170
   Zhao N, 2014, PARKINSONISM RELAT D, V20, P1177, DOI 10.1016/j.parkreldis.2014.08.016
   Zhao WM, 2015, SCI REP-UK, V5, DOI 10.1038/srep08957
   Zhao YF, 2019, AGING DIS, V10, P1293, DOI 10.14336/AD.2018.1105
   Zhou Y, 2016, MOL NEURODEGENER, V11, DOI 10.1186/s13024-016-0094-3
NR 106
TC 11
Z9 11
U1 2
U2 12
PU FRONTIERS MEDIA SA
PI LAUSANNE
PA AVENUE DU TRIBUNAL FEDERAL 34, LAUSANNE, CH-1015, SWITZERLAND
SN 1662-5099
J9 FRONT MOL NEUROSCI
JI Front. Molec. Neurosci.
PD MAR 4
PY 2021
VL 14
AR 631553
DI 10.3389/fnmol.2021.631553
PG 10
WC Neurosciences
WE Science Citation Index Expanded (SCI-EXPANDED)
SC Neurosciences & Neurology
GA QY4AI
UT WOS:000629983900001
PM 33762908
OA Green Published, gold
DA 2024-02-29
ER

PT J
AU Findeiss, E
   Schwarz, SC
   Evsyukov, V
   Rösler, TW
   Höllerhage, M
   Chakroun, T
   Nykänen, NP
   Shen, YM
   Wurst, W
   Kohl, M
   Tost, J
   Höglinger, GU
AF Findeiss, Elisabeth
   Schwarz, Sigrid C.
   Evsyukov, Valentin
   Roesler, Thomas W.
   Hoellerhage, Matthias
   Chakroun, Tasnim
   Nykaenen, Niko-Petteri
   Shen, Yimin
   Wurst, Wolfgang
   Kohl, Michael
   Tost, Joerg
   Hoeglinger, Guenter U.
TI Comprehensive miRNome-Wide Profiling in a Neuronal Cell Model of
   Synucleinopathy Implies Involvement of Cell Cycle Genes
SO FRONTIERS IN CELL AND DEVELOPMENTAL BIOLOGY
LA English
DT Article
DE Parkinson&#8217; s disease; alpha-synuclein; microRNA; next-generation
   sequencing; cell cycle; cyclin D
AB Growing evidence suggests that epigenetic mechanisms like microRNA-mediated transcriptional regulation contribute to the pathogenesis of parkinsonism. In order to study the influence of microRNAs (miRNAs), we analyzed the miRNome 2 days prior to major cell death in alpha-synuclein-overexpressing Lund human mesencephalic neurons, a well-established cell model of Parkinson's disease (PD), by next-generation sequencing. The expression levels of 23 miRNAs were significantly altered in alpha-synuclein-overexpressing cells, 11 were down- and 12 upregulated (P < 0.01; non-adjusted). The in silico analysis of known target genes of these miRNAs was complemented by the inclusion of a transcriptome dataset (BeadChip) of the same cellular system, revealing the G0/G1 cell cycle transition to be markedly enriched. Out of 124 KEGG-annotated cell cycle genes, 15 were present in the miRNA target gene dataset and six G0/G1 cell cycle genes were found to be significantly altered upon alpha-synuclein overexpression, with five genes up- (CCND1, CCND2, and CDK4 at P < 0.01; E2F3, MYC at P < 0.05) and one gene downregulated (CDKN1C at P < 0.001). Additionally, several of these altered genes are targeted by miRNAs hsa-miR-34a-5p and hsa-miR-34c-5p, which also modulate alpha-synuclein expression levels. Functional intervention by siRNA-mediated knockdown of the cell cycle gene cyclin D1 (CCND1) confirmed that silencing of cell cycle initiation is able to substantially reduce alpha-synuclein-mediated cytotoxicity. The present findings suggest that alpha-synuclein accumulation induces microRNA-mediated aberrant cell cycle activation in post-mitotic dopaminergic neurons. Thus, the mitotic cell cycle pathway at the level of miRNAs might offer interesting novel therapeutic targets for PD.
C1 [Findeiss, Elisabeth; Schwarz, Sigrid C.; Evsyukov, Valentin; Roesler, Thomas W.; Hoellerhage, Matthias; Chakroun, Tasnim; Nykaenen, Niko-Petteri; Hoeglinger, Guenter U.] German Ctr Neurodegenerat Dis, Dept Translat Neurodegenerat, Munich, Germany.
   [Findeiss, Elisabeth; Evsyukov, Valentin; Roesler, Thomas W.; Hoellerhage, Matthias; Chakroun, Tasnim; Hoeglinger, Guenter U.] Tech Univ Munich, Sch Med, Dept Neurol, Munich, Germany.
   [Evsyukov, Valentin; Hoellerhage, Matthias; Hoeglinger, Guenter U.] Hannover Med Sch, Dept Neurol, Hannover, Germany.
   [Nykaenen, Niko-Petteri] Washington Univ, Sch Med, Dept Psychiat, St Louis, MO 63110 USA.
   [Shen, Yimin; Tost, Joerg] CEA, Inst Biol Francois Jacob, Ctr Natl Rech Genom Humaine, Lab Epigenet & Environm, Evry, France.
   [Wurst, Wolfgang] Helmholtz Ctr Munich, Inst Dev Genet, Munich, Germany.
   [Wurst, Wolfgang] German Ctr Neurodegenerat Dis DZNE, Genome Engn, Munich, Germany.
   [Wurst, Wolfgang] Munich Cluster Syst Neurol SyNergy, Munich, Germany.
   [Kohl, Michael] Ruhr Univ Bochum, Med Proteom Ctr, Bochum, Germany.
C3 Helmholtz Association; German Center for Neurodegenerative Diseases
   (DZNE); Technical University of Munich; Hannover Medical School;
   Washington University (WUSTL); CEA; Universite Paris Saclay; Helmholtz
   Association; Helmholtz-Center Munich - German Research Center for
   Environmental Health; Helmholtz Association; German Center for
   Neurodegenerative Diseases (DZNE); University of Munich; Ruhr University
   Bochum
RP Höglinger, GU (corresponding author), German Ctr Neurodegenerat Dis, Dept Translat Neurodegenerat, Munich, Germany.; Höglinger, GU (corresponding author), Tech Univ Munich, Sch Med, Dept Neurol, Munich, Germany.; Höglinger, GU (corresponding author), Hannover Med Sch, Dept Neurol, Hannover, Germany.
EM Hoeglinger.Guenter@mh-hannover.de
RI Tost, Joerg/H-7129-2019; Hoglinger, Gunter/F-2388-2015
OI Tost, Joerg/0000-0002-2683-0817; Nykanen,
   Niko-Petteri/0000-0002-3489-1441; Hoglinger, Gunter/0000-0001-7587-6187;
   Wurst, Wolfgang/0000-0003-4422-7410
FU German Federal Ministry of Education and Research (BMBF) [01KU1403A
   EpiPD, 01EK1605A HitTau, FKZ 031 A 534A]; French National Agency for
   Research (ANR) [ANR-13-EPIG-0003-02, ANR-18-RAR3-0001-01]; Deutsche
   Forschungsgemeinschaft (German Research Foundation) within the framework
   of the Munich Cluster for Systems Neurology [EXC 2145, 390857198];
   Deutsche Forschungsgemeinschaft (DFG) [HO2402/18-1]; NOMIS foundation;
   Parkinson Fonds Deutschland; German Science Foundation Collaborative
   Research Centre (CRC) [870]; Initiative and Network Fund of the
   Helmholtz Association [ExNet-0041-Phase2-3]
FX This study was supported by the German Federal Ministry of Education and
   Research (BMBF, 01KU1403A EpiPD). JT was funded by the French National
   Agency for Research (ANR, ANR-13-EPIG-0003-02, EPIPD, and
   ANR-18-RAR30001-01, MSAomics). GH was funded by the Deutsche
   Forschungsgemeinschaft (German Research Foundation) within the framework
   of the Munich Cluster for Systems Neurology (EXC 2145 SyNergy-ID
   390857198), Deutsche Forschungsgemeinschaft (DFG, HO2402/18-1 MSAomics),
   the German Federal Ministry of Education and Research (BMBF, 01KU1403A
   EpiPD and 01EK1605A HitTau), the NOMIS foundation (FTLD project), and
   the Parkinson Fonds Deutschland (Hypothesis-free compound screen,
   alphaSynuclein fragments in PD). MK was funded by the German Federal
   Ministry of Education and Research (BMBF) grant "de.NBI" (grant number
   FKZ 031 A 534A). WW was supported by the German Science Foundation
   Collaborative Research Centre (CRC) 870, and by 'ExNet-0041-Phase2-3
   ("SyNergyHMGU")' through the Initiative and Network Fund of the
   Helmholtz Association.
CR Achari C, 2014, BMC CANCER, V14, DOI 10.1186/1471-2407-14-538
   Aktas H, 1997, MOL CELL BIOL, V17, P3850, DOI 10.1128/MCB.17.7.3850
   Briggs CE, 2015, BRAIN RES, V1618, P111, DOI 10.1016/j.brainres.2015.05.021
   Cai Yimei, 2009, Genomics Proteomics & Bioinformatics, V7, P147, DOI 10.1016/S1672-0229(08)60044-3
   Chai S, 2016, HEPATOLOGY, V64, P2062, DOI 10.1002/hep.28821
   Chakroun T, 2020, CELL DEATH DIS, V11, DOI 10.1038/s41419-020-2285-7
   Cho JG, 2016, ONCOTARGET, V7, P31177, DOI 10.18632/oncotarget.8870
   Choi YJ, 2014, ONCOGENE, V33, P1890, DOI 10.1038/onc.2013.137
   Doxakis E, 2010, J BIOL CHEM, V285, P12726, DOI 10.1074/jbc.M109.086827
   Fairchild CLA, 2019, SCI REP-UK, V9, DOI 10.1038/s41598-019-51703-x
   Franco-Iborra S, 2016, NEUROSCIENTIST, V22, P266, DOI 10.1177/1073858415574600
   FREEMAN RS, 1994, NEURON, V12, P343, DOI 10.1016/0896-6273(94)90276-3
   Goh SY, 2019, INT J MOL SCI, V20, DOI 10.3390/ijms20225649
   Gonçalves S, 2013, MOL NEUROBIOL, V47, P1081, DOI 10.1007/s12035-013-8406-x
   Goodall EF, 2013, FRONT CELL NEUROSCI, V7, DOI 10.3389/fncel.2013.00178
   Halushka MK, 2018, TRENDS GENET, V34, P165, DOI 10.1016/j.tig.2017.12.015
   He L, 2004, NAT REV GENET, V5, P522, DOI 10.1038/nrg1379
   Hermeking H, 2010, CELL DEATH DIFFER, V17, P193, DOI 10.1038/cdd.2009.56
   Herrup K, 2007, NAT REV NEUROSCI, V8, P368, DOI 10.1038/nrn2124
   Höglinger GU, 2007, P NATL ACAD SCI USA, V104, P3585, DOI 10.1073/pnas.0611671104
   Höllerhage M, 2017, SCI REP-UK, V7, DOI 10.1038/s41598-017-11664-5
   Höllerhage M, 2014, NEUROBIOL AGING, V35, P1700, DOI 10.1016/j.neurobiolaging.2014.01.027
   Hoss AG, 2016, FRONT AGING NEUROSCI, V8, DOI 10.3389/fnagi.2016.00036
   Hulit J, 2004, MOL CELL BIOL, V24, P7598, DOI 10.1128/MCB.24.17.7598-7611.2004
   Ino H, 2001, J NEUROSCI, V21, P6086, DOI 10.1523/JNEUROSCI.21-16-06086.2001
   Javeri A, 2013, MED ONCOL, V30, DOI 10.1007/s12032-012-0413-7
   Je G, 2017, NEUROSCI LETT, V661, P132, DOI 10.1016/j.neulet.2017.09.065
   Jordan-Sciutto KL, 2003, J NEUROPATH EXP NEUR, V62, P68, DOI 10.1093/jnen/62.1.68
   Bueno MJ, 2011, BBA-MOL BASIS DIS, V1812, P592, DOI 10.1016/j.bbadis.2011.02.002
   Junn E, 2009, P NATL ACAD SCI USA, V106, P13052, DOI 10.1073/pnas.0906277106
   Kabaria S, 2015, FEBS LETT, V589, P319, DOI 10.1016/j.febslet.2014.12.014
   Kontopoulos E, 2006, HUM MOL GENET, V15, P3012, DOI 10.1093/hmg/ddl243
   Labbé C, 2016, ACTA NEUROPATHOL, V132, P515, DOI 10.1007/s00401-016-1590-9
   Lee SS, 2003, NEUROBIOL AGING, V24, P687, DOI 10.1016/S0197-4580(02)00196-3
   Lees AJ, 2009, LANCET, V373, P2055, DOI 10.1016/S0140-6736(09)60492-X
   Lin SB, 2015, NAT REV CANCER, V15, P321, DOI 10.1038/nrc3932
   Lotharius J, 2005, J NEUROSCI, V25, P6329, DOI 10.1523/JNEUROSCI.1746-05.2005
   Love MI, 2014, GENOME BIOL, V15, DOI 10.1186/s13059-014-0550-8
   Ma KL, 2014, NEUROPHARMACOLOGY, V82, P132, DOI 10.1016/j.neuropharm.2013.07.035
   Martinez B, 2017, NEURAL REGEN RES, V12, P1945, DOI 10.4103/1673-5374.221147
   Martins M, 2011, PLOS ONE, V6, DOI 10.1371/journal.pone.0025443
   Miñones-Moyano E, 2011, HUM MOL GENET, V20, P3067, DOI 10.1093/hmg/ddr210
   Mitra D, 2011, J BIOL CHEM, V286, P40531, DOI 10.1074/jbc.M111.304865
   Olejniczak M, 2018, CELL MOL LIFE SCI, V75, P177, DOI 10.1007/s00018-017-2591-0
   Padmanabhan J, 1999, J NEUROSCI, V19, P8747, DOI 10.1523/JNEUROSCI.19-20-08747.1999
   Paiva I, 2017, HUM MOL GENET, V26, P2231, DOI 10.1093/hmg/ddx114
   PARDEE AB, 1974, P NATL ACAD SCI USA, V71, P1286, DOI 10.1073/pnas.71.4.1286
   Park G, 2016, J BIOL CHEM, V291, P3531, DOI 10.1074/jbc.M115.675488
   Pinho R, 2019, HUM MOL GENET, V28, P31, DOI 10.1093/hmg/ddy326
   Prajapati P, 2015, BBA-MOL BASIS DIS, V1852, P451, DOI 10.1016/j.bbadis.2014.11.019
   Pucci B, 2000, NEOPLASIA, V2, P291, DOI 10.1038/sj.neo.7900101
   Ravanidis S, 2020, MOVEMENT DISORD, V35, P457, DOI 10.1002/mds.27928
   Sakamaki T, 2006, MOL CELL BIOL, V26, P5449, DOI 10.1128/MCB.02074-05
   Sampaio-Marques B, 2019, AGING CELL, V18, DOI 10.1111/acel.12922
   Shamsuzzama, 2017, FRONT MOL NEUROSCI, V10, DOI 10.3389/fnmol.2017.00328
   Sibley CR, 2012, NUCLEIC ACIDS RES, V40, P9863, DOI 10.1093/nar/gks712
   Singh A, 2017, EXP BRAIN RES, V235, P2359, DOI 10.1007/s00221-017-4989-1
   Soreq L, 2013, FRONT MOL NEUROSCI, V6, DOI 10.3389/fnmol.2013.00010
   Spillantini MG, 1997, NATURE, V388, P839, DOI 10.1038/42166
   Sumrejkanchanakij P, 2003, ONCOGENE, V22, P8723, DOI 10.1038/sj.onc.1206870
   Sun F, 2008, FEBS LETT, V582, P1564, DOI 10.1016/j.febslet.2008.03.057
   Tatura R, 2016, PARKINSONISM RELAT D, V33, P115, DOI 10.1016/j.parkreldis.2016.09.028
   Titze-de-Almeida R, 2018, CURR GENE THER, V18, P143, DOI 10.2174/1566523218666180430121323
   Wang HQ, 2016, BRAIN PATHOL, V26, P167, DOI 10.1111/bpa.12267
   Wu ZB, 2013, BRAIN RES, V1529, P16, DOI 10.1016/j.brainres.2013.07.031
   Zhang J, 2013, ONCOGENE, V32, P61, DOI 10.1038/onc.2012.28
   Zhen Y, 2013, CELL DEATH DIS, V4, DOI 10.1038/cddis.2013.376
NR 67
TC 6
Z9 6
U1 0
U2 1
PU FRONTIERS MEDIA SA
PI LAUSANNE
PA AVENUE DU TRIBUNAL FEDERAL 34, LAUSANNE, CH-1015, SWITZERLAND
SN 2296-634X
J9 FRONT CELL DEV BIOL
JI Front. Cell. Dev. Biol.
PD MAR 4
PY 2021
VL 9
AR 561086
DI 10.3389/fcell.2021.561086
PG 14
WC Cell Biology; Developmental Biology
WE Science Citation Index Expanded (SCI-EXPANDED)
SC Cell Biology; Developmental Biology
GA QY3WS
UT WOS:000629974500001
PM 33748099
OA Green Published, gold
DA 2024-02-29
ER

PT J
AU Shen, LJ
   Wang, CL
   Chen, L
   Wong, G
AF Shen, Linjing
   Wang, Changliang
   Chen, Liang
   Wong, Garry
TI Dysregulation of MicroRNAs and PIWI-Interacting RNAs in a
   <i>Caenorhabditis elegans</i> Parkinson's Disease Model Overexpressing
   Human α-Synuclein and Influence of <i>tdp-1</i>
SO FRONTIERS IN NEUROSCIENCE
LA English
DT Article
DE microRNA; PIWI-interacting RNA; neurodegenerative disease;
   synucleinopathies; Caenorhabditis elegans
AB MicroRNAs (miRNAs) and PIWI-interacting RNAs (piRNAs) regulate gene expression and biological processes through specific genetic and epigenetic mechanisms. Recent studies have described a dysregulation of small non-coding RNAs in Parkinson's disease (PD) tissues but have been limited in scope. Here, we extend these studies by comparing the dysregulation of both miRNAs and piRNAs from transgenic Caenorhabditis elegans (C. elegans) nematodes overexpressing pan-neuronally human alpha-synuclein wild-type (WT) (HASN(WT) OX) or mutant (HASN(A53T) OX). We observed 32 miRNAs and 112 piRNAs dysregulated in HASN(A53T) OX compared with WT. Genetic crosses of HASN(A53T) OX PD animal models with tdp-1 null mutants, the C. elegans ortholog of TDP-43, an RNA-binding protein aggregated in frontal temporal lobar degeneration, improved their behavioral deficits and changed the number of dysregulated miRNAs to 11 and piRNAs to none. Neuronal function-related genes T28F4.5, C34F6.1, C05C10.3, camt-1, and F54D10.3 were predicted to be targeted by cel-miR-1018, cel-miR-355-5p (C34F6.1 and C05C10.3), cel-miR-800-3p, and 21ur-1581 accordingly. This study provides a molecular landscape of small non-coding RNA dysregulation in an animal model that provides insight into the epigenetic changes, molecular processes, and interactions that occur during PD-associated neurodegenerative disorders.
C1 [Shen, Linjing; Wang, Changliang; Wong, Garry] Univ Macau, Ctr Reprod Dev & Aging, Fac Hlth Sci, Macau, Peoples R China.
   [Wang, Changliang] Guangzhou Regenerat Med & Hlth Guangdong Lab, Bioland Lab, Guangzhou, Peoples R China.
   [Chen, Liang] Shantou Univ, Coll Engn, Dept Comp Sci, Shantou, Peoples R China.
   [Chen, Liang] Shantou Univ, Key Lab Intelligent Mfg Technol, Minist Educ, Shantou, Peoples R China.
C3 University of Macau; Bioland Lab; Shantou University; Shantou University
RP Wong, G (corresponding author), Univ Macau, Ctr Reprod Dev & Aging, Fac Hlth Sci, Macau, Peoples R China.
EM garrygwong@um.edu.mo
RI Chen, Liang/Y-4460-2018
OI Chen, Liang/0000-0001-6644-477X
FU NIH Office of Research Infrastructure Programs [P40 OD010440,
   MYRG2017-00123]
FX Some of the strains used in this study were obtained from the CGC, which
   is funded by NIH Office of Research Infrastructure Programs (P40
   OD010440). This study was supported by MYRG2017-00123 to GW.
CR Bartel DP, 2009, CELL, V136, P215, DOI 10.1016/j.cell.2009.01.002
   Behjati S, 2013, ARCH DIS CHILDHOOD-E, V98, P236, DOI 10.1136/archdischild-2013-304340
   Bolger AM, 2014, BIOINFORMATICS, V30, P2114, DOI 10.1093/bioinformatics/btu170
   Buratti E, 2012, TRENDS BIOCHEM SCI, V37, P237, DOI 10.1016/j.tibs.2012.03.003
   Buratti E, 2010, FEBS J, V277, P2268, DOI 10.1111/j.1742-4658.2010.07643.x
   Chartier-Harlin MC, 2004, LANCET, V364, P1167, DOI 10.1016/S0140-6736(04)17103-1
   Chou CH, 2018, NUCLEIC ACIDS RES, V46, pD296, DOI 10.1093/nar/gkx1067
   Conway KA, 2000, P NATL ACAD SCI USA, V97, P571, DOI 10.1073/pnas.97.2.571
   Cooper AA, 2006, SCIENCE, V313, P324, DOI 10.1126/science.1129462
   Csardi G., 2006, INT J COMPLEX SYST, V1695, P1
   Cuervo AM, 2004, SCIENCE, V305, P1292, DOI 10.1126/science.1101738
   Cunningham F, 2019, NUCLEIC ACIDS RES, V47, pD745, DOI 10.1093/nar/gky1113
   Ernst C, 2017, NAT COMMUN, V8, DOI 10.1038/s41467-017-01049-7
   Fan Z, 2014, GENOMICS, V103, P76, DOI 10.1016/j.ygeno.2013.06.006
   Friedländer MR, 2012, NUCLEIC ACIDS RES, V40, P37, DOI 10.1093/nar/gkr688
   Gaeta AL, 2019, BRAIN SCI, V9, DOI 10.3390/brainsci9040073
   Gegg ME, 2018, FEBS J, V285, P3591, DOI 10.1111/febs.14393
   Giasson BI, 2002, NEURON, V34, P521, DOI 10.1016/S0896-6273(02)00682-7
   Gispert S, 2003, MOL CELL NEUROSCI, V24, P419, DOI 10.1016/S1044-7431(03)00198-2
   Hamamichi S, 2008, P NATL ACAD SCI USA, V105, P728, DOI 10.1073/pnas.0711018105
   Huang XW, 2017, TRENDS GENET, V33, P882, DOI 10.1016/j.tig.2017.09.002
   Hutvágner G, 2002, SCIENCE, V297, P2056, DOI 10.1126/science.1073827
   Iwasaki YW, 2015, ANNU REV BIOCHEM, V84, P405, DOI 10.1146/annurev-biochem-060614-034258
   Junn E, 2012, PHARMACOL THERAPEUT, V133, P142, DOI 10.1016/j.pharmthera.2011.10.002
   Juzwik CA, 2019, PROG NEUROBIOL, V182, DOI 10.1016/j.pneurobio.2019.101664
   Karpinar DP, 2009, EMBO J, V28, P3256, DOI 10.1038/emboj.2009.257
   Karpowicz RJ, 2019, LAB INVEST, V99, P971, DOI 10.1038/s41374-019-0195-z
   Kawahara Y, 2012, P NATL ACAD SCI USA, V109, P3347, DOI 10.1073/pnas.1112427109
   Kim KW, 2018, NEURON, V97, P511, DOI 10.1016/j.neuron.2018.01.014
   Knight AL, 2014, CELL METAB, V20, P145, DOI 10.1016/j.cmet.2014.04.017
   Kolisek M, 2013, PLOS ONE, V8, DOI 10.1371/journal.pone.0071096
   Korff A, 2013, J ALZHEIMERS DIS, V36, P679, DOI 10.3233/JAD-130458
   Lakso M, 2003, J NEUROCHEM, V86, P165, DOI 10.1046/j.1471-4159.2003.01809.x
   Lee EJ, 2011, RNA, V17, P1090, DOI 10.1261/rna.2565011
   Lee MK, 2002, P NATL ACAD SCI USA, V99, P8968, DOI 10.1073/pnas.132197599
   Li H, 2009, BIOINFORMATICS, V25, P2078, DOI 10.1093/bioinformatics/btp352
   Li WX, 2004, J NEUROSCI, V24, P7400, DOI 10.1523/JNEUROSCI.1370-04.2004
   Lin CH, 2014, PARKINSONISM RELAT D, V20, P600, DOI 10.1016/j.parkreldis.2014.02.027
   Luk KC, 2012, SCIENCE, V338, P949, DOI 10.1126/science.1227157
   Mancarci O., 2019, HOMOLOGENE QUICK ACC
   Nuzziello N, 2020, CELLS-BASEL, V9, DOI 10.3390/cells9010075
   O'Regan G, 2017, J PARKINSON DIS, V7, P411, DOI 10.3233/JPD-171092
   Paez-Colasante X, 2020, FRONT CELL NEUROSCI, V14, DOI 10.3389/fncel.2020.00117
   Pereira P, 2017, WIRES RNA, V8, DOI 10.1002/wrna.1409
   Peters OM, 2012, NEUROBIOL DIS, V48, P124, DOI 10.1016/j.nbd.2012.06.016
   Piñero J, 2020, NUCLEIC ACIDS RES, V48, pD845, DOI 10.1093/nar/gkz1021
   Polymeropoulos MH, 1997, SCIENCE, V276, P2045, DOI 10.1126/science.276.5321.2045
   Pujato M, 2014, NUCLEIC ACIDS RES, V42, P13500, DOI 10.1093/nar/gku1228
   Qiao LY, 2008, MOL BRAIN, V1, DOI 10.1186/1756-6606-1-17
   Quinlan S, 2017, INT REV CEL MOL BIO, V334, P309, DOI 10.1016/bs.ircmb.2017.04.002
   Rajasethupathy P, 2012, CELL, V149, P693, DOI 10.1016/j.cell.2012.02.057
   Recasens A, 2014, ANN NEUROL, V75, P351, DOI 10.1002/ana.24066
   Riboldi GM, 2019, CELLS-BASEL, V8, DOI 10.3390/cells8040364
   Robinson MD, 2010, BIOINFORMATICS, V26, P139, DOI 10.1093/bioinformatics/btp616
   Roy J, 2017, MOL BIOSYST, V13, P565, DOI 10.1039/c6mb00699j
   Ruan QM, 2010, NEUROBIOL DIS, V37, P330, DOI 10.1016/j.nbd.2009.10.011
   Schulze M, 2018, ACTA NEUROPATHOL COM, V6, DOI 10.1186/s40478-018-0561-x
   Shen EZ, 2018, CELL, V172, P937, DOI 10.1016/j.cell.2018.02.002
   Shen LJ, 2020, BBA-MOL BASIS DIS, V1866, DOI 10.1016/j.bbadis.2020.165876
   Smith WW, 2005, HUM MOL GENET, V14, P3801, DOI 10.1093/hmg/ddi396
   Spillantini MG, 1998, P NATL ACAD SCI USA, V95, P6469, DOI 10.1073/pnas.95.11.6469
   Spillantini MG, 1997, NATURE, V388, P839, DOI 10.1038/42166
   Sun WY, 2018, NAT NEUROSCI, V21, P1038, DOI 10.1038/s41593-018-0194-1
   Takei Y, 2013, HUM PATHOL, V44, P1171, DOI 10.1016/j.humpath.2012.10.024
   Tan L, 2015, MOL NEUROBIOL, V51, P1249, DOI 10.1007/s12035-014-8803-9
   Tanaka M, 2004, J BIOL CHEM, V279, P4625, DOI 10.1074/jbc.M310994200
   Taschenberger G, 2012, ACTA NEUROPATHOL, V123, P671, DOI 10.1007/s00401-011-0926-8
   Tong Z, 2019, NUCLEIC ACIDS RES, V47, pD253, DOI 10.1093/nar/gky1023
   Vartiainen S, 2006, EXP GERONTOL, V41, P871, DOI 10.1016/j.exger.2006.05.005
   Vartiainen S, 2006, NEUROBIOL DIS, V22, P477, DOI 10.1016/j.nbd.2005.12.021
   Visanji NP, 2019, TRANSL NEURODEGENER, V8, DOI 10.1186/s40035-019-0172-x
   Wakabayashi K, 1998, NEUROSCI LETT, V249, P180, DOI 10.1016/S0304-3940(98)00407-8
   Wakisaka KT, 2019, FRONT BIOSCI-LANDMRK, V24, P1440, DOI 10.2741/4789
   Wang L, 2015, AM J MED GENET B, V168, P706, DOI 10.1002/ajmg.b.32365
   Wilhelmsen KC, 2004, ARCH NEUROL-CHICAGO, V61, P398, DOI 10.1001/archneur.61.3.398
   Winner B, 2011, P NATL ACAD SCI USA, V108, P4194, DOI 10.1073/pnas.1100976108
   Wong YC, 2017, NAT MED, V23, P151, DOI 10.1038/nm.4269
   Wu WS, 2019, NUCLEIC ACIDS RES, V47, pD181, DOI 10.1093/nar/gky956
   Yan Z, 2011, NUCLEIC ACIDS RES, V39, P6596, DOI 10.1093/nar/gkr298
   Yu GC, 2012, OMICS, V16, P284, DOI 10.1089/omi.2011.0118
   Zhang T, 2014, PLOS GENET, V10, DOI 10.1371/journal.pgen.1004693
NR 81
TC 9
Z9 10
U1 1
U2 8
PU FRONTIERS MEDIA SA
PI LAUSANNE
PA AVENUE DU TRIBUNAL FEDERAL 34, LAUSANNE, CH-1015, SWITZERLAND
EI 1662-453X
J9 FRONT NEUROSCI-SWITZ
JI Front. Neurosci.
PD MAR 8
PY 2021
VL 15
AR 600462
DI 10.3389/fnins.2021.600462
PG 15
WC Neurosciences
WE Science Citation Index Expanded (SCI-EXPANDED)
SC Neurosciences & Neurology
GA QZ9YH
UT WOS:000631074900001
PM 33762903
OA Green Published, gold
DA 2024-02-29
ER

PT J
AU Aloi, MS
   Prater, KE
   Sopher, B
   Davidson, S
   Jayadev, S
   Garden, GA
AF Aloi, Macarena S.
   Prater, Katherine E.
   Sopher, Bryce
   Davidson, Stephanie
   Jayadev, Suman
   Garden, Gwenn A.
TI The pro-inflammatory microRNA miR-155 influences fibrillar
   β-Amyloid<sub>1-42</sub> catabolism by microglia
SO GLIA
LA English
DT Article; Early Access
DE catabolism; fibrillar A ss 1-42; miR-146a; miR-155; miRNAs; primary
   microglia
AB Microglia are the innate immune cells of the central nervous system that adopt rapid functional changes in response to Damage Associated Molecular Patterns, including aggregated beta-Amyloid (A beta) found in Alzheimer's disease (AD). microRNAs (miRNAs) are post-transcriptional modulators that influence the timing and magnitude of microglia inflammatory responses by downregulating the expression of inflammatory effectors. Recent studies implicate miR-155, a miRNA known to regulate inflammatory responses, in the pathogenesis of neurodegenerative disorders including multiple sclerosis, ALS, familial Parkinson's disease, and AD. In this work, we asked if miR-155 expression in microglia modifies cellular behaviors in response to fibrillar A beta(1-42) (fA beta(1-42)), in vitro. We hypothesized that in microglia, miR-155 expression would impact the internalization and catabolism of extracellular fA beta(1-42). Primary microglia stimulated with lipopolysaccharide demonstrate fast upregulation of miR-155 followed by delayed upregulation of miR-146a, an anti-inflammatory miRNA. Conditional overexpression of miR-155 in microglia resulted in significant upregulation of miR-146a. Conditional deletion of miR-155 promoted transit of fA beta(1-42) to low-pH compartments where catabolism occurs, while miR-155 overexpression decreases fA beta(1-42) catabolism. Uptake of fA beta(1-42) across the plasma membrane increased with both up and downregulation of miR-155 expression. Taken together, our results support the hypothesis that inflammatory signaling influences the ability of microglia to catabolize fA beta(1-42) through interconnected mechanisms modulated by miR-155. Understanding how miRNAs modulate the ability of microglia to catabolize fA beta(1-42) will further elucidate the role of cellular players and molecular crosstalk in AD pathophysiology.
C1 [Aloi, Macarena S.; Garden, Gwenn A.] Univ Washington, Sch Med, Dept Pathol, Seattle, WA 98195 USA.
   [Prater, Katherine E.; Sopher, Bryce; Davidson, Stephanie; Jayadev, Suman; Garden, Gwenn A.] Univ Washington, Sch Med, Dept Neurol, Seattle, WA USA.
   [Aloi, Macarena S.] Baylor Coll Med, Dept Neurol, Houston, TX 77030 USA.
   [Garden, Gwenn A.] Univ North Carolina Chapel Hill, Dept Neurol, Chapel Hill, NC USA.
C3 University of Washington; University of Washington Seattle; University
   of Washington; University of Washington Seattle; Baylor College of
   Medicine; University of North Carolina School of Medicine; University of
   North Carolina; University of North Carolina Chapel Hill
RP Garden, GA (corresponding author), Univ N Carolina, Sch Med, Dept Neurol, Chapel Hill, NC 27515 USA.
EM gagarden@email.unc.edu
RI Garden, Gwenn/CAF-9344-2022; Jayadev, Suman/B-6362-2019; Prater,
   Katherine E./AAJ-7087-2020
OI Prater, Katherine E./0000-0001-8615-207X; Aloi, Macarena
   S./0000-0001-8235-1231
FU Howard Hughes Medical Institute; National Institute of General Medical
   Sciences [T32-GM095421]; National Institute on Aging [R01-AG051437,
   T32-AG052354]
FX Howard Hughes Medical Institute, Grant/Award Number: Gilliam Fellowship
   for Advanced Studies; National Institute of General Medical Sciences,
   Grant/Award Number: T32-GM095421; National Institute on Aging,
   Grant/Award Numbers: R01-AG051437, T32-AG052354
CR Alexandrov PN, 2019, FOLIA NEUROPATHOL, V57, P211, DOI 10.5114/fn.2019.88449
   Barrientos RM, 2015, NEUROSCIENCE, V309, P84, DOI 10.1016/j.neuroscience.2015.03.007
   Boldin MP, 2011, J EXP MED, V208, P1189, DOI 10.1084/jem.20101823
   Butovsky O, 2018, NAT REV NEUROSCI, V19, P622, DOI 10.1038/s41583-018-0057-5
   Butovsky O, 2015, ANN NEUROL, V77, P75, DOI 10.1002/ana.24304
   Colonna M, 2017, ANNU REV IMMUNOL, V35, P441, DOI 10.1146/annurev-immunol-051116-052358
   Durafourt BA, 2012, GLIA, V60, P717, DOI 10.1002/glia.22298
   Elton TS, 2013, GENE, V532, P1, DOI 10.1016/j.gene.2012.12.009
   Faustino J, 2019, J CEREBR BLOOD F MET, V39, P1919, DOI 10.1177/0271678X18817663
   Guedes JR, 2014, HUM MOL GENET, V23, P6286, DOI 10.1093/hmg/ddu348
   He GL, 2016, PLOS ONE, V11, DOI 10.1371/journal.pone.0147721
   Henry CJ, 2009, BRAIN BEHAV IMMUN, V23, P309, DOI 10.1016/j.bbi.2008.09.002
   Henry RJ, 2019, NEUROTHERAPEUTICS, V16, P216, DOI 10.1007/s13311-018-0665-9
   Hu RZ, 2014, IMMUNITY, V41, P605, DOI 10.1016/j.immuni.2014.09.015
   Hu XM, 2012, STROKE, V43, P3063, DOI 10.1161/STROKEAHA.112.659656
   Huang RS, 2010, J INVEST MED, V58, P961, DOI 10.231/JIM.0b013e3181ff46d7
   Jayadev S, 2013, J NEUROCHEM, V127, P592, DOI 10.1111/jnc.12400
   Kiko T, 2014, J ALZHEIMERS DIS, V39, P253, DOI 10.3233/JAD-130932
   Kinjyo I, 2002, IMMUNITY, V17, P583, DOI 10.1016/S1074-7613(02)00446-6
   Koenigsknecht-Talboo J, 2008, J NEUROSCI, V28, P14156, DOI 10.1523/JNEUROSCI.4147-08.2008
   Lourbopoulos A, 2015, FRONT CELL NEUROSCI, V9, DOI 10.3389/fncel.2015.00054
   Lucin KM, 2013, NEURON, V79, P873, DOI 10.1016/j.neuron.2013.06.046
   Lukiw Walter J, 2012, Int J Biochem Mol Biol, V3, P105
   Lynch MA, 2009, MOL NEUROBIOL, V40, P139, DOI 10.1007/s12035-009-8077-9
   Ma YH, 2013, MOL CELL PROTEOMICS, V12, P2833, DOI 10.1074/mcp.M112.026864
   Mendell JT, 2012, CELL, V148, P1172, DOI 10.1016/j.cell.2012.02.005
   Mitrasinovic OM, 2003, NEUROBIOL AGING, V24, P807, DOI 10.1016/S0197-4580(02)00237-3
   Mizuno Tetsuya, 2012, Int J Alzheimers Dis, V2012, P737846, DOI 10.1155/2012/737846
   O'Connell RM, 2007, P NATL ACAD SCI USA, V104, P1604, DOI 10.1073/pnas.0610731104
   O'Connell RM, 2012, ANNU REV IMMUNOL, V30, P295, DOI 10.1146/annurev-immunol-020711-075013
   O'Connell RM, 2010, NAT REV IMMUNOL, V10, P111, DOI 10.1038/nri2708
   O'Loughlin E, 2018, CSH PERSPECT MED, V8, DOI 10.1101/cshperspect.a028993
   Paresce DM, 1996, NEURON, V17, P553, DOI 10.1016/S0896-6273(00)80187-7
   Pogue AI, 2018, CELL MOL NEUROBIOL, V38, P1021, DOI 10.1007/s10571-017-0572-3
   Ponomarev ED, 2013, GLIA, V61, P91, DOI 10.1002/glia.22363
   Saido TC, 1998, NEUROBIOL AGING, V19, pS69, DOI 10.1016/S0197-4580(98)00033-5
   Su W, 2016, J NEUROCHEM, V136, P49, DOI 10.1111/jnc.13081
   Su W, 2016, BRAIN BEHAV IMMUN, V52, P1, DOI 10.1016/j.bbi.2015.07.003
   Su W, 2014, J IMMUNOL, V192, P358, DOI 10.4049/jimmunol.1301397
   Tiribuzi R, 2014, NEUROBIOL AGING, V35, P345, DOI 10.1016/j.neurobiolaging.2013.08.003
   Weldon DT, 1998, J NEUROSCI, V18, P2161
   Woodbury ME, 2015, J NEUROSCI, V35, P9764, DOI 10.1523/JNEUROSCI.4790-14.2015
   Xu L, 2016, MOL NEUROBIOL, V53, P6709, DOI 10.1007/s12035-015-9593-4
   Yamasaki R, 2014, J EXP MED, V211, P1533, DOI 10.1084/jem.20132477
   Yao R, 2012, PLOS ONE, V7, DOI 10.1371/journal.pone.0046082
   Zhao JL, 2011, P NATL ACAD SCI USA, V108, P9184, DOI 10.1073/pnas.1105398108
   Zhao Yuhai, 2017, J Nat Sci, V3
   Zrzavy T, 2018, BRAIN PATHOL, V28, P791, DOI 10.1111/bpa.12583
NR 48
TC 21
Z9 22
U1 1
U2 7
PU WILEY
PI HOBOKEN
PA 111 RIVER ST, HOBOKEN 07030-5774, NJ USA
SN 0894-1491
EI 1098-1136
J9 GLIA
JI Glia
PD 2021 JUL
PY 2021
VL 69
IS 7
BP 1736
EP 1748
DI 10.1002/glia.23988
EA MAR 2021
PG 13
WC Neurosciences
WE Science Citation Index Expanded (SCI-EXPANDED)
SC Neurosciences & Neurology
GA RZ5UK
UT WOS:000627264900001
PM 33694209
OA Green Accepted
DA 2024-02-29
ER

PT J
AU Lv, KF
   Liu, YH
   Zheng, YB
   Dai, SW
   Yin, PF
   Miao, HF
AF Lv, Kefeng
   Liu, Yuhua
   Zheng, Yanbing
   Dai, Shaowen
   Yin, Peifeng
   Miao, Haifeng
TI Long non-coding RNA MALAT1 regulates cell proliferation and apoptosis
   via miR-135b-5p/GPNMB axis in Parkinson's disease cell model
SO BIOLOGICAL RESEARCH
LA English
DT Article
DE MALAT1; miR-135b-5p; GPNMB; Parkinson&#8217; s disease; Cell
   proliferation; Apoptosis
ID CANCER CELLS; BREAST-CANCER; EXPRESSION; CONTRIBUTES; SENSITIVITY;
   MIRNAS; GPNMB; MPP+
AB Backgrounds Parkinson's disease (PD) is a common age-related neurodegenerative disorder worldwide. This research aimed to investigate the effects and mechanism underlying long non-coding RNA metastasis-associated lung adenocarcinoma transcript 1 (MALAT1) in PD. Methods SK-N-SH and SK-N-BE cells were treated with MPP+ to establish the MPP+-stimulated cell model of PD, and MALAT1 expression was determined. Then, the effects of MALAT1 depletion on cell proliferation and apoptosis were determined in the MPP+-stimulated cell model of PD. Besides, the correlations between microRNA-135b-5p (miR-135b-5p) and MALAT1 or glycoprotein nonmetastatic melanoma protein B (GPNMB) in MPP+-stimulated cell model of PD were explored. Results MALAT1 was increasingly expressed and downregulation of MALAT1 promoted cell proliferation while inhibited apoptosis in MPP+-stimulated cells. Besides, miR-135b-5p was a target of MALAT1 and directly targeted to GPNMB. Further investigation indicated that suppression of MALAT1 regulated cell proliferation and apoptosis by miR-135b-5p/GPNMB axis. Conclusion Our findings reveal that MALAT1/miR-135b-5p/GPNMB axis regulated cell proliferation and apoptosis in MPP+-stimulated cell model of PD, providing a potential biomarker and therapeutic target for PD.
C1 [Lv, Kefeng] Southern Med Univ, Affiliated Dongguan Peoples Hosp, Dept Neurol, Dongguan Peoples Hosp, Dongguan 523059, Guangdong, Peoples R China.
   [Liu, Yuhua; Zheng, Yanbing; Dai, Shaowen; Yin, Peifeng; Miao, Haifeng] Southern Med Univ, Affiliated Dongguan Peoples Hosp, Dept Gen Practice, Dongguan Peoples Hosp, 3 South Wandao Rd, Dongguan 523059, Guangdong, Peoples R China.
C3 Southern Medical University - China; Southern Medical University - China
RP Miao, HF (corresponding author), Southern Med Univ, Affiliated Dongguan Peoples Hosp, Dept Gen Practice, Dongguan Peoples Hosp, 3 South Wandao Rd, Dongguan 523059, Guangdong, Peoples R China.
EM gdmiaohf@163.com
RI liu, liu/JEO-6900-2023; Ling, Jie/JJF-9995-2023
CR Andican G, 2012, ACTA NEUROL BELG, V112, P155, DOI 10.1007/s13760-012-0015-3
   Bernard D, 2010, EMBO J, V29, P3082, DOI 10.1038/emboj.2010.199
   Cai LJ, 2020, MOL BRAIN, V13, DOI 10.1186/s13041-020-00656-8
   Chun HS, 2001, J NEUROCHEM, V76, P1010, DOI 10.1046/j.1471-4159.2001.00096.x
   Ding BS, 2020, AGING-US, V12, P5259, DOI 10.18632/aging.102945
   Fornai F, 2005, P NATL ACAD SCI USA, V102, P3413, DOI 10.1073/pnas.0409713102
   Gandellini P, 2017, MICRORNAS PLAYERS SI
   Hare DJ, 2013, METALLOMICS, V5, P91, DOI 10.1039/c2mt20164j
   Hébert SS, 2007, SCIENCE, V317, P1179, DOI 10.1126/science.1148530
   Hébert SS, 2009, TRENDS NEUROSCI, V32, P199, DOI 10.1016/j.tins.2008.12.003
   Huang YW, 2021, INT J NEUROSCI, V132, P58, DOI 10.1080/00207454.2020.1802265
   Johnson R, 2012, NEUROBIOL DIS, V46, P245, DOI 10.1016/j.nbd.2011.12.006
   Kabra A, 2018, CURR PHARM DESIGN, V24, P2573, DOI 10.2174/1381612824666180820150150
   Kalia LV, 2016, NAT REV NEUROL, V12, P65, DOI 10.1038/nrneurol.2015.249
   Kraus TFJ, 2017, MOL NEUROBIOL, V54, P2869, DOI 10.1007/s12035-016-9854-x
   Lan YL, 2018, CELL PHYSIOL BIOCHEM, V47, P1453, DOI 10.1159/000490837
   Li ZL, 2020, INT J MOL MED, V46, P1514, DOI 10.3892/ijmm.2020.4681
   Liu W, 2017, CELL BIOSCI, V7, DOI 10.1186/s13578-017-0147-5
   Loftus SK, 2009, PIGM CELL MELANOMA R, V22, P99, DOI 10.1111/j.1755-148X.2008.00518.x
   Lu JH, 2018, J CELL BIOCHEM, V119, P9229, DOI 10.1002/jcb.27190
   Lu MD, 2018, INT J ONCOL, V52, P589, DOI 10.3892/ijo.2017.4222
   Lucas T, 2018, CIRC RES, V123, P205, DOI 10.1161/CIRCRESAHA.117.311311
   Ma CL, 2014, J NEURAL TRANSM, V121, P123, DOI 10.1007/s00702-013-1092-z
   Moloney EB, 2018, NEUROBIOL DIS, V120, P1, DOI 10.1016/j.nbd.2018.08.013
   Murthy MN, 2017, NEUROGENETICS, V18, P121, DOI 10.1007/s10048-017-0514-8
   Nelson PT, 2008, BRAIN PATHOL, V18, P130, DOI 10.1111/j.1750-3639.2007.00120.x
   Ponting CP, 2009, CELL, V136, P629, DOI 10.1016/j.cell.2009.02.006
   Ransohoff RM, 2016, SCIENCE, V353, P777, DOI 10.1126/science.aag2590
   Ren R, 2020, EUR REV MED PHARMACO, V24, P3548, DOI 10.26355/eurrev_202004_20815
   Ripoll VM, 2008, GENE, V413, P32, DOI 10.1016/j.gene.2008.01.014
   Riva P, 2016, CURR ALZHEIMER RES, V13, P1219, DOI 10.2174/1567205013666160622112234
   Rudakou U, 2021, BRAIN, V144, P462, DOI 10.1093/brain/awaa401
   Schmitt AM, 2016, CANCER CELL, V29, P452, DOI 10.1016/j.ccell.2016.03.010
   Shioya M, 2010, NEUROPATH APPL NEURO, V36, P320, DOI 10.1111/j.1365-2990.2010.01076.x
   Sveinbjornsdottir S, 2016, J NEUROCHEM, V139, P318, DOI 10.1111/jnc.13691
   Szulzewsky F, 2015, PLOS ONE, V10, DOI 10.1371/journal.pone.0116644
   Tolosa E, 2018, NEUROBIOL AGING, V69, P283, DOI 10.1016/j.neurobiolaging.2018.05.032
   Wu P, 2013, BRAIN RES BULL, V97, P69, DOI 10.1016/j.brainresbull.2013.06.001
   Zeng R, 2019, J CLIN NEUROSCI, V65, P125, DOI 10.1016/j.jocn.2019.04.004
   Zhang QS, 2016, BIOMED PHARMACOTHER, V83, P153, DOI 10.1016/j.biopha.2016.06.017
   Zhang Y, 2019, J EXP CLIN CANC RES, V38, DOI 10.1186/s13046-019-1024-3
   Zhang ZL, 2017, BIOMED PHARMACOTHER, V96, P1341, DOI 10.1016/j.biopha.2017.11.074
   Zhao CC, 2019, CELL DEATH DIS, V10, DOI 10.1038/s41419-019-1479-3
   Zhao MM, 2018, ONCOL LETT, V16, P19, DOI 10.3892/ol.2018.8613
NR 44
TC 19
Z9 20
U1 4
U2 12
PU SOC BIOLGIA CHILE
PI SANTIAGO
PA CASILLA 16164, SANTIAGO 9, CHILE
SN 0716-9760
EI 0717-6287
J9 BIOL RES
JI Biol. Res.
PD MAR 16
PY 2021
VL 54
IS 1
AR 10
DI 10.1186/s40659-021-00332-8
PG 11
WC Biology
WE Science Citation Index Expanded (SCI-EXPANDED)
SC Life Sciences & Biomedicine - Other Topics
GA QX8LR
UT WOS:000629595000001
PM 33726823
OA Green Published, gold
DA 2024-02-29
ER

PT J
AU Bai, Y
   Su, X
   Piao, LH
   Jin, Z
   Jin, RH
AF Bai, Yang
   Su, Xing
   Piao, Lianhua
   Jin, Zheng
   Jin, Rihua
TI Involvement of Astrocytes and microRNA Dysregulation in
   Neurodegenerative Diseases: From Pathogenesis to Therapeutic Potential
SO FRONTIERS IN MOLECULAR NEUROSCIENCE
LA English
DT Review
DE astrocytes; neurodegenerative diseases; miRNAs; biomarkers; treatment
ID NF-KAPPA-B; AMYOTROPHIC-LATERAL-SCLEROSIS; GLIAL GLUTAMATE TRANSPORTER;
   CU/ZN SUPEROXIDE-DISMUTASE; PARKINSONS-DISEASE; MOTOR-NEURONS; MUTANT
   HUNTINGTIN; UP-REGULATION; MOUSE MODEL; TNF-ALPHA
AB Astrocytes are the most widely distributed and abundant glial cells in the central nervous system (CNS). Neurodegenerative diseases (NDDs) are a class of diseases with a slow onset, progressive progression, and poor prognosis. Common clinical NDDs include Alzheimer's disease (AD), Parkinson's disease (PD), amyotrophic lateral sclerosis (ALS), and Huntington's disease (HD). Although these diseases have different etiologies, they are all associated with neuronal loss and pathological dysfunction. Accumulating evidence indicates that neurotransmitters, neurotrophic factors, and toxic metabolites that are produced and released by activated astrocytes affect and regulate the function of neurons at the receptor, ion channel, antigen transfer, and gene transcription levels in the pathogenesis of NDDs. MicroRNAs (miRNAs) are a group of small non-coding RNAs that play a wide range of biological roles by regulating the transcription and post-transcriptional translation of target mRNAs to induce target gene expression and silencing. Recent studies have shown that miRNAs participate in the pathogenesis of NDDs by regulating astrocyte function through different mechanisms and may be potential targets for the treatment of NDDs. Here, we review studies of the role of astrocytes in the pathogenesis of NDDs and discuss possible mechanisms of miRNAs in the regulation of astrocyte function, suggesting that miRNAs may be targeted as a novel approach for the treatment of NDDs.
C1 [Bai, Yang; Jin, Zheng; Jin, Rihua] First Hosp Jilin Univ, Dept Neurosurg, Changchun, Peoples R China.
   [Su, Xing] Second Hosp Jilin Univ, Dept Clin Lab, Changchun, Peoples R China.
   [Piao, Lianhua] Jilin Univ, Coll Basic Med Sci, Changchun, Peoples R China.
C3 Jilin University; Jilin University; Jilin University
RP Jin, RH (corresponding author), First Hosp Jilin Univ, Dept Neurosurg, Changchun, Peoples R China.
EM kimrh@jlu.edu.cn
CR Acosta C, 2017, J NEUROSCI RES, V95, P2430, DOI 10.1002/jnr.24075
   Allaman I, 2011, TRENDS NEUROSCI, V34, P76, DOI 10.1016/j.tins.2010.12.001
   Almeida MI, 2011, MUTAT RES-FUND MOL M, V717, P1, DOI 10.1016/j.mrfmmm.2011.03.009
   Anderson MA, 2016, NATURE, V532, P195, DOI 10.1038/nature17623
   Bachoo RM, 2004, P NATL ACAD SCI USA, V101, P8384, DOI 10.1073/pnas.0402140101
   Barbeito LH, 2004, BRAIN RES REV, V47, P263, DOI 10.1016/j.brainresrev.2004.05.003
   Birch AM, 2014, J NEUROINFLAMM, V11, DOI 10.1186/1742-2094-11-25
   Blasko I, 2000, NEUROBIOL DIS, V7, P682, DOI 10.1006/nbdi.2000.0321
   Bradford J, 2009, P NATL ACAD SCI USA, V106, P22480, DOI 10.1073/pnas.0911503106
   Brambilla R, 2019, ACTA NEUROPATHOL, V137, P757, DOI 10.1007/s00401-019-01980-7
   Bruen R, 2019, FRONT PHARMACOL, V10, DOI 10.3389/fphar.2019.00463
   Bussian TJ, 2018, NATURE, V562, P578, DOI 10.1038/s41586-018-0543-y
   Cacace F, 2017, MOVEMENT DISORD, V32, P1035, DOI 10.1002/mds.26982
   Cervo PRD, 2017, NAT BIOTECHNOL, V35, P444, DOI 10.1038/nbt.3835
   Choi C, 1999, J IMMUNOL, V162, P1889
   Choi I, 2016, EXP NEUROBIOL, V25, P14, DOI 10.5607/en.2016.25.1.14
   Cressatti M, 2019, GLIA, V67, P1730, DOI 10.1002/glia.23645
   Cui JG, 2010, J BIOL CHEM, V285, P38951, DOI 10.1074/jbc.M110.178848
   Desvignes T, 2015, TRENDS GENET, V31, P613, DOI 10.1016/j.tig.2015.09.002
   di Domenico A, 2019, STEM CELL REP, V12, P213, DOI 10.1016/j.stemcr.2018.12.011
   Ebert MS, 2007, NAT METHODS, V4, P721, DOI 10.1038/NMETH1079
   Ferraiuolo L, 2018, BRAIN, V141, P2534, DOI 10.1093/brain/awy213
   Ghasemi-Kasman M, 2018, J TISSUE ENG REGEN M, V12, pE462, DOI 10.1002/term.2276
   Ghasemi-Kasman M, 2017, BIOMED PHARMACOTHER, V96, P1222, DOI 10.1016/j.biopha.2017.11.094
   Ghasemi-Kasman M, 2018, MOL CELL NEUROSCI, V86, P50, DOI 10.1016/j.mcn.2017.11.012
   Giovagnoli AR, 2018, NEUROL SCI, V39, P1021, DOI 10.1007/s10072-018-3316-3
   Gomes C, 2019, MOL NEUROBIOL, V56, P2137, DOI 10.1007/s12035-018-1220-8
   Gómez-Gonzalo M, 2017, GLIA, V65, P569, DOI 10.1002/glia.23112
   Gong YH, 2000, J NEUROSCI, V20, P660, DOI 10.1523/JNEUROSCI.20-02-00660.2000
   Goodall EF, 2013, FRONT CELL NEUROSCI, V7, DOI 10.3389/fncel.2013.00178
   Guedes JR, 2014, HUM MOL GENET, V23, P6286, DOI 10.1093/hmg/ddu348
   Han D, 2020, FRONT PHARMACOL, V10, DOI 10.3389/fphar.2019.01555
   Heath PR, 2002, MUSCLE NERVE, V26, P438, DOI 10.1002/mus.10186
   Heemels MT, 2016, NATURE, V539, P179, DOI 10.1038/539179a
   Hoye ML, 2018, BRAIN, V141, P2561, DOI 10.1093/brain/awy182
   Hsiao HY, 2013, HUM MOL GENET, V22, P1826, DOI 10.1093/hmg/ddt036
   Hunot S, 1997, P NATL ACAD SCI USA, V94, P7531, DOI 10.1073/pnas.94.14.7531
   Ilzecka J, 2003, ACTA NEUROL SCAND, V108, P125, DOI 10.1034/j.1600-0404.2003.00102.x
   Iyer A, 2012, PLOS ONE, V7, DOI 10.1371/journal.pone.0044789
   Izadpanah M, 2018, J MOL NEUROSCI, V66, P172, DOI 10.1007/s12031-018-1135-x
   Jiang RT, 2016, J NEUROSCI, V36, P3453, DOI 10.1523/JNEUROSCI.3693-15.2016
   Joardar A, 2015, HUM MOL GENET, V24, P1741, DOI 10.1093/hmg/ddu587
   Jordan K, 2018, FRONT CELL NEUROSCI, V12, DOI 10.3389/fncel.2018.00491
   Kalmar B, 2014, PHARMACOL THERAPEUT, V141, P40, DOI 10.1016/j.pharmthera.2013.08.003
   Karthikeyan A, 2016, CURR MED CHEM, V23, P3528, DOI 10.2174/0929867323666160814001040
   Kaur D, 2019, INFLAMMOPHARMACOLOGY, V27, P663, DOI 10.1007/s10787-019-00580-x
   Kawamata H, 2010, MECH AGEING DEV, V131, P517, DOI 10.1016/j.mad.2010.05.003
   Khakh BS, 2015, NAT NEUROSCI, V18, P942, DOI 10.1038/nn.4043
   Kiernan MC, 2011, LANCET, V377, P942, DOI 10.1016/S0140-6736(10)61156-7
   Ko HM, 2018, BIOCHEM BIOPH RES CO, V495, P1214, DOI 10.1016/j.bbrc.2017.11.143
   Kosuge Y, 2018, NEUROCHEM INT, V119, P132, DOI 10.1016/j.neuint.2017.06.013
   Krishnan J, 2008, J NEUROCHEM, V106, P2170, DOI 10.1111/j.1471-4159.2008.05545.x
   Kuter K, 2018, MOL NEUROBIOL, V55, P3049, DOI 10.1007/s12035-017-0529-z
   Labatut AE, 2018, EUR J PHARM BIOPHARM, V128, P82, DOI 10.1016/j.ejpb.2018.04.018
   Lasiene J, 2011, NEUROL RES INT, V2011, DOI 10.1155/2011/718987
   Lau A, 2020, NAT NEUROSCI, V23, P21, DOI 10.1038/s41593-019-0541-x
   Lee WS, 2016, INT IMMUNOPHARMACOL, V40, P146, DOI 10.1016/j.intimp.2016.08.021
   Leidinger P, 2013, GENOME BIOL, V14, DOI 10.1186/gb-2013-14-7-r78
   Liddelow SA, 2017, IMMUNITY, V46, P957, DOI 10.1016/j.immuni.2017.06.006
   Liddelow SA, 2017, NATURE, V541, P481, DOI 10.1038/nature21029
   Lind BL, 2018, GLIA, V66, P348, DOI 10.1002/glia.23246
   Lyon MS, 2019, MUSCLE NERVE, V59, P10, DOI 10.1002/mus.26289
   Martin HL, 2013, NEUROSCIENCE, V240, P191, DOI 10.1016/j.neuroscience.2013.02.058
   Marttinen M, 2018, FRONT NEUROSCI-SWITZ, V12, DOI 10.3389/fnins.2018.00963
   Meares GP, 2018, GLIA, V66, P987, DOI 10.1002/glia.23296
   Meraz-Ríos MA, 2013, FRONT INTEGR NEUROSC, V7, DOI 10.3389/fnint.2013.00059
   Mishima T, 2007, BRAIN RES, V1131, P37, DOI 10.1016/j.brainres.2006.11.035
   Miyagishi H, 2017, CELL MOL NEUROBIOL, V37, P445, DOI 10.1007/s10571-016-0377-9
   Morale MC, 2006, NEUROSCIENCE, V138, P869, DOI 10.1016/j.neuroscience.2005.07.060
   Morel L, 2013, J BIOL CHEM, V288, P7105, DOI 10.1074/jbc.M112.410944
   Mulder SD, 2012, EXP NEUROL, V233, P373, DOI 10.1016/j.expneurol.2011.11.001
   Muramatsu Y, 2003, GLIA, V42, P307, DOI 10.1002/glia.10225
   Neal M, 2018, BBA-MOL BASIS DIS, V1864, P432, DOI 10.1016/j.bbadis.2017.11.004
   Neal ML, 2018, J NEUROINFLAMM, V15, DOI 10.1186/s12974-018-1100-1
   Neo WH, 2014, J BIOL CHEM, V289, P20788, DOI 10.1074/jbc.M113.525493
   Ogura M, 2019, BIOCHEM PHARMACOL, V162, P109, DOI 10.1016/j.bcp.2018.10.008
   Owens B, 2017, NATURE, V550, pS105, DOI 10.1038/550S105a
   Pilakka-Kanthikeel S, 2015, J NEUROINFLAMM, V12, DOI 10.1186/s12974-015-0285-9
   Qin LY, 2007, GLIA, V55, P453, DOI 10.1002/glia.20467
   Ridet JL, 1997, TRENDS NEUROSCI, V20, P570, DOI 10.1016/S0166-2236(97)01139-9
   Ridler C, 2018, NAT REV NEUROL, V14, P572, DOI 10.1038/s41582-018-0052-5
   Rolyan H, 2011, J NEURAL TRANSM, V118, P699, DOI 10.1007/s00702-010-0572-7
   ROSEN DR, 1993, NATURE, V362, P59, DOI 10.1038/362059a0
   Rossner S, 2005, J NEUROCHEM, V92, P226, DOI 10.1111/j.1471-4159.2004.02857.x
   ROTHSTEIN JD, 1995, ANN NEUROL, V38, P73, DOI 10.1002/ana.410380114
   Ruppert MC, 2020, BRAIN, V143, P944, DOI 10.1093/brain/awaa019
   Saghazadeh A, 2016, REV NEUROSCIENCE, V27, P635, DOI 10.1515/revneuro-2015-0059
   Saporito MS, 2000, J NEUROCHEM, V75, P1200, DOI 10.1046/j.1471-4159.2000.0751200.x
   Saraiva Claudia, 2016, Neurogenesis (Austin), V3, pe1256855, DOI 10.1080/23262133.2016.1256855
   Schuitemaker A, 2009, NEUROBIOL AGING, V30, P1885, DOI 10.1016/j.neurobiolaging.2008.01.014
   Seyedhassantehrani N, 2016, INTEGR BIOL-UK, V8, P624, DOI 10.1039/c6ib00003g
   Shakespear N, 2020, NEUROCHEM RES, V45, P1020, DOI 10.1007/s11064-020-02977-5
   Shin JY, 2005, J CELL BIOL, V171, P1001, DOI 10.1083/jcb.200508072
   Sofroniew MV, 2014, NEUROSCIENTIST, V20, P160, DOI 10.1177/1073858413504466
   Sofroniew MV, 2010, ACTA NEUROPATHOL, V119, P7, DOI 10.1007/s00401-009-0619-8
   Starczynowski DT, 2011, EXP HEMATOL, V39, P167, DOI 10.1016/j.exphem.2010.09.011
   Stenvang J, 2008, EXPERT OPIN BIOL TH, V8, P59, DOI 10.1517/14712598.8.1.59
   Taganov KD, 2006, P NATL ACAD SCI USA, V103, P12481, DOI 10.1073/pnas.0605298103
   To KKW, 2020, EXPERT OPIN DRUG DIS, V15, P63, DOI 10.1080/17460441.2020.1690449
   Tobore TO, 2019, NEUROL SCI, V40, P1527, DOI 10.1007/s10072-019-03863-x
   Tong XP, 2014, NAT NEUROSCI, V17, P694, DOI 10.1038/nn.3691
   Tripathi P, 2017, STEM CELL REP, V9, P667, DOI 10.1016/j.stemcr.2017.06.008
   Turnquist C, 2016, CELL DEATH DIFFER, V23, P1515, DOI 10.1038/cdd.2016.37
   Van Damme P, 2007, P NATL ACAD SCI USA, V104, P14825, DOI 10.1073/pnas.0705046104
   van Rooij E, 2008, CIRC RES, V103, P919, DOI 10.1161/CIRCRESAHA.108.183426
   van Scheppingen J, 2018, GLIA, V66, P1082, DOI 10.1002/glia.23302
   Varcianna A, 2019, EBIOMEDICINE, V40, P626, DOI 10.1016/j.ebiom.2018.11.067
   Veeraraghavalu K, 2014, J NEUROSCI, V34, P3668, DOI 10.1523/JNEUROSCI.5079-13.2014
   Vermeiren C, 2006, J NEUROCHEM, V96, P719, DOI 10.1111/j.1471-4159.2005.03577.x
   Yamanaka K, 2018, NEUROSCI RES, V126, P31, DOI 10.1016/j.neures.2017.09.011
   Yang NL, 2016, EXP THER MED, V12, P463, DOI 10.3892/etm.2016.3262
   Yang SH, 2019, INT NEUROUROL J, V23, pS54, DOI 10.5213/inj.1938184.092
   Yasojima K, 2001, NEUROLOGY, V57, P952, DOI 10.1212/WNL.57.6.952
   Zeng Y, 2003, P NATL ACAD SCI USA, V100, P9779, DOI 10.1073/pnas.1630797100
   Zhang C, 2015, GLIA, V63, P860, DOI 10.1002/glia.22789
   Zhang S, 2017, NEUROL SCI, V38, P1629, DOI 10.1007/s10072-017-3020-8
   Zhang X, 2018, CNS NEUROSCI THER, V24, P311, DOI 10.1111/cns.12804
   Zhao T, 2016, J NEUROSCI, V36, P8317, DOI 10.1523/JNEUROSCI.0806-16.2016
   Zhou FH, 2018, J NEUROCHEM, V145, P51, DOI 10.1111/jnc.14229
   Zhou YJ, 2019, J ALZHEIMERS DIS, V67, P571, DOI 10.3233/JAD-181053
   Zhu YY, 2015, NEUROL SCI, V36, P1181, DOI 10.1007/s10072-015-2070-z
   Zumkehr J, 2018, J ALZHEIMERS DIS, V63, P965, DOI 10.3233/JAD-170828
   Zumkehr J, 2015, NEUROBIOL AGING, V36, P2260, DOI 10.1016/j.neurobiolaging.2015.04.005
NR 123
TC 18
Z9 18
U1 0
U2 14
PU FRONTIERS MEDIA SA
PI LAUSANNE
PA AVENUE DU TRIBUNAL FEDERAL 34, LAUSANNE, CH-1015, SWITZERLAND
SN 1662-5099
J9 FRONT MOL NEUROSCI
JI Front. Molec. Neurosci.
PD MAR 17
PY 2021
VL 14
AR 556215
DI 10.3389/fnmol.2021.556215
PG 11
WC Neurosciences
WE Science Citation Index Expanded (SCI-EXPANDED)
SC Neurosciences & Neurology
GA RF9MU
UT WOS:000635162800001
PM 33815055
OA Green Published, gold
DA 2024-02-29
ER

PT J
AU Kamenova, S
   Aralbayeva, A
   Kondybayeva, A
   Akimniyazova, A
   Pyrkova, A
   Ivashchenko, A
AF Kamenova, Saltanat
   Aralbayeva, Assel
   Kondybayeva, Aida
   Akimniyazova, Aigul
   Pyrkova, Anna
   Ivashchenko, Anatoliy
TI Evolutionary Changes in the Interaction of miRNA With mRNA of Candidate
   Genes for Parkinson's Disease
SO FRONTIERS IN GENETICS
LA English
DT Article
DE gene; phylogeny; Parkinson&#8217; s disease; miRNA; mRNA; association;
   marker
ID BINDING-SITES; CEREBROSPINAL-FLUID; MICRORNAS; BIOMARKERS
AB Parkinson's disease (PD) exhibits the second-highest rate of mortality among neurodegenerative diseases. PD is difficult to diagnose and treat due to its polygenic nature. In recent years, numerous studies have established a correlation between this disease and miRNA expression; however, it remains necessary to determine the quantitative characteristics of the interactions between miRNAs and their target genes. In this study, using novel bioinformatics approaches, the quantitative characteristics of the interactions between miRNAs and the mRNAs of candidate PD genes were established. Of the 6,756 miRNAs studied, more than one hundred efficiently bound to mRNA of 61 candidate PD genes. The miRNA binding sites (BS) were located in the 5 '-untranslated region (5 ' UTR), coding sequence (CDS) and 3 '-untranslated region (3 ' UTR) of the mRNAs. In the mRNAs of many genes, the locations of miRNA BS with overlapping nucleotide sequences (clusters) were identified. Such clusters substantially reduced the proportion of nucleotide sequences of miRNA BS in the 5 ' UTRs, CDSs, and 3 ' UTRs. The organization of miRNA BS into clusters leads to competition among miRNAs to bind mRNAs. Differences in the binding characteristics of miRNAs to the mRNAs of genes expressed at different rates were identified. Single miRNA BS, polysites for the binding for one miRNA, and multiple BS for two or more miRNAs in one mRNA were identified. Evolutionary changes in the BS of miRNAs and their clusters in 5 ' UTRs, CDSs and 3 ' UTRs of mRNA of orthologous candidate PD genes were established. Based on the quantitative characteristics of the interactions between miRNAs and mRNAs candidate PD genes, several associations recommended as markers for the diagnosis of PD.
C1 [Kamenova, Saltanat; Kondybayeva, Aida; Akimniyazova, Aigul] Al Farabi Kazakh Natl Univ, Fac Med & Hlth Care, Alma Ata, Kazakhstan.
   [Aralbayeva, Assel] Kazakh Med Univ, Dept Neurol, Alma Ata, Kazakhstan.
   [Akimniyazova, Aigul; Pyrkova, Anna; Ivashchenko, Anatoliy] Al Farabi Kazakh Natl Univ, Fac Biol & Biotechnol, Alma Ata, Kazakhstan.
C3 Al-Farabi Kazakh National University; Asfendiyarov Kazakh National
   Medical University; Al-Farabi Kazakh National University
RP Ivashchenko, A (corresponding author), Al Farabi Kazakh Natl Univ, Fac Biol & Biotechnol, Alma Ata, Kazakhstan.
EM a.iavashchenko@gmail.com
RI Ivashchenko, Anatoliy/P-7750-2014; Pyrkova, Anna/O-2606-2014; Kamenova,
   Saltanat/ABD-9372-2021; Akimniyazova, Aigul/P-2996-2018; Kondybayeva,
   Aida/AAK-4038-2021
OI Akimniyazova, Aigul/0000-0001-7283-3958; Kondybayeva,
   Aida/0000-0003-2213-0263
FU Ministry of Education and Science of the Republic of Kazakhstan
   [AP05132460]
FX The work was carried out with the financial support of the Ministry of
   Education and Science of the Republic of Kazakhstan within the framework
   of the grant no. AP05132460.
CR Aisina D, 2019, PEERJ, V7, DOI 10.7717/peerj.8049
   Arshad AR, 2017, FRONT MOL NEUROSCI, V10, DOI 10.3389/fnmol.2017.00352
   Atambayeva S, 2017, BMC GENOMICS, V18, DOI 10.1186/s12864-017-3811-6
   Behbahanipour M, 2019, SCI REP-UK, V9, DOI 10.1038/s41598-019-50256-3
   Berillo O, 2013, COMPUT BIOL MED, V43, P1374, DOI 10.1016/j.compbiomed.2013.07.011
   Brennan S, 2019, MOL NEUROBIOL, V56, P7380, DOI 10.1007/s12035-019-1615-1
   Cao XY, 2017, NEUROSCI LETT, V644, P94, DOI 10.1016/j.neulet.2017.02.045
   Chen L, 2018, BRAIN BEHAV, V8, DOI 10.1002/brb3.941
   Chen YM, 2020, FRONT AGING NEUROSCI, V12, DOI 10.3389/fnagi.2020.00210
   D'Anca M, 2019, FRONT AGING NEUROSCI, V11, DOI 10.3389/fnagi.2019.00232
   Davis E, 2005, CURR BIOL, V15, P743, DOI 10.1016/j.cub.2005.02.060
   Delavar MR, 2018, GENE, V662, P54, DOI 10.1016/j.gene.2018.04.010
   Dong XY, 2020, FRONT AGING NEUROSCI, V12, DOI 10.3389/fnagi.2020.580199
   Fejes Z, 2020, INT J MOL SCI, V21, DOI 10.3390/ijms21186870
   Garg A, 2018, RNA, V24, P209, DOI 10.1261/rna.064048.117
   Hu YB, 2019, CELL DEATH DIS, V10, DOI 10.1038/s41419-019-1809-5
   Ivashchenko A, 2014, BIOMED RES INT, V2014, DOI 10.1155/2014/720715
   Ivashchenko A, 2016, BIOINFORMATION, V12, P237, DOI 10.6026/97320630012237
   Ivashchenko A, 2014, BIOMED RES INT, V2014, DOI 10.1155/2014/620530
   Ivashchenko A, 2014, BIOINFORMATION, V10, P423, DOI 10.6026/97320630010423
   Jurjevic I, 2017, J ALZHEIMERS DIS, V56, P317, DOI 10.3233/JAD-160848
   Kakati T, 2019, COMPUT BIOL MED, V113, DOI 10.1016/j.compbiomed.2019.103380
   Kondybayeva AM, 2018, VAVILOVSKII ZH GENET, V22, P438
   Kondybayeva A, 2020, NEUROL SCI, V41, P799, DOI 10.1007/s10072-019-04158-x
   Kool ET, 2001, ANNU REV BIOPH BIOM, V30, P1, DOI 10.1146/annurev.biophys.30.1.1
   Leggio L, 2017, INT J MOL SCI, V18, DOI 10.3390/ijms18122698
   Lemieux S, 2002, NUCLEIC ACIDS RES, V30, P4250, DOI 10.1093/nar/gkf540
   Leontis NB, 2002, NUCLEIC ACIDS RES, V30, P3497, DOI 10.1093/nar/gkf481
   Li L, 2018, BRATISL MED J, V119, P22, DOI 10.4149/BLL_2018_005
   Liu WF, 2019, BIOMED RES INT, V2019, DOI 10.1155/2019/7654798
   Londin E, 2015, P NATL ACAD SCI USA, V112, pE1106, DOI 10.1073/pnas.1420955112
   Lu JK, 2017, NEUROSCIENCE, V365, P70, DOI 10.1016/j.neuroscience.2017.09.033
   Marques TM, 2017, MOL NEUROBIOL, V54, P7736, DOI 10.1007/s12035-016-0253-0
   Martinez B, 2017, NEURAL REGEN RES, V12, P1945, DOI 10.4103/1673-5374.221147
   Mortazavi A, 2008, NAT METHODS, V5, P621, DOI 10.1038/nmeth.1226
   Mukushkina D, 2020, FRONT GENET, V11, DOI 10.3389/fgene.2020.605054
   Nie C, 2020, FRONT NEUROSCI-SWITZ, V14, DOI 10.3389/fnins.2020.00438
   Niyazova R, 2015, BIOMED RES INT, V2015, DOI 10.1155/2015/962637
   Ozdilek B, 2021, INT J NEUROSCI, V131, P1181, DOI 10.1080/00207454.2020.1784165
   Patil KS, 2019, PARKINSONISM RELAT D, V64, P202, DOI 10.1016/j.parkreldis.2019.04.010
   Qin LX, 2019, J CLIN NEUROSCI, V70, P198, DOI 10.1016/j.jocn.2019.08.082
   Quinlan S, 2017, INT REV CEL MOL BIO, V334, P309, DOI 10.1016/bs.ircmb.2017.04.002
   Ramaswamy P, 2020, ANN INDIAN ACAD NEUR, V23, P84, DOI 10.4103/aian.AIAN_440_19
   Ravanidis S, 2020, ANN CLIN TRANSL NEUR, V7, P1594, DOI 10.1002/acn3.51146
   Recabarren D, 2017, LIFE SCI, V183, P83, DOI 10.1016/j.lfs.2017.06.009
   Ren Y, 2019, MOL MED REP, V19, P5153, DOI 10.3892/mmr.2019.10176
   Rosas-Hernandez H, 2018, NEUROSCI LETT, V687, P1, DOI 10.1016/j.neulet.2018.07.022
   Sadlon A, 2019, TRENDS MOL MED, V25, P662, DOI 10.1016/j.molmed.2019.05.006
   Salamon A, 2020, J NEURAL TRANSM, V127, P821, DOI 10.1007/s00702-019-02115-8
   Singh A, 2017, EXP BRAIN RES, V235, P2359, DOI 10.1007/s00221-017-4989-1
   Starhof C, 2019, MOVEMENT DISORD, V34, P246, DOI 10.1002/mds.27542
   Thomas L, 2020, FRONT CELL NEUROSCI, V14, DOI 10.3389/fncel.2020.590034
   Titze-de-Almeida R, 2018, CURR GENE THER, V18, P143, DOI 10.2174/1566523218666180430121323
   Tolosa E, 2018, NEUROBIOL AGING, V69, P283, DOI 10.1016/j.neurobiolaging.2018.05.032
   Uwatoko H, 2019, MOL BRAIN, V12, DOI 10.1186/s13041-019-0471-2
   Viswambharan V, 2017, BIOMARK MED, V11, P151, DOI 10.2217/bmm-2016-0242
   Wang J, 2016, RNA, V22, P87, DOI 10.1261/rna.052894.115
   Wang L, 2020, FRONT MOL NEUROSCI, V13, DOI 10.3389/fnmol.2020.00053
   Wang XY, 2020, OXID MED CELL LONGEV, V2020, DOI 10.1155/2020/3232869
   Wang Y, 2017, NEUROSCI BULL, V33, P543, DOI 10.1007/s12264-017-0160-z
   Xie SS, 2022, INT J NEUROSCI, V132, P673, DOI 10.1080/00207454.2020.1835899
   Yan JH, 2020, J INTEGR NEUROSCI, V19, P429, DOI 10.31083/j.jin.2020.03.163
   Yang ZF, 2019, FRONT NEUROSCI-SWITZ, V13, DOI 10.3389/fnins.2019.00218
   Yurikova OY, 2019, MOL BIOL+, V53, P612, DOI 10.1134/S0026893319040174
   Zhang YZ, 2019, J MOL NEUROSCI, V69, P197, DOI 10.1007/s12031-019-01349-1
   Zhao L, 2019, PARKINSONS DIS-US, V2019, DOI 10.1155/2019/1743183
NR 66
TC 5
Z9 5
U1 1
U2 6
PU FRONTIERS MEDIA SA
PI LAUSANNE
PA AVENUE DU TRIBUNAL FEDERAL 34, LAUSANNE, CH-1015, SWITZERLAND
EI 1664-8021
J9 FRONT GENET
JI Front. Genet.
PD MAR 30
PY 2021
VL 12
AR 647288
DI 10.3389/fgene.2021.647288
PG 18
WC Genetics & Heredity
WE Science Citation Index Expanded (SCI-EXPANDED)
SC Genetics & Heredity
GA RM1NR
UT WOS:000639427500001
PM 33859673
OA gold, Green Published
DA 2024-02-29
ER

PT J
AU Wang, DX
   Yang, Y
   Huang, XS
   Tang, JY
   Zhang, X
   Huang, HX
   Zhou, B
   Liu, B
   Xiao, HQ
   Li, XH
   Yang, P
   Zou, SC
   Liu, K
   Wang, XY
   Li, XS
AF Wang, Dong-Xin
   Yang, Ying
   Huang, Xiao-Song
   Tang, Jia-Yu
   Zhang, Xi
   Huang, Hong-Xing
   Zhou, Bin
   Liu, Bo
   Xiao, Hui-Qiong
   Li, Xiao-Hui
   Yang, Ping
   Zou, Shu-Cheng
   Liu, Kun
   Wang, Xiao-Ye
   Li, Xiao-Song
TI Pramipexole attenuates neuronal injury in Parkinson's disease by
   targeting miR-96 to activate BNIP3-mediated mitophagy
SO NEUROCHEMISTRY INTERNATIONAL
LA English
DT Article; Early Access
DE Parkinson&#8217; s disease; Pramipexole; miR-96; BNIP3; Mitophagy
ID MOUSE MODEL; NEUROBLASTOMA-CELLS; UP-REGULATION; ANIMAL-MODEL; MPTP;
   MICE; DOPAMINE; AUTOPHAGY; 1-METHYL-4-PHENYL-1,2,3,6-TETRAHYDROPYRIDINE;
   EXPRESSION
AB Background: Parkinson?s disease is a common neurodegenerative problem. Pramipexole (PPX) plays protective role in Parkinson?s disease. Nevertheless, the mechanism of PPX in Parkinson?s disease-like neuronal injury is largely uncertain.
   Methods: 1-methyl-4-phenylpyridinium (MPP+)-stimulated neuronal cells and 1-methyl-4-phenyl-1,2,3,6-tetrahydropyridine (MPTP)-induced mice were used as the model of Parkinson?s disease. MPP+-induced neuronal injury was assessed via cell viability, lactic dehydrogenase (LDH) release and apoptosis. microRNA-96 (miR-96) and BCL2/adenovirus E1B 19 kDa interacting protein 3 (BNIP3) abundances were examined by quantitative reverse transcription polymerase chain reaction (qRT-PCR) or Western blotting. Mitophagy was tested by Western blotting and immunofluorescence staining. MPTP-induced neuronal injury in mice was investigated via behavioral tests and TUNEL. Results: PPX alleviated MPP+-induced neuronal injury via increasing cell viability and decreasing LDH release and apoptosis. PPX reversed MPP+-induced miR-96 expression and inhibition of mitophagy. miR-96 overexpression or BNIP3 interference weakened the suppressive role of PPX in MPP+-induced neuronal injury. miR96 targeted BNIP3 to inhibit PTEN-induced putative kinase 1 (PINK1)/Parkin signals-mediated mitophagy. miR96 overexpression promoted MPP+-induced neuronal injury via decreasing BNIP3. PPX weakened MPTP-induced neuronal injury in mice via regulating miR-96/BNIP3-mediated mitophagy.
   Conclusion: PPX mitigated neuronal injury in MPP+-induced cells and MPTP-induced mice by activating BNIP3mediated mitophagy via directly decreasing miR-96.
C1 [Wang, Dong-Xin; Li, Xiao-Song] Hunan Prov Brain Hosp, Res Inst Mental & Sanitat, 427,Sect 3 Furong Middle Rd, Changsha 410007, Hunan, Peoples R China.
   [Yang, Ying; Huang, Xiao-Song; Tang, Jia-Yu; Li, Xiao-Hui] Hunan Prov Brain Hosp, Med Dept Neurol, Changsha 410007, Hunan, Peoples R China.
   [Zhang, Xi] Hunan Tradit Chinese Med Univ, Clin Med Sch, Changsha 410006, Hunan, Peoples R China.
   [Huang, Hong-Xing; Zhou, Bin; Liu, Bo; Zou, Shu-Cheng; Liu, Kun] Hunan Prov Brain Hosp, Dept Neurosurg, Changsha 410007, Hunan, Peoples R China.
   [Xiao, Hui-Qiong] Hunan Prov Brain Hosp, Dept Sci Res, Changsha 410007, Hunan, Peoples R China.
   [Yang, Ping] Hunan Prov Brain Hosp, Dept Psychol, Changsha 410007, Hunan, Peoples R China.
   [Wang, Xiao-Ye] Hunan Prov Brain Hosp, Inst Clin Trials Drugs, 427,Sect 3 Furong Middle Rd, Changsha 410007, Hunan, Peoples R China.
C3 Hunan University of Chinese Medicine
RP Li, XS (corresponding author), Hunan Prov Brain Hosp, Res Inst Mental & Sanitat, 427,Sect 3 Furong Middle Rd, Changsha 410007, Hunan, Peoples R China.; Wang, XY (corresponding author), Hunan Prov Brain Hosp, Inst Clin Trials Drugs, 427,Sect 3 Furong Middle Rd, Changsha 410007, Hunan, Peoples R China.
EM 1821192004@qq.com; 68872731@qq.com
RI Liu, Kun/JAX-5396-2023; chen, chen/JGD-3057-2023
FU Major Project of Department of Science and Technology of Hunan Province
   [2018SK1030]
FX This work was supported by the Major Project of Department of Science
   and Technology of Hunan Province (2018SK1030) .
CR Akkoc Y, 2020, BBA-MOL CELL RES, V1867, DOI 10.1016/j.bbamcr.2020.118662
   Albrecht S, 2009, CURR MED RES OPIN, V25, P2977, DOI 10.1185/03007990903364954
   Cánovas AA, 2014, NEUROLOGIA, V29, P230, DOI 10.1016/j.nrl.2011.04.012
   Andrabi SS, 2019, DIS MODEL MECH, V12, DOI 10.1242/dmm.033860
   Awan MUF, 2014, MOL BIOL REP, V41, P5729, DOI 10.1007/s11033-014-3444-7
   Boll MC, 2011, CURR NEUROPHARMACOL, V9, P350, DOI 10.2174/157015911795596577
   Connolly BS, 2014, JAMA-J AM MED ASSOC, V311, P1670, DOI 10.1001/jama.2014.3654
   Contin M, 2019, PARKINSONISM RELAT D, V61, P111, DOI 10.1016/j.parkreldis.2018.11.007
   Deng C, 2020, NEUROCHEM RES, V45, P268, DOI 10.1007/s11064-019-02910-5
   Dong Y, 2018, MOL MED, V24, DOI 10.1186/s10020-018-0059-9
   Erekat N.S., 2018, PARKINSONS DIS PATHO, DOI 10.15586/codonpublications.parkinsonsdisease.2018.ch4
   Fan Y, 2020, BRAIN RES BULL, V157, P119, DOI 10.1016/j.brainresbull.2020.02.003
   Gan J, 2017, SCI REP-UK, V7, DOI 10.1038/s41598-017-10619-0
   Gao AB, 2020, CLIN CHIM ACTA, V506, P72, DOI 10.1016/j.cca.2020.02.024
   Grünewald A, 2019, PROG NEUROBIOL, V177, P73, DOI 10.1016/j.pneurobio.2018.09.003
   Hare DJ, 2013, METALLOMICS, V5, P91, DOI 10.1039/c2mt20164j
   Homayoun H, 2018, ANN INTERN MED, V169, pITC33, DOI 10.7326/AITC201809040
   Hou X, 2020, J MOL BIOL, V432, P2651, DOI 10.1016/j.jmb.2020.01.037
   Hwang DJ, 2019, LAB ANIM RES, V35, DOI 10.1186/s42826-019-0012-2
   Jang Yong Chul, 2018, J Exerc Nutrition Biochem, V22, P1, DOI 10.20463/jenb.2018.0001
   Joyce JN, 2004, BMC BIOL, V2, DOI 10.1186/1741-7007-2-22
   Juzwik CA, 2019, PROG NEUROBIOL, V182, DOI 10.1016/j.pneurobio.2019.101664
   Kilkenny C, 2010, PLOS BIOL, V8, DOI 10.1371/journal.pbio.1000412
   Kim K, 2003, NEUROSCI RES COMMUN, V32, P21, DOI 10.1002/nrc.10055
   Kim ME, 2016, ARCH PHARM RES, V39, P1160, DOI 10.1007/s12272-016-0802-0
   Li C, 2010, NEUROCHEM RES, V35, P1546, DOI 10.1007/s11064-010-0214-3
   Li JJ, 2020, CLIN EXP PHARMACOL P, V47, P877, DOI 10.1111/1440-1681.13259
   Liu HW, 2019, BIOMED PHARMACOTHER, V109, P957, DOI 10.1016/j.biopha.2018.10.123
   Liu J, 2019, CELLS-BASEL, V8
   Lou GF, 2020, TRENDS MOL MED, V26, P8, DOI 10.1016/j.molmed.2019.07.002
   Luis-Ravelo D, 2018, EXP NEUROL, V299, P137, DOI 10.1016/j.expneurol.2017.10.019
   Marek K, 2002, JAMA-J AM MED ASSOC, V287, P1653
   Mazzio E, 2012, NEUROTOXICOLOGY, V33, P1156, DOI 10.1016/j.neuro.2012.06.009
   McWilliams TG, 2017, CURR OPIN CELL BIOL, V45, P83, DOI 10.1016/j.ceb.2017.03.013
   Mello LGM, 2020, MOVEMENT DISORD, V35, P2357, DOI 10.1002/mds.28280
   Mo YL, 2016, BIOCHEM BIOPH RES CO, V473, P1119, DOI 10.1016/j.bbrc.2016.04.026
   MORI S, 1988, NEUROSCI LETT, V90, P57, DOI 10.1016/0304-3940(88)90786-0
   Motyl J, 2018, NEUROPHARMACOLOGY, V135, P139, DOI 10.1016/j.neuropharm.2018.02.023
   Perez-Lloret S, 2011, EXPERT REV NEUROTHER, V11, P925, DOI [10.1586/ern.11.75, 10.1586/ERN.11.75]
   Poewe W, 2017, NAT REV DIS PRIMERS, V3, DOI 10.1038/nrdp.2017.13
   Porras G., 2010, PARKINSONS DIS ANIMA, P420
   Ramirez AD, 2003, EUR J PHARMACOL, V475, P29, DOI 10.1016/s0014-2999(03)02087-9
   Ramirez-Moreno MJ, 2019, MOL NEUROBIOL, V56, P8136, DOI 10.1007/s12035-019-01654-1
   Sang QL, 2018, AGING-US, V10, P1281, DOI 10.18632/aging.101466
   Schildknecht S, 2017, TRENDS PHARMACOL SCI, V38, P541, DOI 10.1016/j.tips.2017.03.010
   Shin JY, 2009, J NEUROCHEM, V111, P1042, DOI 10.1111/j.1471-4159.2009.06381.x
   Shires SE, 2017, CIRC RES, V120, P1234, DOI 10.1161/CIRCRESAHA.116.310179
   Tan Y, 2020, FRONT PHARMACOL, V11, DOI 10.3389/fphar.2020.00183
   Titze-de-Almeida SS, 2020, CELLS-BASEL, V9, DOI 10.3390/cells9040841
   Towers AM, 2019, HEALTH QUAL LIFE OUT, V17, DOI 10.1186/s12955-019-1093-1
   Wang HM, 2020, LIFE SCI, V244, DOI 10.1016/j.lfs.2020.117322
   Wang JD, 2015, AUTOPHAGY, V11, P2057, DOI 10.1080/15548627.2015.1100930
   Wang MP, 2020, J ATHEROSCLER THROMB, V27, P718, DOI 10.5551/jat.50674
   Wang Y, 2019, CNS NEUROSCI THER, V25, P859, DOI 10.1111/cns.13140
   Wang YZ, 2018, J PHARMACOL SCI, V138, P31, DOI 10.1016/j.jphs.2018.08.008
   Wang YJ, 2020, ARCH DERMATOL RES, V312, P373, DOI 10.1007/s00403-019-01992-z
   Yang J., 2011, SUN YAT SEN U
   Yang X, 2020, CLIN CHIM ACTA, V502, P245, DOI 10.1016/j.cca.2019.11.008
   Yu KK, 2018, J MOL MED, V96, P65, DOI 10.1007/s00109-017-1593-6
   Zhang QS, 2017, ACTA PHARMACOL SIN, V38, P1317, DOI 10.1038/aps.2017.49
   Zhang TM, 2016, J BIOL CHEM, V291, P21616, DOI 10.1074/jbc.M116.733410
   Zhu L, 2019, PATHOL RES PRACT, V215, P822, DOI 10.1016/j.prp.2019.01.022
NR 62
TC 12
Z9 12
U1 2
U2 12
PU PERGAMON-ELSEVIER SCIENCE LTD
PI OXFORD
PA THE BOULEVARD, LANGFORD LANE, KIDLINGTON, OXFORD OX5 1GB, ENGLAND
SN 0197-0186
EI 1872-9754
J9 NEUROCHEM INT
JI Neurochem. Int.
PD 2021 JUN
PY 2021
VL 146
AR 104972
DI 10.1016/j.neuint.2021.104972
EA MAR 2021
PG 12
WC Biochemistry & Molecular Biology; Neurosciences
WE Science Citation Index Expanded (SCI-EXPANDED)
SC Biochemistry & Molecular Biology; Neurosciences & Neurology
GA SB0FE
UT WOS:000649677300008
PM 33493581
DA 2024-02-29
ER

PT J
AU Benameur, T
   Soleti, R
   Porro, C
AF Benameur, Tarek
   Soleti, Raffaella
   Porro, Chiara
TI The Potential Neuroprotective Role of Free and Encapsulated Quercetin
   Mediated by miRNA against Neurological Diseases
SO NUTRIENTS
LA English
DT Review
DE quercetin; natural flavonoid; neuroinflammation; microglial cells;
   miRNA; neuroprotection; neurodegenerative diseases; antioxidant;
   nanodrug
ID NF-KAPPA-B; OXIDATIVE DAMAGE; SIGNALING PATHWAY; GENE-EXPRESSION; TAU
   HYPERPHOSPHORYLATION; ISCHEMIA-REPERFUSION; ALZHEIMERS-DISEASE; MOUSE
   MODELS; M2 MICROGLIA; NITRIC-OXIDE
AB Chronic neuroinflammation is a pathological condition of numerous central nervous system (CNS) diseases such as Parkinson's disease, Alzheimer's disease, multiple sclerosis, amyotrophic lateral sclerosis and many others. Neuroinflammation is characterized by the microglia activation and concomitant production of pro-inflammatory cytokines leading to an increasing neuronal cell death. The decreased neuroinflammation could be obtained by using natural compounds, including flavonoids known to modulate the inflammatory responses. Among flavonoids, quercetin possess multiple pharmacological applications including anti-inflammatory, antitumoral, antiapoptotic and anti-thrombotic activities, widely demonstrated in both in vitro and in vivo studies. In this review, we describe the recent findings about the neuroprotective action of quercetin by acting with different mechanisms on the microglial cells of CNS. The ability of quercetin to influence microRNA expression represents an interesting skill in the regulation of inflammation, differentiation, proliferation, apoptosis and immune responses. Moreover, in order to enhance quercetin bioavailability and capacity to target the brain, we discuss an innovative drug delivery system. In summary, this review highlighted an important application of quercetin in the modulation of neuroinflammation and prevention of neurological disorders.
C1 [Benameur, Tarek] King Faisal Univ, Coll Med, Dept Biomed Sci, Al Hasa 31982, Saudi Arabia.
   [Soleti, Raffaella] Univ Nantes, Univ Angers, INSERM, CRCINA,SFR ICAT, F-49800 Angers, France.
   [Porro, Chiara] Univ Foggia, Dept Clin & Expt Med, I-71121 Foggia, Italy.
C3 King Faisal University; Institut National de la Sante et de la Recherche
   Medicale (Inserm); Universite d'Angers; Nantes Universite; University of
   Foggia
RP Porro, C (corresponding author), Univ Foggia, Dept Clin & Expt Med, I-71121 Foggia, Italy.
EM tbenameur@kfu.edu.sa; raffaella.soleti@univ-angers.fr;
   chiara.porro@unifg.it
RI B, T/ABD-6713-2020; PORRO, CHIARA/G-7849-2018
OI SOLETI, RAFFAELLA/0000-0002-0271-0490; PORRO, CHIARA/0000-0002-7526-6968
FU University of Foggia
FX This study was published with a contribution from 5 x 1000 IRPEF funds
   in favour of the University of Foggia, in memory of Gianluca Montel.
CR Aïd S, 2011, BIOCHIMIE, V93, P46, DOI 10.1016/j.biochi.2010.09.009
   Andres S, 2018, MOL NUTR FOOD RES, V62, DOI 10.1002/mnfr.201700447
   Ay M, 2017, J NEUROCHEM, V141, P766, DOI 10.1111/jnc.14033
   Banzhaf-Strathmann J, 2014, EMBO J, V33, P1667, DOI 10.15252/embj.201387576
   Batiha GE, 2020, FOODS, V9, DOI 10.3390/foods9030374
   Baufeld C, 2018, J NEURAL TRANSM, V125, P809, DOI 10.1007/s00702-017-1795-7
   Bilkei-Gorzo A, 2014, PHARMACOL THERAPEUT, V142, P244, DOI 10.1016/j.pharmthera.2013.12.009
   Boesch-Saadatmandi C, 2012, PHARMACOL RES, V65, P523, DOI 10.1016/j.phrs.2012.02.007
   Bureau G, 2008, J NEUROSCI RES, V86, P403, DOI 10.1002/jnr.21503
   Chang WS, 2017, MED SCI MONITOR, V23, P2721, DOI 10.12659/MSM.905064
   Chen JC, 2005, EUR J PHARMACOL, V521, P9, DOI 10.1016/j.ejphar.2005.08.005
   Chen TJ, 2006, TOXICOLOGY, V223, P113, DOI 10.1016/j.tox.2006.03.007
   Chen WW, 2016, MOL MED REP, V13, P3391, DOI 10.3892/mmr.2016.4948
   Cherry JD, 2014, J NEUROINFLAMM, V11, DOI 10.1186/1742-2094-11-98
   Cianciulli A, 2020, BIOMOLECULES, V10, DOI 10.3390/biom10010137
   Cianciulli A, 2017, CYTOKINE GROWTH F R, V37, P67, DOI 10.1016/j.cytogfr.2017.07.005
   Clarke LE, 2013, NAT REV NEUROSCI, V14, P311, DOI 10.1038/nrn3484
   Colombo E, 2016, TRENDS IMMUNOL, V37, P608, DOI 10.1016/j.it.2016.06.006
   Martins-Perles JVC, 2020, AUTON NEUROSCI-BASIC, V227, DOI 10.1016/j.autneu.2020.102675
   Costa LG, 2016, OXID MED CELL LONGEV, V2016, DOI 10.1155/2016/2986796
   Costa LG, 2013, NEUROCHEM RES, V38, P1809, DOI 10.1007/s11064-013-1085-1
   Cox LM, 2018, NEUROTHERAPEUTICS, V15, P135, DOI 10.1007/s13311-017-0598-8
   D'Andrea G, 2015, FITOTERAPIA, V106, P256, DOI 10.1016/j.fitote.2015.09.018
   Dabeek WM, 2019, NUTRIENTS, V11, DOI 10.3390/nu11102288
   Dajas F, 2003, BRAZ J MED BIOL RES, V36, P1613, DOI 10.1590/S0100-879X2003001200002
   Das Sanchari, 2008, Curr Aging Sci, V1, P169
   Derosa G, 2021, PHYTOTHER RES, V35, P1230, DOI 10.1002/ptr.6887
   Dong FX, 2017, BIOCHEM BIOPH RES CO, V491, P636, DOI 10.1016/j.bbrc.2017.07.151
   Ebrahimpour S, 2020, SCI REP-UK, V10, DOI 10.1038/s41598-020-71678-4
   El Fatimy R, 2018, ACTA NEUROPATHOL, V136, P537, DOI 10.1007/s00401-018-1880-5
   Fan H, 2019, J NEUROINFLAMM, V16, DOI 10.1186/s12974-019-1613-2
   Almeida AF, 2018, COMPR REV FOOD SCI F, V17, P714, DOI 10.1111/1541-4337.12342
   Gan L, 2014, BBA-MOL BASIS DIS, V1842, P1208, DOI 10.1016/j.bbadis.2013.12.011
   García-Barrado MJ, 2020, PHARMACEUTICALS-BASE, V13, DOI 10.3390/ph13110342
   Gay NJ, 2014, NAT REV IMMUNOL, V14, P546, DOI 10.1038/nri3713
   Ghahremani S, 2018, J FOOD BIOCHEM, V42, DOI 10.1111/jfbc.12530
   Ghosh A, 2013, PLOS ONE, V8, DOI [10.1371/journal.pone.0057735, 10.1371/journal.pone.0082529]
   Ghosh A, 2009, LIFE SCI, V84, P75, DOI 10.1016/j.lfs.2008.11.001
   Ghosh S, 2011, FREE RADICAL BIO MED, V51, P1893, DOI 10.1016/j.freeradbiomed.2011.08.019
   González H, 2014, J NEUROIMMUNOL, V274, P1, DOI 10.1016/j.jneuroim.2014.07.012
   Gregor MF, 2011, ANNU REV IMMUNOL, V29, P415, DOI 10.1146/annurev-immunol-031210-101322
   Harwood M, 2007, FOOD CHEM TOXICOL, V45, P2179, DOI 10.1016/j.fct.2007.05.015
   Hébert SS, 2010, HUM MOL GENET, V19, P3959, DOI 10.1093/hmg/ddq311
   Hickman S, 2018, NAT NEUROSCI, V21, P1359, DOI 10.1038/s41593-018-0242-x
   Hotamisligil GS, 2017, NATURE, V542, P177, DOI 10.1038/nature21363
   Hu T, 2020, AGING-US, V12, P7015, DOI 10.18632/aging.103059
   Jagannathan M, 2009, J IMMUNOL, V183, P7461, DOI 10.4049/jimmunol.0901517
   Jeong E, 2011, YONSEI MED J, V52, P379, DOI [10.3349/ymj.2011.52.3.379, 10.3349/ymj.2011.52.3.429]
   Jin Z, 2019, AM J TRANSL RES, V11, P4683
   Kawabata K, 2015, FOOD FUNCT, V6, P1399, DOI [10.1039/C4FO01178C, 10.1039/c4fo01178c]
   Kawai T, 2007, TRENDS MOL MED, V13, P460, DOI 10.1016/j.molmed.2007.09.002
   Khan H, 2020, BIOMOLECULES, V10, DOI 10.3390/biom10010059
   Konovalova J, 2019, INT J MOL SCI, V20, DOI 10.3390/ijms20236055
   Kuipers EN, 2018, INT J MOL SCI, V19, DOI 10.3390/ijms19061786
   Kwon HS, 2020, TRANSL NEURODEGENER, V9, DOI 10.1186/s40035-020-00221-2
   Kyaw M, 2004, ACTA PHARMACOL SIN, V25, P977
   Lakhanpal P, 2007, INTERNET J MED UPDAT, V2, P22
   LAWSON LJ, 1990, NEUROSCIENCE, V39, P151, DOI 10.1016/0306-4522(90)90229-W
   Le K, 2020, INFLAMM RES, V69, P1201, DOI 10.1007/s00011-020-01402-5
   Lesjak M, 2018, J FUNCT FOODS, V40, P68, DOI 10.1016/j.jff.2017.10.047
   Li Y, 2016, NUTRIENTS, V8, DOI 10.3390/nu8030167
   Liu XY, 2016, AM J TRANSL RES, V8, P5169
   Lv ML, 2018, MOL NUTR FOOD RES, V62, DOI 10.1002/mnfr.201800621
   Ma Q, 2013, ANNU REV PHARMACOL, V53, P401, DOI 10.1146/annurev-pharmtox-011112-140320
   MacVicar BA, 2015, CSH PERSPECT BIOL, V7, DOI 10.1101/cshperspect.a020388
   Manach C, 1996, NUTR RES, V16, P517, DOI 10.1016/0271-5317(96)00032-2
   Martel J, 2020, TRENDS BIOCHEM SCI, V45, P462, DOI 10.1016/j.tibs.2020.02.008
   Nabavi SF, 2015, FOOD CHEM, V179, P305, DOI 10.1016/j.foodchem.2015.02.006
   Nair MPN, 2009, AM J INFECT DIS, V5, P135, DOI 10.3844/ajidsp.2009.135.141
   Nguyen T, 2009, J BIOL CHEM, V284, P13291, DOI 10.1074/jbc.R900010200
   Nunomura A, 2020, OXID MED CELL LONGEV, V2020, DOI 10.1155/2020/2638130
   Oksanen M, 2019, CELL MOL LIFE SCI, V76, P2739, DOI 10.1007/s00018-019-03111-7
   Panaro MA, 2008, IMMUNOPHARM IMMUNOT, V30, P729, DOI 10.1080/08923970802278557 
   Panaro MA, 2020, BIOMOLECULES, V10, DOI 10.3390/biom10060901
   Panaro MA, 2020, INT J MOL SCI, V21, DOI 10.3390/ijms21072299
   Porro C, 2019, BIOLOGY-BASEL, V8, DOI 10.3390/biology8030051
   Pricci M, 2009, TISSUE ENG PT A, V15, P137, DOI 10.1089/ten.tea.2007.0360
   Qi Y, 2020, DRUG DELIV, V27, P745, DOI 10.1080/10717544.2020.1762262
   Querfurth HW, 2010, NEW ENGL J MED, V362, P329, DOI 10.1056/NEJMra0909142
   Ransohoff RM, 2016, NAT NEUROSCI, V19, P987, DOI 10.1038/nn.4338
   Rogero MM, 2018, NUTRIENTS, V10, DOI 10.3390/nu10040432
   Rothwell JA, 2013, DATABASE-OXFORD, DOI 10.1093/database/bat070
   Santa-Maria I, 2015, J CLIN INVEST, V125, P681, DOI 10.1172/JCI78421
   Schadich E, 2016, BIOMED RES INT, V2016, DOI 10.1155/2016/2173275
   Schnare M, 2001, NAT IMMUNOL, V2, P947, DOI 10.1038/ni712
   Selvakumar Kandaswamy, 2018, Interdiscip Toxicol, V11, P294, DOI 10.2478/intox-2018-0029
   Serban MC, 2016, J AM HEART ASSOC, V5, DOI 10.1161/JAHA.115.002713
   Shankar G Mohan, 2015, Enzymes, V37, P43, DOI 10.1016/bs.enz.2015.05.001
   Sharma V, 2007, BRAIN RES BULL, V73, P55, DOI 10.1016/j.brainresbull.2007.01.016
   Smith PY, 2015, HUM MOL GENET, V24, P6721, DOI 10.1093/hmg/ddv377
   Sofroniew MV, 2009, TRENDS NEUROSCI, V32, P638, DOI 10.1016/j.tins.2009.08.002
   Soleti R, 2018, ARCH BIOCHEM BIOPHYS, V644, P57, DOI 10.1016/j.abb.2018.03.004
   Soleti R, 2012, FREE RADICAL BIO MED, V53, P2159, DOI 10.1016/j.freeradbiomed.2012.09.021
   Subhramanyam CS, 2019, SEMIN CELL DEV BIOL, V94, P112, DOI 10.1016/j.semcdb.2019.05.004
   Suganthy N, 2016, BIOMED PHARMACOTHER, V84, P892, DOI 10.1016/j.biopha.2016.10.011
   Sun GY, 2015, PLOS ONE, V10, DOI 10.1371/journal.pone.0141509
   Sun Y, 2017, CNS NEUROL DISORD-DR, V16, P326, DOI 10.2174/1871527316666170102120211
   Sundaram MK, 2019, BIOSCIENCE REP, V39, DOI 10.1042/BSR20190720
   Tang Y, 2016, MOL NEUROBIOL, V53, P1181, DOI 10.1007/s12035-014-9070-5
   Trotta T, 2019, NUTR CANCER, V71, P1241, DOI 10.1080/01635581.2019.1604978
   Trotta T, 2018, BIOCHEM PHARMACOL, V148, P184, DOI 10.1016/j.bcp.2017.12.020
   van Meeteren ME, 2004, BIOCHEM PHARMACOL, V67, P967, DOI 10.1016/j.bcp.2003.10.018
   Vomhof-DeKrey EE, 2012, J NUTR BIOCHEM, V23, P1201, DOI 10.1016/j.jnutbio.2012.03.005
   Wang G, 2012, INT J NANOMED, V7, P271, DOI 10.2147/IJN.S26935
   Wang M, 2019, BIOTECHNOL BIOTEC EQ, V33, P1000, DOI 10.1080/13102818.2019.1635528
   Wang WY, 2016, TRENDS FOOD SCI TECH, V56, P21, DOI 10.1016/j.tifs.2016.07.004
   Wang X, 2015, FEBS LETT, V589, P726, DOI 10.1016/j.febslet.2015.02.001
   Wu MY, 2019, INT IMMUNOPHARMACOL, V74, DOI 10.1016/j.intimp.2019.105704
   Xie J, 2020, BIOMED PHARMACOTHER, V127, DOI 10.1016/j.biopha.2020.110147
   Yang J, 2017, NUTRIENTS, V9, DOI 10.3390/nu9070650
   Yang SY, 2020, MOL NUTR FOOD RES, V64, DOI 10.1002/mnfr.201901019
   Yardim A, 2020, NEUROTOXICOLOGY, V81, P137, DOI 10.1016/j.neuro.2020.10.001
   Zaplatic E, 2019, LIFE SCI, V224, P109, DOI 10.1016/j.lfs.2019.03.055
   Zhai SW, 2014, ISR J AQUACULT-BAMID, V66
   Zhai SW, 2013, ITAL J ANIM SCI, V12, DOI 10.4081/ijas.2013.e85
   Zhang FW, 2020, EXP THER MED, V20, DOI 10.3892/etm.2020.9410
   Zhang M, 2011, ADV EXP MED BIOL, V701, P283, DOI 10.1007/978-1-4419-7756-4_38
   Zhang X, 2016, CELL MOL NEUROBIOL, V36, P459, DOI 10.1007/s10571-016-0350-7
   Zhang ZJ, 2011, INT J MOL MED, V27, P195, DOI 10.3892/ijmm.2010.571
   Zhang ZY, 2020, OXID MED CELL LONGEV, V2020, DOI 10.1155/2020/6038919
   Zhou L, 2013, VIROL J, V10, DOI 10.1186/1743-422X-10-172
NR 121
TC 32
Z9 32
U1 1
U2 18
PU MDPI
PI BASEL
PA ST ALBAN-ANLAGE 66, CH-4052 BASEL, SWITZERLAND
EI 2072-6643
J9 NUTRIENTS
JI Nutrients
PD APR
PY 2021
VL 13
IS 4
AR 1318
DI 10.3390/nu13041318
PG 16
WC Nutrition & Dietetics
WE Science Citation Index Expanded (SCI-EXPANDED)
SC Nutrition & Dietetics
GA RR9DD
UT WOS:000643388800001
PM 33923599
OA Green Published, gold
DA 2024-02-29
ER

PT J
AU Gleason, AM
   Woo, EG
   McKinney, C
   Sidransky, E
AF Gleason, Adenrele M.
   Woo, Elizabeth G.
   McKinney, Cindy
   Sidransky, Ellen
TI The Role of Exosomes in Lysosomal Storage Disorders
SO BIOMOLECULES
LA English
DT Article
DE exosomes; endocytic pathways; neurodegenerative disease; Gaucher
   disease; Parkinson disease; lysosomes; lysosomal storage disorder
AB Exosomes, small membrane-bound organelles formed from endosomal membranes, represent a heterogenous source of biological and pathological biomarkers capturing the metabolic status of a cell. Exosomal cargo, including lipids, proteins, mRNAs, and miRNAs, can either act as inter-cellular messengers or are shuttled for autophagic/lysosomal degradation. Most cell types in the central nervous system (CNS) release exosomes, which serve as long and short distance communicators between neurons, astrocytes, oligodendrocytes, and microglia. Lysosomal storage disorders are diseases characterized by the accumulation of partially or undigested cellular waste. The exosomal content in these diseases is intrinsic to each individual disorder. Emerging research indicates that lysosomal dysfunction enhances exocytosis, and hence, in lysosomal disorders, exosomal secretion may play a role in disease pathogenesis. Furthermore, the unique properties of exosomes and their ability to carry cargo between adjacent cells and organs, and across the blood-brain barrier, make them attractive candidates for use as therapeutic delivery vehicles. Thus, understanding exosomal content and function may have utility in the treatment of specific lysosomal storage disorders. Since lysosomal dysfunction and the deficiency of at least one lysosomal enzyme, glucocerebrosidase, is associated with the development of parkinsonism, the study and use of exosomes may contribute to an improved understanding of Parkinson disease, potentially leading to new therapeutics.
C1 [Gleason, Adenrele M.; Woo, Elizabeth G.; McKinney, Cindy; Sidransky, Ellen] NHGRI, Med Genet Branch, NIH, Bethesda, MD 20892 USA.
C3 National Institutes of Health (NIH) - USA; NIH National Human Genome
   Research Institute (NHGRI)
RP Sidransky, E (corresponding author), NHGRI, Med Genet Branch, NIH, Bethesda, MD 20892 USA.
EM adenrele.gleason@nih.gov; elizabeth.woo@nih.gov; dr.cmckinney@gmail.com;
   sidranse@mail.nih.gov
OI Woo, Elizabeth Geena/0000-0002-8462-718X
FU Intramural Research Programs of the National Human Genome Research
   Institute, NIGMS PRAT fellowship [1FI2GM128643-01]; National Institutes
   of Health
FX This work was funded by the Intramural Research Programs of the National
   Human Genome Research Institute, NIGMS PRAT fellowship (AMG)
   (1FI2GM128643-01) and the National Institutes of Health.
CR Bach G, 2001, MOL GENET METAB, V73, P197, DOI 10.1006/mgme.2001.3195
   Baietti MF, 2012, NAT CELL BIOL, V14, P677, DOI 10.1038/ncb2502
   Bargal R, 2001, HUM MUTAT, V17, P397, DOI 10.1002/humu.1115
   Battistelli M, 2020, BIOLOGY-BASEL, V9, DOI 10.3390/biology9010021
   Bonten E, 1996, GENE DEV, V10, P3156, DOI 10.1101/gad.10.24.3156
   Bradl M, 2010, ACTA NEUROPATHOL, V119, P37, DOI 10.1007/s00401-009-0601-5
   Campbell K, 2005, NEURON, V46, P373, DOI 10.1016/j.neuron.2005.04.014
   Cao HH, 2018, SCI REP-UK, V8, DOI 10.1038/s41598-018-28968-9
   Carnino JM, 2019, RESP RES, V20, DOI 10.1186/s12931-019-1210-z
   Chang TY, 2005, J BIOL CHEM, V280, P20917, DOI 10.1074/jbc.R400040200
   Chatrchyan S, 2011, PHYS REV LETT, V107, DOI 10.1103/PhysRevLett.107.201804
   Chen Suming, 2019, J Circ Biomark, V8, p1849454419879848, DOI 10.1177/1849454419879848
   Cherqui S, 2017, NAT REV NEPHROL, V13, P115, DOI 10.1038/nrneph.2016.182
   Chivet M, 2012, FRONT PHYSIOL, V3, DOI 10.3389/fphys.2012.00145
   Choi K, 2018, MOL GENET METAB, V123, pS31, DOI 10.1016/j.ymgme.2017.12.060
   Cocucci E, 2015, TRENDS CELL BIOL, V25, P364, DOI 10.1016/j.tcb.2015.01.004
   Colombo M, 2013, J CELL SCI, V126, P5553, DOI 10.1242/jcs.128868
   Do MA, 2019, SCI REP-UK, V9, DOI 10.1038/s41598-019-53844-5
   Edelmann MJ, 2020, FRONT MOL BIOSCI, V7, DOI 10.3389/fmolb.2020.559804
   Eitan E, 2016, AGEING RES REV, V32, P65, DOI 10.1016/j.arr.2016.05.001
   Eskelinen EL, 2009, BBA-MOL CELL RES, V1793, P664, DOI 10.1016/j.bbamcr.2008.07.014
   Fauré J, 2006, MOL CELL NEUROSCI, V31, P642, DOI 10.1016/j.mcn.2005.12.003
   Fitzner D, 2011, J CELL SCI, V124, P447, DOI 10.1242/jcs.074088
   Fröhlich D, 2014, PHILOS T R SOC B, V369, DOI 10.1098/rstb.2013.0510
   Frühbeis C, 2013, PLOS BIOL, V11, DOI 10.1371/journal.pbio.1001604
   Gieselmann V, 2010, NEUROPEDIATRICS, V41, P1, DOI 10.1055/s-0030-1253412
   Gruenberg J, 2004, NAT REV MOL CELL BIO, V5, P317, DOI 10.1038/nrm1360
   Haney MJ, 2019, ADV HEALTHC MATER, V8, DOI 10.1002/adhm.201801271
   JOHNSTONE RM, 1987, J BIOL CHEM, V262, P9412
   Kalluri R, 2020, SCIENCE, V367, P640, DOI 10.1126/science.aau6977
   Kaye Edward M., 2001, Curr Treat Options Neurol, V3, P249, DOI 10.1007/s11940-001-0006-9
   Keerthikumar S, 2016, J MOL BIOL, V428, P688, DOI 10.1016/j.jmb.2015.09.019
   Kenney DL, 2015, NEUROLOGY, V85, P634, DOI 10.1212/WNL.0000000000001860
   Kim MS, 2019, BIOCHEM BIOPH RES CO, V510, P409, DOI 10.1016/j.bbrc.2019.01.115
   Klein D, 2005, BIOCHEM BIOPH RES CO, V327, P663, DOI 10.1016/j.bbrc.2004.12.054
   Kolba MD, 2019, CELL DEATH DIS, V10, DOI 10.1038/s41419-019-2045-8
   Kosaka N, 2013, J BIOL CHEM, V288, P10849, DOI 10.1074/jbc.M112.446831
   Kosaka N, 2010, J BIOL CHEM, V285, P17442, DOI 10.1074/jbc.M110.107821
   Krämer-Albers EM, 2007, PROTEOM CLIN APPL, V1, P1446, DOI 10.1002/prca.200700522
   Lachenal G, 2011, MOL CELL NEUROSCI, V46, P409, DOI 10.1016/j.mcn.2010.11.004
   LaPlante JM, 2006, MOL GENET METAB, V89, P339, DOI 10.1016/j.ymgme.2006.05.016
   LEE RC, 1993, CELL, V75, P843, DOI 10.1016/0092-8674(93)90529-Y
   Machado E, 2015, SCI ADV, V1, DOI 10.1126/sciadv.1500603
   Maia J, 2018, FRONT CELL DEV BIOL, V6, DOI 10.3389/fcell.2018.00018
   Meikle PJ, 1999, JAMA-J AM MED ASSOC, V281, P249, DOI 10.1001/jama.281.3.249
   Meng XM, 2016, NAT REV NEPHROL, V12, P325, DOI 10.1038/nrneph.2016.48
   Mulcahy LA, 2014, J EXTRACELL VESICLES, V3, DOI 10.3402/jev.v3.24641
   Naphade S, 2015, STEM CELLS, V33, P301, DOI 10.1002/stem.1835
   Nesterova G, 2013, PEDIATR NEPHROL, V28, P51, DOI 10.1007/s00467-012-2242-5
   Ostrowski M, 2010, NAT CELL BIOL, V12, P19, DOI 10.1038/ncb2000
   PAN BT, 1984, J BIOL CHEM, V259, P9776
   Piper RC, 2007, ANNU REV CELL DEV BI, V23, P519, DOI 10.1146/annurev.cellbio.23.090506.123319
   Platt FM, 2018, NAT REV DIS PRIMERS, V4, DOI 10.1038/s41572-018-0025-4
   Platt FM, 2012, J CELL BIOL, V199, P723, DOI 10.1083/jcb.201208152
   POLTEN A, 1991, NEW ENGL J MED, V324, P18, DOI 10.1056/NEJM199101033240104
   Rottier RJ, 1998, HUM MOL GENET, V7, P313, DOI 10.1093/hmg/7.2.313
   Santangelo L, 2016, CELL REP, V17, P799, DOI 10.1016/j.celrep.2016.09.031
   Sarko DK, 2017, FRONT NEUROSCI-SWITZ, V11, DOI 10.3389/fnins.2017.00082
   Schey KL, 2015, METHODS, V87, P75, DOI 10.1016/j.ymeth.2015.03.018
   Siracusa R, 2019, FRONT PHARMACOL, V10, DOI 10.3389/fphar.2019.01114
   Skotland T, 2019, J LIPID RES, V60, P9, DOI 10.1194/jlr.R084343
   Slagsvold T, 2006, TRENDS CELL BIOL, V16, P317, DOI 10.1016/j.tcb.2006.04.004
   Strauss K, 2010, J BIOL CHEM, V285, P26279, DOI 10.1074/jbc.M110.134775
   Sun RT, 2019, J MOL MED, V97, P829, DOI 10.1007/s00109-019-01767-z
   Tatiana S, 2020, EUR J MED GENET, V63, DOI 10.1016/j.ejmg.2020.104038
   Trajkovic K, 2008, SCIENCE, V319, P1244, DOI 10.1126/science.1153124
   Valadi H, 2007, NAT CELL BIOL, V9, P654, DOI 10.1038/ncb1596
   van de Vlekkert D, 2019, SCI ADV, V5, DOI 10.1126/sciadv.aav3270
   van der Pol E, 2013, J THROMB HAEMOST, V11, P36, DOI 10.1111/jth.12254
   Wang GH, 2012, J BIOL CHEM, V287, P21384, DOI 10.1074/jbc.M112.340513
   WIGHTMAN B, 1993, CELL, V75, P855, DOI 10.1016/0092-8674(93)90530-4
   WOLF P, 1967, BRIT J HAEMATOL, V13, P269, DOI 10.1111/j.1365-2141.1967.tb08741.x
   Yang FM, 2017, MOL CANCER, V16, DOI 10.1186/s12943-017-0718-4
   Yogalingam G, 2008, DEV CELL, V15, P74, DOI 10.1016/j.devcel.2008.05.005
   You Y, 2020, J EXTRACELL VESICLES, V9, DOI 10.1080/20013078.2019.1706801
   Yu X, 2006, CANCER RES, V66, P4795, DOI 10.1158/0008-5472.CAN-05-4579
   Zhang J, 2015, GENOM PROTEOM BIOINF, V13, P17, DOI 10.1016/j.gpb.2015.02.001
   Zipkin M, 2019, NAT BIOTECHNOL, V37, P1395, DOI 10.1038/s41587-019-0326-5
NR 78
TC 12
Z9 12
U1 0
U2 4
PU MDPI
PI BASEL
PA ST ALBAN-ANLAGE 66, CH-4052 BASEL, SWITZERLAND
EI 2218-273X
J9 BIOMOLECULES
JI Biomolecules
PD APR
PY 2021
VL 11
IS 4
AR 576
DI 10.3390/biom11040576
PG 14
WC Biochemistry & Molecular Biology
WE Science Citation Index Expanded (SCI-EXPANDED)
SC Biochemistry & Molecular Biology
GA RQ9YN
UT WOS:000642767000001
PM 33920837
OA Green Published, gold
DA 2024-02-29
ER

PT J
AU Ruf, WP
   Freischmidt, A
   Grozdanov, V
   Roth, V
   Brockmann, SJ
   Mollenhauer, B
   Martin, D
   Haslinger, B
   Fundel-Clemens, K
   Otto, M
   von Arnim, C
   Holzmann, K
   Ludolph, AC
   Weishaupt, JH
   Danzer, KM
AF Ruf, Wolfgang P.
   Freischmidt, Axel
   Grozdanov, Veselin
   Roth, Valerie
   Brockmann, Sarah J.
   Mollenhauer, Brit
   Martin, Dorothea
   Haslinger, Bernhard
   Fundel-Clemens, Katrin
   Otto, Markus
   von Arnim, Christine
   Holzmann, Karlheinz
   Ludolph, Albert C.
   Weishaupt, Jochen H.
   Danzer, Karin M.
TI Protein Binding Partners of Dysregulated miRNAs in Parkinson's Disease
   Serum
SO CELLS
LA English
DT Article
DE Parkinson&#8217; s disease; miRNA; serum
AB Accumulating evidence suggests that microRNAs (miRNAs) are a contributing factor to neurodegenerative diseases. Although altered miRNA profiles in serum or plasma have been reported for several neurodegenerative diseases, little is known about the interaction between dysregulated miRNAs and their protein binding partners. We found significant alterations of the miRNA abundance pattern in serum and in isolated serum-derived extracellular vesicles of Parkinson's disease (PD) patients. The differential expression of miRNA in PD patients was more robust in serum than in isolated extracellular vesicles and could separate PD patients from healthy controls in an unsupervised approach to a high degree. We identified a novel protein interaction partner for the strongly dysregulated hsa-mir-4745-5p. Our study provides further evidence for the involvement of miRNAs and HNF4a in PD. The demonstration that miRNA-protein binding might mediate the pathologic effects of HNF4a both by direct binding to it and by binding to proteins regulated by it suggests a complex role for miRNAs in pathology beyond the dysregulation of transcription.
C1 [Ruf, Wolfgang P.; Freischmidt, Axel; Grozdanov, Veselin; Roth, Valerie; Brockmann, Sarah J.; Otto, Markus; Ludolph, Albert C.; Danzer, Karin M.] Ulm Univ, Dept Neurol, D-89081 Ulm, Germany.
   [Freischmidt, Axel; Ludolph, Albert C.] German Ctr Neurodegenerat Dis DNZE, D-89081 Ulm, Germany.
   [Mollenhauer, Brit] Univ Med Gottingen, Dept Neurol, D-34128 Kassel, Germany.
   [Mollenhauer, Brit] Paracelsus Elena Klin, D-34128 Kassel, Germany.
   [Martin, Dorothea; Haslinger, Bernhard] Tech Univ Munich, Dept Neurol, D-80333 Munich, Germany.
   [Fundel-Clemens, Katrin] Boehringer Ingelheim Pharma GmbH & Co KG, Div Res Dept, D-88400 Biberach, Germany.
   [von Arnim, Christine] Gottingen Univ, Dept Geriatr, D-37075 Gottingen, Germany.
   [Holzmann, Karlheinz] Univ Hosp Ulm, Ctr Biomed Res, Genom Core Facil, D-89081 Ulm, Germany.
   [Weishaupt, Jochen H.] Univ Med Mannheim, Inst Neurodegenerat, D-68167 Mannheim, Germany.
C3 Ulm University; Technical University of Munich; Boehringer Ingelheim;
   University of Gottingen; Ulm University; Ruprecht Karls University
   Heidelberg
RP Danzer, KM (corresponding author), Ulm Univ, Dept Neurol, D-89081 Ulm, Germany.
EM wolfgang.ruf@uni-ulm.de; axel.freischmidt@uni-ulm.de;
   veselin.grozdanov@uni-ulm.de; valerie.roth@christophorus-kliniken.de;
   sarah.brockmann@uni-ulm.de; brit.mollenhauer@paracelsus-kliniken.de;
   Dorothea.a.martin@gmail.com; bernhard.haslinger@tum.de;
   katrin.fundel-clemens@boehringer-ingelheim.com; markus.otto@uni-ulm.de;
   christine.arnim@med.uni-goettingen.de; karlheinz.holzmann@uni-ulm.de;
   Albert.Ludolph@rku.de; Jochen.Weishaupt@medma.uni-heidelberg.de;
   Karin.Danzer@uni-ulm.de
RI Danzer, Karin/JWP-6347-2024; Otto, Markus/F-4304-2015
OI Danzer, Karin/0000-0003-0133-7046; Otto, Markus/0000-0003-4273-4267;
   Ruf, Wolfgang/0000-0002-8105-6123; von Arnim,
   Christine/0000-0002-8614-2223
FU Deutsche Forschungsgemeinschaft (DFG) Emmy Noether Research Group [DA
   1657/2-1]; Deutsche Forschungsgemeinschaft (DFG) [GRK 1789]
FX This work was supported by the Deutsche Forschungsgemeinschaft (DFG)
   Emmy Noether Research Group DA 1657/2-1 (KMD, VG) and GRK 1789 (CEMMA).
CR Abahuni N, 2007, NEUROSCI LETT, V414, P126, DOI 10.1016/j.neulet.2006.12.053
   Anvret A, 2010, PARKINSONS DIS-US, V2010, DOI 10.4061/2010/491751
   Barbagallo C, 2020, CELL MOL NEUROBIOL, V40, P531, DOI 10.1007/s10571-019-00751-y
   Behrouz B, 2010, NEUROSCI LETT, V486, P228, DOI 10.1016/j.neulet.2010.09.059
   Benjamini Y, 1995, JR STAT SOC, V57, P289
   Capece V, 2015, BIOINFORMATICS, V31, P2205, DOI 10.1093/bioinformatics/btv113
   Chernyshev VS, 2015, ANAL BIOANAL CHEM, V407, P3285, DOI 10.1007/s00216-015-8535-3
   Choudhuri S, 2010, J BIOCHEM MOL TOXIC, V24, P195, DOI 10.1002/jbt.20325
   Freischmidt A, 2014, BRAIN, V137, P2938, DOI 10.1093/brain/awu249
   Grozdanov V, 2019, ANN NEUROL, V86, P593, DOI 10.1002/ana.25557
   Horst CH, 2018, NEUROCHEM RES, V43, P2132, DOI 10.1007/s11064-018-2638-0
   Huang DW, 2009, NAT PROTOC, V4, P44, DOI 10.1038/nprot.2008.211
   Jacob NK, 2013, PLOS ONE, V8, DOI 10.1371/journal.pone.0057603
   Krämer A, 2014, BIOINFORMATICS, V30, P523, DOI 10.1093/bioinformatics/btt703
   Love MI, 2014, GENOME BIOL, V15, DOI 10.1186/s13059-014-0550-8
   Oliveira SR, 2020, BIOMOLECULES, V10, DOI 10.3390/biom10060945
   Pallarès-Albanell J, 2019, MOL THER-NUCL ACIDS, V17, P374, DOI 10.1016/j.omtn.2019.06.007
   Rajgor Dipen, 2018, Noncoding RNA Res, V3, P154, DOI 10.1016/j.ncrna.2018.07.001
   Robin X, 2011, BMC BIOINFORMATICS, V12, DOI 10.1186/1471-2105-12-77
   Santiago JA, 2015, P NATL ACAD SCI USA, V112, P2257, DOI 10.1073/pnas.1423573112
   Soreq L, 2013, FRONT MOL NEUROSCI, V6, DOI 10.3389/fnmol.2013.00010
   Sturn A, 2002, BIOINFORMATICS, V18, P207, DOI 10.1093/bioinformatics/18.1.207
   Tsang EK, 2017, G3-GENES GENOM GENET, V7, P31, DOI 10.1534/g3.116.036137
   Zhang JH, 1999, J BIOMOL SCREEN, V4, P67, DOI 10.1177/108705719900400206
NR 24
TC 9
Z9 10
U1 0
U2 8
PU MDPI
PI BASEL
PA ST ALBAN-ANLAGE 66, CH-4052 BASEL, SWITZERLAND
EI 2073-4409
J9 CELLS-BASEL
JI Cells
PD APR
PY 2021
VL 10
IS 4
AR 791
DI 10.3390/cells10040791
PG 13
WC Cell Biology
WE Science Citation Index Expanded (SCI-EXPANDED)
SC Cell Biology
GA RR1VI
UT WOS:000642893900001
PM 33918274
OA Green Published, gold
DA 2024-02-29
ER

PT J
AU Li, XR
   Si, WW
   Li, Z
   Tian, Y
   Liu, XL
   Ye, SY
   Huang, ZF
   Ji, YC
   Zhao, CP
   Hao, XQ
   Chen, DF
   Zhu, ML
AF Li, Xinrong
   Si, Wenwen
   Li, Zhan
   Tian, Ye
   Liu, Xuelei
   Ye, Shanyu
   Huang, Zifeng
   Ji, Yichun
   Zhao, Caiping
   Hao, Xiaoqian
   Chen, Dongfeng
   Zhu, Meiling
TI miR-335 promotes ferroptosis by targeting ferritin heavy chain 1 in
   <i>in vivo</i> and <i>in vitro</i> models of Parkinson's disease
SO INTERNATIONAL JOURNAL OF MOLECULAR MEDICINE
LA English
DT Article
DE miR-335; ferroptosis; ferritin heavy chain 1; Parkinson&apos; s disease;
   rat model
AB Parkinson's disease (PD) is a neurodegenerative disease characterized by the selective loss of dopaminergic neurons in the substantia nigra (SN). In a previous study, the authors demonstrated that ferritin heavy chain 1 (FTH1) inhibited ferroptosis in a model of 6-hydroxydopamine (6-OHDA)-induced PD. However, whether and how microRNAs (miRNAs/miRs) modulate FTH1 in PD ferroptosis is not yet well understood. In the present study, in vivo and in vitro models of PD induced by 6-OHDA were established. The results in vivo and in vitro revealed that the levels of the ferroptosis marker protein, glutathione peroxidase 4 (GPX4), and the PD marker protein, tyrosine hydroxylase (TH), were decreased in the model group, associated with a decreased FTH1 expression and the upregulation of miR-335. In both the in vivo and in vitro models, miR-335 mimic led to a lower FTH1 expression, exacerbated ferroptosis and an enhanced PD pathology. The luciferase 3 '-untranslated region reporter results identified FTH1 as the direct target of miR-335. The silencing of FTH1 in 6-OHDA-stimulated cells enhanced the effects of miR-335 on ferroptosis and promoted PD pathology. Mechanistically, miR-335 enhanced ferroptosis through the degradation of FTH1 to increase iron release, lipid peroxidation and reactive oxygen species (ROS) accumulation, and to decrease mitochondrial membrane potential (MMP). On the whole, the findings of the present study reveal that miR-335 promotes ferroptosis by targeting FTH1 in in vitro and in vivo models of PD, providing a potential therapeutic target for the treatment of PD.
C1 [Li, Xinrong; Si, Wenwen; Huang, Zifeng; Hao, Xiaoqian; Zhu, Meiling] Shenzhen Hosp Integrated Tradit Chinese & Western, Tradit Chinese Med Innovat Res Ctr, 3 Shajing St, Shenzhen 518104, Guangdong, Peoples R China.
   [Li, Xinrong; Liu, Xuelei; Huang, Zifeng; Zhao, Caiping; Hao, Xiaoqian] Guangzhou Univ Chinese Med, Grad Sch, Guangzhou 510405, Guangdong, Peoples R China.
   [Li, Zhan] Guangzhou Univ Chinese Med, Hosp Orthoped, Guangdong Key Lab Orthoped Technol & Implant Mat, Gen Hosp Southern Theater Command PLA,Key Lab Tra, Guangzhou 510010, Guangdong, Peoples R China.
   [Tian, Ye; Ji, Yichun] Guangzhou Univ Tradit Chinese Med, Baoan Hosp Tradit Chinese Med, Shenzhen 518101, Guangdong, Peoples R China.
   [Ye, Shanyu; Chen, Dongfeng] Guangzhou Univ Chinese Med, Res Ctr Basic Integrat Med, Dept Anat, 232 Waihuan East Rd, Guangzhou 510006, Guangdong, Peoples R China.
C3 Guangzhou University of Chinese Medicine; Southern Theater Command
   General Hospital; Guangzhou University of Chinese Medicine; Guangzhou
   University of Chinese Medicine; Guangzhou University of Chinese Medicine
RP Zhu, ML (corresponding author), Shenzhen Hosp Integrated Tradit Chinese & Western, Tradit Chinese Med Innovat Res Ctr, 3 Shajing St, Shenzhen 518104, Guangdong, Peoples R China.; Chen, DF (corresponding author), Guangzhou Univ Chinese Med, Res Ctr Basic Integrat Med, Dept Anat, 232 Waihuan East Rd, Guangzhou 510006, Guangdong, Peoples R China.
EM cdf27212@21cn.com; meilingzhu2020@126.com
RI Yang, Jing/JFK-4046-2023; LI, Xinrong/GXW-1228-2022
OI Yang, Jing/0009-0004-8274-9863; XINRONG, LI/0000-0003-2775-4067; Zhu,
   Meiling/0000-0003-3798-5547; LI, Zhan/0000-0003-1658-2378
FU Traditional Chinese Medicine Bureau of Guangdong Province, China
   [20203010]; Natural Science Foundation of Guangdong Province
   [2020A151501325]
FX The present study was supported by the Traditional Chinese Medicine
   Bureau of Guangdong Province, China (grant no. 20203010), and the
   Natural Science Foundation of Guangdong Province (grant no.
   2020A151501325).
CR Ambros V, 2004, NATURE, V431, P350, DOI 10.1038/nature02871
   Angelopoulou E, 2019, PHARMACOL RES, V150, DOI 10.1016/j.phrs.2019.104515
   Asci R, 2013, NEUROSCI RES, V77, P121, DOI 10.1016/j.neures.2013.09.003
   Bartel DP, 2018, CELL, V173, P20, DOI 10.1016/j.cell.2018.03.006
   Bartel DP, 2009, CELL, V136, P215, DOI 10.1016/j.cell.2009.01.002
   Bartel DP, 2004, CELL, V116, P281, DOI 10.1016/S0092-8674(04)00045-5
   Bellinger FP, 2012, J PARKINSON DIS, V2, P115, DOI 10.3233/JPD-2012-11052
   BILINSKI T, 1985, BIOCHEM BIOPH RES CO, V130, P533, DOI 10.1016/0006-291X(85)90449-8
   Bonn D, 1996, LANCET, V347, P1614, DOI 10.1016/S0140-6736(96)91094-6
   Borie C, 2002, J NEUROL, V249, P801, DOI 10.1007/s00415-002-0704-6
   Costello DJ, 2004, J NEUROL NEUROSUR PS, V75, P631, DOI 10.1136/jnnp.2003.027441
   De Gregorio R, 2018, STEM CELL REP, V10, P1237, DOI 10.1016/j.stemcr.2018.02.006
   Deumens R, 2002, EXP NEUROL, V175, P303, DOI 10.1006/exnr.2002.7891
   Dixon SJ, 2012, CELL, V149, P1060, DOI 10.1016/j.cell.2012.03.042
   Do Van B, 2016, NEUROBIOL DIS, V94, P169, DOI 10.1016/j.nbd.2016.05.011
   Forcina GC, 2019, PROTEOMICS, V19, DOI 10.1002/pmic.201800311
   Grayson M, 2016, NATURE, V538, pS1, DOI 10.1038/538S1a
   Guiney SJ, 2017, NEUROCHEM INT, V104, P34, DOI 10.1016/j.neuint.2017.01.004
   He HH, 2015, INT J MOL MED, V35, P1587, DOI 10.3892/ijmm.2015.2160
   Jiang H, 2017, MOL NEUROBIOL, V54, P3078, DOI 10.1007/s12035-016-9879-1
   Jin LR, 2018, NEUROSCI LETT, V687, P88, DOI 10.1016/j.neulet.2018.09.034
   Knovich MA, 2009, BLOOD REV, V23, P95, DOI 10.1016/j.blre.2008.08.001
   Lee SJ, 2019, INT J MOL SCI, V20, DOI 10.3390/ijms20246162
   Lei PX, 2019, FRONT PHYSIOL, V10, DOI 10.3389/fphys.2019.00139
   Li ZJ, 2017, SCI REP-UK, V7, DOI 10.1038/srep42627
   Liu NQ, 2014, MOL CELL PROTEOMICS, V13, P1814, DOI 10.1074/mcp.M113.037176
   Livak KJ, 2001, METHODS, V25, P402, DOI 10.1006/meth.2001.1262
   Lu J, 2019, EVID-BASED COMPL ALT, V2019, DOI 10.1155/2019/2735492
   Luo MY, 2018, CELL DEATH DIFFER, V25, P1457, DOI 10.1038/s41418-017-0053-8
   Maiorino M, 2018, ANTIOXID REDOX SIGN, V29, P61, DOI 10.1089/ars.2017.7115
   Miyajima H, 2003, BIOMETALS, V16, P205, DOI 10.1023/A:1020775101654
   Moreau C, 2018, MOVEMENT DISORD, V33, P568, DOI 10.1002/mds.27275
   Muhoberac BB, 2011, BBA-MOL BASIS DIS, V1812, P544, DOI 10.1016/j.bbadis.2010.10.010
   Poewe W, 2019, J PARKINSON DIS, V9, P531, DOI 10.3233/JPD-191605
   Powers KM, 2009, PARKINSONISM RELAT D, V15, P47, DOI 10.1016/j.parkreldis.2008.03.002
   Rhodes SL, 2014, NEUROBIOL DIS, V62, P172, DOI 10.1016/j.nbd.2013.09.019
   Rothblat DS, 2001, J NEUROSCI RES, V65, P254, DOI 10.1002/jnr.1149
   Sammarco MC, 2008, J BIOL CHEM, V283, P4578, DOI 10.1074/jbc.M703456200
   Sangokoya C, 2013, PLOS GENET, V9, DOI 10.1371/journal.pgen.1003408
   Seibt TM, 2019, FREE RADICAL BIO MED, V133, P144, DOI 10.1016/j.freeradbiomed.2018.09.014
   Shpyleva SI, 2011, BREAST CANCER RES TR, V126, P63, DOI 10.1007/s10549-010-0849-4
   Su Y, 2019, BIOL PSYCHIAT, V85, P769, DOI 10.1016/j.biopsych.2018.12.008
   Tian Y, 2020, NEUROTHERAPEUTICS, V17, P1796, DOI 10.1007/s13311-020-00929-z
   Xie Y, 2016, CELL DEATH DIFFER, V23, P369, DOI 10.1038/cdd.2015.158
   Yang WS, 2016, TRENDS CELL BIOL, V26, P165, DOI 10.1016/j.tcb.2015.10.014
   Yang WS, 2014, CELL, V156, P317, DOI 10.1016/j.cell.2013.12.010
NR 46
TC 33
Z9 34
U1 1
U2 37
PU SPANDIDOS PUBL LTD
PI ATHENS
PA POB 18179, ATHENS, 116 10, GREECE
SN 1107-3756
EI 1791-244X
J9 INT J MOL MED
JI Int. J. Mol. Med.
PD APR
PY 2021
VL 47
IS 4
AR 61
DI 10.3892/ijmm.2021.4894
PG 12
WC Medicine, Research & Experimental
WE Science Citation Index Expanded (SCI-EXPANDED)
SC Research & Experimental Medicine
GA QO6MS
UT WOS:000623256000001
PM 33649797
OA Green Published, hybrid
DA 2024-02-29
ER

PT J
AU Paul, S
   Dansithong, W
   Figueroa, KP
   Gandelman, M
   Scoles, DR
   Pulst, SM
AF Paul, Sharan
   Dansithong, Warunee
   Figueroa, Karla P.
   Gandelman, Mandi
   Scoles, Daniel R.
   Pulst, Stefan M.
TI Staufen1 in Human Neurodegeneration
SO ANNALS OF NEUROLOGY
LA English
DT Article; Early Access
ID AMYOTROPHIC-LATERAL-SCLEROSIS; MESSENGER-RNA; STRESS GRANULES;
   POLYGLUTAMINE EXPANSIONS; MOUSE MODELS; AUTOPHAGY; REPEAT; ALS;
   TRANSLATION; DYSFUNCTION
AB Objective Mutations in the ATXN2 gene (CAG expansions >= 32 repeats) can be a rare cause of Parkinson's disease and amyotrophic lateral sclerosis (ALS). We recently reported that the stress granule (SG) protein Staufen1 (STAU1) was overabundant in neurodegenerative disorder spinocerebellar ataxia type 2 (SCA2) patient cells, animal models, and ALS-TDP-43 fibroblasts, and provided a link between SG formation and autophagy. We aimed to test if STAU1 overabundance has a role in the pathogenesis of other neurodegenerative diseases.
   Methods With multiple neurodegenerative patient-derived cell models, animal models, and human postmortem ALS tissue, we evaluate STAU1 function using biochemical and immunohistological analyses.
   Results We demonstrate STAU1 overabundance and increased total and phosphorylated mammalian target of rapamycin (mTOR) in fibroblast cells from patients with ALS with mutations in TDP-43, patients with dementia with PSEN1 mutations, a patient with parkinsonism with MAPT mutation, Huntington's disease (HD) mutations, and SCA2 mutations. Increased STAU1 levels and mTOR activity were seen in human ALS spinal cord tissues as well as in animal models. Changes in STAU1 and mTOR protein levels were post-transcriptional. Exogenous expression of STAU1 in wildtype cells was sufficient to activate mTOR and downstream targets and form SGs. Targeting STAU1 by RNAi normalized mTOR, suggesting a potential role for therapy in diseases associated with STAU1 overabundance.
   Interpretation STAU1 overabundance in neurodegeneration is a common phenomenon associated with hyperactive mTOR. Targeting STAU1 with ASOs or miRNA viral vectors may represent a novel, efficacious therapy for neurodegenerative diseases characterized by overabundant STAU1. ANN NEUROL 2021
C1 [Paul, Sharan; Dansithong, Warunee; Figueroa, Karla P.; Gandelman, Mandi; Scoles, Daniel R.; Pulst, Stefan M.] Univ Utah, Dept Neurol, 175 North Med Dr East,5th Floor, Salt Lake City, UT 84132 USA.
C3 Utah System of Higher Education; University of Utah
RP Pulst, SM (corresponding author), Univ Utah, Dept Neurol, 175 North Med Dr East,5th Floor, Salt Lake City, UT 84132 USA.
EM stefan.pulst@hsc.utah.edu
RI gandelman, mandi/V-7659-2019
OI gandelman, mandi/0000-0003-2697-0390
FU National Institutes of Neurological Disorders and Stroke (NINDS)
   [R37NS033123, R56NS33123, R01NS097903, U01NS103883, R21NS103009]; Target
   ALS Foundation; Harrington Discovery Institute
FX This work was supported by National Institutes of Neurological Disorders
   and Stroke (NINDS) grants R37NS033123 and R56NS33123 to S.M.P.,
   R01NS097903 to D.R.S., and U01NS103883 and R21NS103009 to D.R.S. and
   S.M.P. S.M.P. also received grant support from the Target ALS
   Foundation, and D.R.S. received grant support from the Harrington
   Discovery Institute. The funders had no role in study design, data
   collection, and analysis, decision to publish, or preparation of the
   manuscript.
CR Alami NH, 2014, NEURON, V81, P536, DOI 10.1016/j.neuron.2013.12.018
   Barbee SA, 2006, NEURON, V52, P997, DOI 10.1016/j.neuron.2006.10.028
   Barmada SJ, 2014, NAT CHEM BIOL, V10, P677, DOI 10.1038/nchembio.1563
   Becker LA, 2017, NATURE, V544, P367, DOI 10.1038/nature22038
   Bruzzone L, 2020, EMBO REP, V21, DOI 10.15252/embr.201948425
   Chitiprolu M, 2018, NAT COMMUN, V9, DOI 10.1038/s41467-018-05273-7
   Chu JF, 2019, CELL REP, V29, P3118, DOI 10.1016/j.celrep.2019.10.061
   Dugré-Brisson S, 2005, NUCLEIC ACIDS RES, V33, P4797, DOI 10.1093/nar/gki794
   Elden AC, 2010, NATURE, V466, P1069, DOI 10.1038/nature09320
   FERRANDON D, 1994, CELL, V79, P1221, DOI 10.1016/0092-8674(94)90013-2
   Thomas MG, 2009, J CELL SCI, V122, P563, DOI 10.1242/jcs.038208
   Gandelman M, 2020, CELL DEATH DIFFER, V27, P2942, DOI 10.1038/s41418-020-0553-9
   Gitler AD, 2016, BRAIN RES, V1647, P19, DOI 10.1016/j.brainres.2016.04.004
   Haeusler AR, 2016, NAT REV NEUROSCI, V17, P383, DOI 10.1038/nrn.2016.38
   Hansen ST, 2013, HUM MOL GENET, V22, P271, DOI 10.1093/hmg/dds427
   Harding RJ, 2019, J BIOL CHEM, V294, P6986, DOI 10.1074/jbc.RA118.007204
   Heraud-Farlow JE, 2014, TRENDS NEUROSCI, V37, P470, DOI 10.1016/j.tins.2014.05.009
   Hoover BR, 2010, NEURON, V68, P1067, DOI 10.1016/j.neuron.2010.11.030
   Hu JX, 2009, NAT BIOTECHNOL, V27, P478, DOI 10.1038/nbt.1539
   Igaz LM, 2009, J BIOL CHEM, V284, P8516, DOI 10.1074/jbc.M809462200
   Kiebler MA, 1999, J NEUROSCI, V19, P288, DOI 10.1523/JNEUROSCI.19-01-00288.1999
   Kim HJ, 2013, NATURE, V495, P467, DOI 10.1038/nature11922
   Laplante M, 2012, CELL, V149, P274, DOI 10.1016/j.cell.2012.03.017
   Mackenzie IR, 2017, NEURON, V95, P808, DOI 10.1016/j.neuron.2017.07.025
   Meera P, 2017, ELIFE, V6, DOI 10.7554/eLife.26377
   Meera P, 2016, J PHYSIOL-LONDON, V594, P4653, DOI 10.1113/JP271897
   Monahan Z, 2016, BRAIN RES, V1649, P189, DOI 10.1016/j.brainres.2016.05.022
   Müller-McNicoll M, 2019, J MOL CELL BIOL, V11, P930, DOI 10.1093/jmcb/mjz043
   Neuenschwander AG, 2014, JAMA NEUROL, V71, P1529, DOI 10.1001/jamaneurol.2014.2082
   Park E, 2013, WIRES RNA, V4, P423, DOI 10.1002/wrna.1168
   Paul S, 2018, NAT COMMUN, V9, DOI 10.1038/s41467-018-06041-3
   Pulst SM, 1996, NAT GENET, V14, P269, DOI 10.1038/ng1196-269
   Ravikumar B, 2004, NAT GENET, V36, P585, DOI 10.1038/ng1362
   Scoles DR, 2018, ADV EXP MED BIOL, V1049, P175, DOI 10.1007/978-3-319-71779-1_8
   Scoles DR, 2017, NATURE, V544, P362, DOI 10.1038/nature22044
   STJOHNSTON D, 1991, CELL, V66, P51, DOI 10.1016/0092-8674(91)90138-O
   Sugimoto Y, 2015, NATURE, V519, P491, DOI 10.1038/nature14280
   Tsai PT, 2012, NATURE, V488, P647, DOI 10.1038/nature11310
   Walker AK, 2015, ACTA NEUROPATHOL, V130, P643, DOI 10.1007/s00401-015-1460-x
   Wang IF, 2012, P NATL ACAD SCI USA, V109, P15024, DOI 10.1073/pnas.1206362109
   Wheeler JR, 2016, ELIFE, V5, DOI 10.7554/eLife.18413
   Wils H, 2010, P NATL ACAD SCI USA, V107, P3858, DOI 10.1073/pnas.0912417107
NR 42
TC 15
Z9 17
U1 4
U2 10
PU WILEY
PI HOBOKEN
PA 111 RIVER ST, HOBOKEN 07030-5774, NJ USA
SN 0364-5134
EI 1531-8249
J9 ANN NEUROL
JI Ann. Neurol.
PD 2021 JUN
PY 2021
VL 89
IS 6
BP 1114
EP 1128
DI 10.1002/ana.26069
EA APR 2021
PG 15
WC Clinical Neurology; Neurosciences
WE Science Citation Index Expanded (SCI-EXPANDED)
SC Neurosciences & Neurology
GA SD0IV
UT WOS:000637862900001
PM 33745139
OA Green Accepted
DA 2024-02-29
ER

PT J
AU Tufekci, KU
   Ercan, I
   Isci, KB
   Olcum, M
   Tastan, B
   Gonul, CP
   Genc, K
   Genc, S
AF Tufekci, Kemal Ugur
   Ercan, Ilkcan
   Isci, Kamer Burak
   Olcum, Melis
   Tastan, Bora
   Gonul, Ceren Perihan
   Genc, Kursad
   Genc, Sermin
TI Sulforaphane inhibits NLRP3 inflammasome activation in microglia through
   Nrf2-mediated miRNA alteration
SO IMMUNOLOGY LETTERS
LA English
DT Article; Early Access
DE Sulforaphane; NLRP3 inflammasome; Microglia; Nrf2; Pyroptosis; microRNA
ID KAPPA-B; EXPRESSION; MICRORNA
AB The NLRP3 inflammasome is a multiprotein complex that activates caspase-1 and triggers the release of the proinflammatory cytokines IL-1 beta and IL-18 in response to diverse signals. Although inflammasome activation plays critical roles against various pathogens in host defense, overactivation of inflammasome contributes to the pathogenesis of inflammatory diseases, including acute CNS injuries and chronic neurodegenerative diseases such as Alzheimer's disease and Parkinson's disease. In the current study, we demonstrated that Sulforaphane (SFN), a dietary natural product, inhibits NLRP3 inflammasome mediated IL-1 beta and IL-18 secretion and pyroptosis in murine microglial cells. SFN decreased the secretion of IL-1 beta and IL-18, and their mRNA levels in LPS primed microglia triggered by ATP. SFN suppressed the overexpression of cleaved caspase-1 and NLRP3 protein expressions as measured by caspase activity assay and western blot, respectively. SFN also prevented caspase-1 dependent pyroptotic cell death in microglia. Our data indicate that SFN suppresses NLRP3 inflammasome via the inhibition of NF-kappa B nuclear translocation and Nrf2 mediated miRNAs expression modulation in murine microglia.
C1 [Tufekci, Kemal Ugur; Ercan, Ilkcan; Isci, Kamer Burak; Olcum, Melis; Tastan, Bora; Gonul, Ceren Perihan; Genc, Sermin] Izmir Biomed & Genome Ctr IBG, Izmir, Turkey.
   [Tufekci, Kemal Ugur] Izmir Democracy Univ, Vocat Sch Hlth Serv, Izmir, Turkey.
   [Ercan, Ilkcan; Tastan, Bora; Gonul, Ceren Perihan; Genc, Sermin] Dokuz Eylul Univ, Izmir Int Biomed & Genome Inst, Izmir, Turkey.
   [Isci, Kamer Burak; Genc, Kursad; Genc, Sermin] Dokuz Eylul Univ, Hlth Sci Inst, Dept Neurosci, Izmir, Turkey.
C3 Izmir Democracy University; Dokuz Eylul University; Dokuz Eylul
   University
RP Genc, S (corresponding author), Izmir Biomed & Genome Ctr, TR-35340 Izmir, Turkey.
EM sermin.genc@deu.edu.tr
RI Tastan, Bora/AAE-3950-2020; Genc, Sermin/AAG-5348-2019; genç,
   şermin/JZD-5912-2024; ercan, ilkcan/JMP-4587-2023; Gönül, Ceren
   Perihan/ACD-1681-2022; Tufekci, Kemal Ugur/A-2850-2014; Olcum,
   Melis/AAB-9561-2021
OI Genc, Sermin/0000-0001-6126-7460; Tufekci, Kemal
   Ugur/0000-0003-0935-1360; Olcum, Melis/0000-0001-6159-981X; GONUL, CEREN
   PERIHAN/0000-0002-1888-1024; TASTAN, Bora/0000-0001-6189-7227; Ercan,
   Ilkcan/0000-0003-3759-3279
FU Scientific and Technological Research Council of Turkey (TUBITAK)
   [214S171]
FX This study received financial support from The Scientific and
   Technological Research Council of Turkey (TUBITAK) (Project number
   214S171).
CR Afonina IS, 2017, NAT IMMUNOL, V18, P861, DOI 10.1038/ni.3772
   Ahmadi Z, 2020, FUND CLIN PHARMACOL, V34, P11, DOI 10.1111/fcp.12498
   An YW, 2016, NEUROBIOL AGING, V38, P1, DOI 10.1016/j.neurobiolaging.2015.10.016
   Ashrafizadeh M., 2020, BIOMOLECULES, V10
   Ashrafizadeh M, 2021, EUR J PHARMACOL, V892, DOI 10.1016/j.ejphar.2020.173660
   Ashrafizadeh M, 2020, LIFE SCI, V256, DOI 10.1016/j.lfs.2020.117984
   Ashrafizadeh M, 2020, BIOL TRACE ELEM RES, V197, P52, DOI 10.1007/s12011-019-01980-4
   Ashrafizadeh M, 2020, J CELL BIOCHEM, V121, P1575, DOI 10.1002/jcb.29392
   Bai Y, 2015, OXID MED CELL LONGEV, V2015, DOI 10.1155/2015/407580
   Bauernfeind F, 2012, J IMMUNOL, V189, P4175, DOI 10.4049/jimmunol.1201516
   Brandenburg LO, 2010, INFLAMM RES, V59, P443, DOI 10.1007/s00011-009-0116-5
   Buvelot H, 2019, METHODS MOL BIOL, V1982, P17, DOI 10.1007/978-1-4939-9424-3_2
   Chen XL, 2019, CELL DEATH DIS, V10, DOI 10.1038/s41419-019-2157-1
   Dunn JD, 2015, REDOX BIOL, V6, P472, DOI 10.1016/j.redox.2015.09.005
   Eren E, 2018, FRONT IMMUNOL, V9, DOI 10.3389/fimmu.2018.00036
   Farkhondeh T, 2020, BIOMED PHARMACOTHER, V127, DOI 10.1016/j.biopha.2020.110234
   Galloway DA, 2019, GLIA, V67, P857, DOI 10.1002/glia.23576
   Geisel J, 2014, J IMMUNOL, V192, P3530, DOI 10.4049/jimmunol.1300556
   Greaney AJ, 2016, J LEUKOCYTE BIOL, V99, P189, DOI 10.1189/jlb.3A0415-155RR
   Haneklaus M, 2013, J INTERN MED, V274, P215, DOI 10.1111/joim.12099
   Henn A, 2009, ALTEX-ALTERN TIEREXP, V26, P83
   Huang C, 2019, EUR J PHARMACOL, V853, P153, DOI 10.1016/j.ejphar.2019.03.010
   Hung CN, 2014, J MED FOOD, V17, P1095, DOI 10.1089/jmf.2013.2901
   Iborra M, 2012, AUTOIMMUN REV, V11, P305, DOI 10.1016/j.autrev.2010.07.002
   Lee J, 2016, CELL IMMUNOL, V306, P53, DOI 10.1016/j.cellimm.2016.07.007
   Livak KJ, 2001, METHODS, V25, P402, DOI 10.1006/meth.2001.1262
   Ma FY, 2017, PHARM BIOL, V55, P1263, DOI 10.1080/13880209.2017.1297838
   Martinon F, 2002, MOL CELL, V10, P417, DOI 10.1016/S1097-2765(02)00599-3
   Muradov M K, 1990, Zh Vopr Neirokhir Im N N Burdenko, P9
   Nahid MA, 2011, CELL MOL IMMUNOL, V8, P388, DOI 10.1038/cmi.2011.26
   Neudecker V, 2017, J EXP MED, V214, P1737, DOI 10.1084/jem.20160462
   Olcum M, 2020, PHYTOMEDICINE, V75, DOI 10.1016/j.phymed.2020.153238
   Park HS, 2004, J IMMUNOL, V173, P3589, DOI 10.4049/jimmunol.173.6.3589
   Rafiei H, 2020, PHYTOTHER RES, V34, P721, DOI 10.1002/ptr.6572
   RIGHI M, 1989, EUR J IMMUNOL, V19, P1443, DOI 10.1002/eji.1830190815
   Schneider CA, 2012, NAT METHODS, V9, P671, DOI 10.1038/nmeth.2089
   Sharma D, 2016, J CELL BIOL, V213, P617, DOI 10.1083/jcb.201602089
   Sies H, 2017, ANNU REV BIOCHEM, V86, P715, DOI 10.1146/annurev-biochem-061516-045037
   Sivandzade F, 2019, REDOX BIOL, V21, DOI 10.1016/j.redox.2018.11.017
   Smith AM, 2014, TRENDS NEUROSCI, V37, P125, DOI 10.1016/j.tins.2013.12.001
   Stansley B, 2012, J NEUROINFLAMM, V9, DOI 10.1186/1742-2094-9-115
   Tili E, 2010, CARCINOGENESIS, V31, P1561, DOI 10.1093/carcin/bgq143
   Tüfekci KU, 2014, METHODS MOL BIOL, V1107, P15, DOI 10.1007/978-1-62703-748-8_2
   Uddin MS, 2020, SCI TOTAL ENVIRON, V707, DOI 10.1016/j.scitotenv.2019.135624
   Xue YS, 2019, TRENDS IMMUNOL, V40, P1035, DOI 10.1016/j.it.2019.09.005
NR 45
TC 21
Z9 24
U1 5
U2 15
PU ELSEVIER
PI AMSTERDAM
PA RADARWEG 29, 1043 NX AMSTERDAM, NETHERLANDS
SN 0165-2478
EI 1879-0542
J9 IMMUNOL LETT
JI Immunol. Lett.
PD 2021 MAY
PY 2021
VL 233
BP 20
EP 30
DI 10.1016/j.imlet.2021.03.004
EA APR 2021
PG 11
WC Immunology
WE Science Citation Index Expanded (SCI-EXPANDED)
SC Immunology
GA RN2ID
UT WOS:000640174600004
PM 33711331
DA 2024-02-29
ER

PT J
AU Li, Q
   Liu, SQ
   Yan, JS
   Sun, MZ
   Greenaway, FT
AF Li, Qian
   Liu, Shuqing
   Yan, Jinsong
   Sun, Ming-Zhong
   Greenaway, Frederick T.
TI The potential role of miR-124-3p in tumorigenesis and other related
   diseases
SO MOLECULAR BIOLOGY REPORTS
LA English
DT Review; Early Access
DE miR-124-3p; Cancer; Disease; Function; Mechanism
ID BREAST-CANCER; NONCODING RNAS; GASTRIC-CANCER; MIRNA; PROMOTES;
   PROLIFERATION; MICRORNAS; INVASION; PATHWAY; GROWTH
AB MicroRNAs (miRNAs) are a class of single-stranded noncoding and endogenous RNA molecules with a length of 18-25 nucleotides. Previous work has shown that miR-124-3p leads to malignant progression of cancer including cell apoptosis, migration, invasion, drug resistance, and also recovers neural function, affects adipogenic differentiation, facilitates wound healing through control of various target genes. miR-124-3p has been mainly previously characterized as a tumor suppressor regulating tumorigenesis and progression in several cancers, such as hepatocellular carcinoma (HCC), gastric cancer (GC), bladder cancer, ovarian cancer (OC), and leukemia, as a tumor promotor in breast cancer (BC), and it has been also widely studied in a variety of neurological diseases, like Parkinson's disease (PD), dementia and Alzheimer's disease (AD), and cardiovascular diseases, ulcerative colitis (UC), acute respiratory distress syndrome (ARDS). To lay the groundwork for future therapeutic strategies, in this review we mainly focus on the most recent years of literature on the functions of miR-124-3p in related major cancers, as well as its downstream target genes. Although current work as yet provides an incomplete picture, miR-124-3p is still worthy of more attention as a practical and effective clinical biomarker.
C1 [Li, Qian; Sun, Ming-Zhong] Dalian Med Univ, Coll Basic Med Sci, Dept Biotechnol, Lvshun Southern Rd, Dalian 116044, Peoples R China.
   [Liu, Shuqing] Dalian Med Univ, Coll Basic Med Sci, Dept Biochem, Lvshun Southern Rd, Dalian 116044, Peoples R China.
   [Li, Qian; Liu, Shuqing; Yan, Jinsong; Sun, Ming-Zhong] Dalian Med Univ, Diamond Bay Inst Hematol, Dept Hematol, Dalian Key Lab Hematol,Affiliated Hosp 2, Dalian 116027, Peoples R China.
   [Greenaway, Frederick T.] Clark Univ, Carlson Sch Chem & Biochem, Worcester, MA 01610 USA.
C3 Dalian Medical University; Dalian Medical University; Dalian Medical
   University; Clark University
RP Sun, MZ (corresponding author), Dalian Med Univ, Coll Basic Med Sci, Dept Biotechnol, Lvshun Southern Rd, Dalian 116044, Peoples R China.; Liu, SQ (corresponding author), Dalian Med Univ, Coll Basic Med Sci, Dept Biochem, Lvshun Southern Rd, Dalian 116044, Peoples R China.; Liu, SQ; Sun, MZ (corresponding author), Dalian Med Univ, Diamond Bay Inst Hematol, Dept Hematol, Dalian Key Lab Hematol,Affiliated Hosp 2, Dalian 116027, Peoples R China.
EM lsqsmz@163.com; smzlsq@163.com
RI Zhang, Mengqi/IWU-9043-2023; Yan, J-S/ABC-6784-2020
OI Yan, J-S/0000-0003-4109-2602
FU National Natural Science Foundation of China [81672737]
FX National Natural Science Foundation of China, Grant/Award Number:
   81672737.
CR Angelopoulou E, 2019, PHARMACOL RES, V150, DOI 10.1016/j.phrs.2019.104515
   Bader AG, 2011, GENE THER, V18, P1121, DOI 10.1038/gt.2011.79
   Bahlakeh G, 2021, J CELL PHYSIOL, V236, P806, DOI 10.1002/jcp.29908
   Ben Gacem R, 2014, TUMOR BIOL, V35, P4047, DOI 10.1007/s13277-013-1530-4
   Chai YQ, 2016, CANCER MED-US, V5, P1588, DOI 10.1002/cam4.710
   Chatterjee N, 2019, TRENDS CANCER, V5, P170, DOI 10.1016/j.trecan.2019.02.003
   Chen ZY, 2022, GENE THER, V29, P193, DOI 10.1038/s41434-020-0176-2
   Cui RJ, 2019, CANCER MED-US, V8, P6358, DOI 10.1002/cam4.2482
   Daugaard I, 2017, TRENDS GENET, V33, P208, DOI 10.1016/j.tig.2017.01.003
   Deng XH, 2020, ONCOTARGETS THER, V13, P5375, DOI 10.2147/OTT.S242342
   Dong RF, 2018, J CELL BIOCHEM, V119, P269, DOI 10.1002/jcb.26170
   Dornan D, 2010, CURR BIOL, V20, pR812, DOI 10.1016/j.cub.2010.08.040
   Du TH, 2020, ONCOTARGETS THER, V13, P7075, DOI 10.2147/OTT.S255226
   Du Y, 2020, CANCER CELL INT, V20, DOI 10.1186/s12935-020-1129-y
   Feng RM, 2019, CANCER COMMUN, V39, DOI 10.1186/s40880-019-0368-6
   Fu WJ, 2019, ARCH MED SCI, V15, P1154, DOI 10.5114/aoms.2018.78743
   Gao C, 2020, PATHOL ONCOL RES, V26, P947, DOI 10.1007/s12253-019-00597-1
   Garofalo M, 2008, CURR OPIN PHARMACOL, V8, P661, DOI 10.1016/j.coph.2008.06.005
   Ghafouri-Fard S, 2020, EXP MOL PATHOL, V113, DOI 10.1016/j.yexmp.2020.104381
   Gholipour E, 2020, BIOFACTORS, V46, P698, DOI 10.1002/biof.1669
   Gov E, 2017, OMICS, V21, P603, DOI 10.1089/omi.2017.0115
   Guo QR, 2020, FRONT ONCOL, V10, DOI 10.3389/fonc.2020.00472
   Han D, 2020, FRONT PHARMACOL, V10, DOI 10.3389/fphar.2019.01555
   Hao NB, 2017, ONCOTARGET, V8, P81572, DOI 10.18632/oncotarget.19197
   He RQ, 2018, ONCOL LETT, V15, P5517, DOI 10.3892/ol.2018.8045
   Hu DL, 2019, GENE, V690, P81, DOI 10.1016/j.gene.2018.11.073
   Hu D, 2019, GENET TEST MOL BIOMA, V23, P156, DOI 10.1089/gtmb.2018.0259
   Hu GR, 2019, MOL MED REP, V20, P3379, DOI 10.3892/mmr.2019.10565
   Hu XX, 2019, BIOCHEM BIOPH RES CO, V514, P1009, DOI 10.1016/j.bbrc.2019.05.024
   Huang HG, 2020, EUR REV MED PHARMACO, V24, P4232, DOI 10.26355/eurrev_202004_21003
   Jemal A, 2011, CA-CANCER J CLIN, V61, P134, DOI [10.3322/caac.21492, 10.3322/caac.20107, 10.3322/caac.20115]
   Jia XQ, 2019, CANCER MED-US, V8, P5638, DOI 10.1002/cam4.2489
   Jin J, 2019, AM J PHYSIOL-CELL PH, V317, pC1001, DOI 10.1152/ajpcell.00319.2018
   Juzwik CA, 2019, PROG NEUROBIOL, V182, DOI 10.1016/j.pneurobio.2019.101664
   Lee YT, 2018, EUR J PHARMACOL, V834, P188, DOI 10.1016/j.ejphar.2018.07.034
   Li H, 2020, BRAIN RES BULL, V165, P228, DOI 10.1016/j.brainresbull.2020.09.025
   Li SF, 2018, CELL DEATH DIS, V9, DOI 10.1038/s41419-018-0699-2
   Li TY, 2019, CANCER MANAG RES, V11, P9353, DOI 10.2147/CMAR.S219689
   Li Yong-Jun, 2019, Zhongguo Shi Yan Xue Ye Xue Za Zhi, V27, P1344, DOI 10.19746/j.cnki.issn.1009-2137.2019.04.059
   Li YY, 2020, CELL BIOCHEM FUNCT, V38, P1079, DOI 10.1002/cbf.3551
   Liang YP, 2019, J BIOENERG BIOMEMBR, V51, P381, DOI 10.1007/s10863-019-09812-9
   Liang YF, 2020, BIOSCIENCE REP, V40, DOI 10.1042/BSR20192132
   Lin SL, 2020, CELLS-BASEL, V9, DOI 10.3390/cells9061504
   Liu CX, 2019, ONCOTARGETS THER, V12, P8455, DOI 10.2147/OTT.S215819
   Liu F, 2018, BIOMED REP, V9, P147, DOI 10.3892/br.2018.1113
   Liu KQ, 2019, AM J PHYSIOL-ENDOC M, V316, pE635, DOI 10.1152/ajpendo.00405.2018
   Liu XR, 2018, MOL CANCER, V17, DOI 10.1186/s12943-018-0838-5
   Liu YY, 2019, BIOSCIENCE REP, V39, DOI 10.1042/BSR20193045
   Liu YX, 2016, J HEMATOL ONCOL, V9, DOI 10.1186/s13045-016-0300-3
   Long HD, 2018, MOL BIOL REP, V45, P2615, DOI 10.1007/s11033-018-4431-1
   Lu Y, 2020, J CELL BIOCHEM, V121, P4838, DOI 10.1002/jcb.29711
   Luo Y, 2020, J CELL MOL MED, V24, P11330, DOI 10.1111/jcmm.15726
   Lv LC, 2021, J HUM HYPERTENS, V35, P696, DOI 10.1038/s41371-020-0381-x
   Lv YQ, 2019, ARTIF CELL NANOMED B, V47, P2083, DOI 10.1080/21691401.2019.1617727
   Martin-Gonzalez P, 2020, INSIGHTS IMAGING, V11, DOI 10.1186/s13244-020-00895-2
   McGuire A, 2015, CANCER METAST REV, V34, P145, DOI 10.1007/s10555-015-9551-7
   Melo SA, 2012, CLIN CANCER RES, V18, P4234, DOI 10.1158/1078-0432.CCR-11-2010
   Min FY, 2020, J CELL BIOCHEM, V121, P1963, DOI 10.1002/jcb.29431
   Mobini K, 2020, CELL J, V22, P115, DOI 10.22074/cellj.2020.6549
   Pan Y, 2018, DOMEST ANIM ENDOCRIN, V65, P17, DOI 10.1016/j.domaniend.2018.05.002
   Pan YY, 2018, BIOCHEM BIOPH RES CO, V495, P1769, DOI 10.1016/j.bbrc.2017.12.046
   Petri BJ, 2020, CANCER METAST REV, V39, P837, DOI 10.1007/s10555-020-09905-7
   Qadir MI, 2017, CRIT REV EUKAR GENE, V27, P197, DOI 10.1615/CritRevEukaryotGeneExpr.2017019494
   Qi YY, 2020, IUBMB LIFE, V72, P452, DOI 10.1002/iub.2171
   Qi ZL, 2020, EBIOMEDICINE, V51, DOI 10.1016/j.ebiom.2019.102604
   Qiao CY, 2020, EUR REV MED PHARMACO, V24, P200, DOI 10.26355/eurrev_202001_19912
   Reyes-Long S, 2020, MOL BIOL REP, V47, P7265, DOI 10.1007/s11033-020-05700-3
   Sartorius K, 2018, FRONT BIOSCI-LANDMRK, V23, P1701, DOI 10.2741/4668
   Shin VY, 2014, WORLD J GASTROENTERO, V20, P10432, DOI 10.3748/wjg.v20.i30.10432
   Sun CB, 2020, WORLD J GASTRO ONCOL, V12, DOI 10.4251/wjgo.v12.i4.394
   Sun Y, 2020, CELL BIOCHEM FUNCT, V38, P1017, DOI 10.1002/cbf.3532
   Tang LX, 2018, BIOCHEM BIOPH RES CO, V505, P578, DOI 10.1016/j.bbrc.2018.09.146
   Tao J, 2020, PLACENTA, V101, P176, DOI 10.1016/j.placenta.2020.08.011
   Wallace JA, 2017, BLOOD, V130, P1290, DOI 10.1182/blood-2016-10-697698
   Wang HH, 2020, INT J CLIN EXP PATHO, V13, P357
   Wang HY, 2020, INT J MOL SCI, V21, DOI 10.3390/ijms21155353
   Wang JR, 2019, CANCER BIOMARK, V24, P159, DOI 10.3233/CBM-182000
   Wang ZS, 2019, J CELL MOL MED, V23, P4770, DOI 10.1111/jcmm.14365
   Wu Q, 2020, PATHOL RES PRACT, V216, DOI 10.1016/j.prp.2019.152762
   Wu SG, 2019, CANCERS, V11, DOI 10.3390/cancers11020265
   Xiong L, 2020, CANCER BIOTHER RADIO, V35, P720, DOI 10.1089/cbr.2019.3017
   Yan GL, 2019, AM J CANCER RES, V9, P585
   Yan KQ, 2020, AGING-US, V12, P8880, DOI 10.18632/aging.103007
   Yang TX, 2019, IUBMB LIFE, V71, P134, DOI 10.1002/iub.1947
   Yang WH, 2020, J CLIN LAB ANAL, V34, DOI 10.1002/jcla.23266
   Zahedipour F, 2020, EUR J PHARMACOL, V877, DOI 10.1016/j.ejphar.2020.173094
   Zeng B, 2019, BMC CANCER, V19, DOI 10.1186/s12885-019-5815-x
   Zhai CN, 2020, ADV CLIN EXP MED, V29, P803, DOI 10.17219/acem/121926
   Zhang Feng-Juan, 2020, Zhongguo Shi Yan Xue Ye Xue Za Zhi, V28, P789, DOI 10.19746/j.cnki.issn.1009-2137.2020.03.012
   Zhang L, 2018, ONCOL LETT, V15, P984, DOI 10.3892/ol.2017.7358
   Zheng K, 2020, EUR REV MED PHARMACO, V24, P7634, DOI 10.26355/eurrev_202007_22264
   Zhong D, 2020, TECHNOL CANCER RES T, V19, DOI 10.1177/1533033820967473
   Zhou YJ, 2019, J ALZHEIMERS DIS, V67, P571, DOI 10.3233/JAD-181053
   Zo RB, 2019, J CELL PHYSIOL, V234, P464, DOI 10.1002/jcp.26591
NR 94
TC 11
Z9 13
U1 1
U2 19
PU SPRINGER
PI DORDRECHT
PA VAN GODEWIJCKSTRAAT 30, 3311 GZ DORDRECHT, NETHERLANDS
SN 0301-4851
EI 1573-4978
J9 MOL BIOL REP
JI Mol. Biol. Rep.
PD 2021 APR
PY 2021
VL 48
IS 4
BP 3579
EP 3591
DI 10.1007/s11033-021-06347-4
EA APR 2021
PG 13
WC Biochemistry & Molecular Biology
WE Science Citation Index Expanded (SCI-EXPANDED)
SC Biochemistry & Molecular Biology
GA SM1SG
UT WOS:000641648600001
PM 33877528
DA 2024-02-29
ER

PT J
AU Izco, M
   Vettorazzi, A
   Forcen, R
   Blesa, J
   de Toro, M
   Alvarez-Herrera, N
   Cooper, JM
   Gonzalez-Peñas, E
   de Cerain, AL
   Alvarez-Erviti, L
AF Izco, Maria
   Vettorazzi, Ariane
   Forcen, Raquel
   Blesa, Javier
   de Toro, Maria
   Alvarez-Herrera, Natalia
   Cooper, J. Mark
   Gonzalez-Penas, Elena
   de Cerain, Adela Lopez
   Alvarez-Erviti, Lydia
TI Oral subchronic exposure to the mycotoxin ochratoxin A induces key
   pathological features of Parkinson's disease in mice six months after
   the end of the treatment
SO FOOD AND CHEMICAL TOXICOLOGY
LA English
DT Article; Early Access
DE Parkinson's disease; Alpha-synuclein; Ochratoxin A; Gut-brain axis;
   Chaperone-mediated autophagy; LAMP-2A
ID CHAPERONE-MEDIATED AUTOPHAGY; ENVIRONMENTAL TOXINS; PESTICIDE EXPOSURE;
   RAT-BRAIN; ROTENONE; SYSTEM; RISK; NEURODEGENERATION; CYTOTOXICITY;
   PROGRESSION
AB Some epidemiological studies with different levels of evidence have pointed to a higher risk of Parkinson's disease (PD) after exposure to environmental toxicants. A practically unexplored potential etiological factor is a group of naturally-occurring fungal secondary metabolites called mycotoxins. The mycotoxin ochratoxin A (OTA) has been reported to be neurotoxic in mice. To further identify if OTA exposure could have a role in PD pathology, Balb/c mice were orally treated with OTA (0.21, 0.5 mg/kg bw) four weeks and left for six months under normal diet. Effects of OTA on the onset, progression of alpha-synuclein pathology and development of motor deficits were evaluated. Immunohistochemical and biochemical analyses showed that oral subchronic OTA treatment induced loss of striatal dopaminergic innervation and dopaminergic cell dysfunction responsible for motor impairments. Phosphorylated alpha-synuclein levels were increased in gut and brain. LAMP-2A protein was decreased in tissues showing alpha-synuclein pathology. Cell cultures exposed to OTA exhibited decreased LAMP-2A protein, impairment of chaperone-mediated autophagy and decreased alpha-synuclein turnover which was linked to miRNAs deregulation, all reminiscent of PD. These results support the hypothesis that oral exposure to low OTA doses in mice can lead to biochemical and pathological changes reported in PD.
C1 [Izco, Maria; Forcen, Raquel; Alvarez-Herrera, Natalia; Alvarez-Erviti, Lydia] Ctr Biomed Res La Rioja CIBIR, Lab Mol Neurobiol, Piqueras 98,3rd Floor, Logrono 26006, Spain.
   [Vettorazzi, Ariane; de Cerain, Adela Lopez] Univ Navarra, Dept Pharmacol & Toxicol, MITOX Res Grp, Pamplona 31008, Spain.
   [Vettorazzi, Ariane; de Cerain, Adela Lopez] Navarra Inst Hlth Res, IdiSNA, Pamplona 31008, Spain.
   [Blesa, Javier] Hosp Univ HM Puerta Sur, HM CINAC, Av Carlos V 7, Madrid 28938, Spain.
   [de Toro, Maria] Ctr Biomed Res La Rioja CIBIR, Genom & Bioinformat Core Facil, Logrono, Spain.
   [Cooper, J. Mark] UCL, Dept Clin & Movement Neurosci, Inst Neurol, Gower St, London, England.
   [Gonzalez-Penas, Elena] Univ Navarra, Dept Pharmaceut Technol & Chem, Pamplona 31008, Spain.
C3 University of Navarra; University of London; University College London;
   University of Navarra
RP Alvarez-Erviti, L (corresponding author), Ctr Biomed Res La Rioja CIBIR, Lab Mol Neurobiol, Piqueras 98,3rd Floor, Logrono 26006, Spain.; Vettorazzi, A (corresponding author), Univ Navarra, Dept Pharmacol & Toxicol, MITOX Res Grp, Pamplona 31008, Spain.; Vettorazzi, A (corresponding author), Navarra Inst Hlth Res, IdiSNA, Pamplona 31008, Spain.
EM mizco@riojasalud.es; avettora@unav.es; r.forcen.90@gmail.com;
   jblesa.hmcinac@hmhospitales.com; mthernando@riojasalud.es;
   nalvarezhe@gmail.com; jmark.cooper@ucl.ac.uk; mgpenas@unav.es;
   acerain@unav.es; laerviti@riojasalud.es
RI de Toro, María/J-7170-2012; Vettorazzi, Ariane/M-1405-2014; Izco,
   María/ABB-2470-2021; Alvarez-Erviti, Lydia/AAW-5850-2021; Blesa,
   Javier/GLQ-5299-2022; Lopez de Cerain, Adela/L-4572-2014
OI de Toro, María/0000-0003-3329-0203; Vettorazzi,
   Ariane/0000-0001-9182-8417; Blesa, Javier/0000-0002-4257-1325;
   Alvarez-Erviti, Lydia/0000-0002-1238-9442; Alvarez-Herrera,
   Natalia/0000-0002-4898-2133; Lopez de Cerain, Adela/0000-0002-2085-1289;
   Izco, Maria/0000-0003-4807-6779
FU European Regional Development Fund (ERDF) "A way to make Europe"
   [6FRSABC008]; Government of Navarra [43]; European Regional Development
   Fund (ERDF under Operational Programme for Navarra, 2014-2020);
   Ministerio de Economia, Industria y Competitividad, Agencia Estatal de
   Investigacion [AGL2017-85732-R]; Miguel Servet contract from ISCIII
   [CP15/00200, CP19/00200]
FX This study was funded by European Regional Development Fund (ERDF) "A
   way to make Europe" (6FRSABC008), the Government of Navarra (Project-43,
   2019 modality A) and European Regional Development Fund (ERDF under
   Operational Programme for Navarra, 2014-2020). Chromatographic studies
   were funded by the "Ministerio de Economia, Industria y Competitividad,
   Agencia Estatal de Investigacion" (AGL2017-85732-R) (MINECO/AEI/FEDER,
   UE). L.A.E is supported by a Miguel Servet contract (CP15/00200) from
   ISCIII. F.J.B is supported by a Miguel Servet contract (CP19/00200) from
   ISCIII.
CR Chilaka CA, 2020, FOODS, V9, DOI 10.3390/foods9111585
   Alvarez-Erviti L, 2013, CELL DEATH DIS, V4, DOI 10.1038/cddis.2013.73
   Alvarez-Erviti L, 2010, ARCH NEUROL-CHICAGO, V67, P1464, DOI 10.1001/archneurol.2010.198
   Andrés-León E, 2016, SCI REP-UK, V6, DOI 10.1038/srep25749
   [Anonymous], 2016, REP CARC
   Anselmi L, 2018, NPJ PARKINSON DIS, V4, DOI 10.1038/s41531-018-0066-0
   Arce-López B, 2020, TOXINS, V12, DOI 10.3390/toxins12030147
   Barlow S., 2008, WHO FOOD ADDITIVES S, V59, P357
   Barlow S, 2007, EFSA J, V5, DOI 10.2903/j.efsa.2007.438
   Belmadani A, 1998, ARCH TOXICOL, V72, P656, DOI 10.1007/s002040050557
   Belmadani A, 1998, HUM EXP TOXICOL, V17, P380, DOI 10.1191/096032798678908981
   Betarbet R, 2000, NAT NEUROSCI, V3, P1301, DOI 10.1038/81834
   Bhat PV, 2018, NEUROCHEM INT, V118, P252, DOI 10.1016/j.neuint.2018.04.003
   Braak H, 2003, NEUROBIOL AGING, V24, P197, DOI 10.1016/S0197-4580(02)00065-9
   Braak H, 2006, MOVEMENT DISORD, V21, P2042, DOI 10.1002/mds.21065
   Brichta L, 2015, NAT NEUROSCI, V18, P1325, DOI 10.1038/nn.4070
   Brooks AI, 1999, BRAIN RES, V823, P1, DOI 10.1016/S0006-8993(98)01192-5
   Cersosimo MG, 2013, J NEUROL, V260, P1332, DOI 10.1007/s00415-012-6801-2
   Chen HL, 2018, J PARKINSON DIS, V8, pS9, DOI 10.3233/JPD-181493
   Comi C, 2014, PARKINSONISM RELAT D, V20, P1329, DOI 10.1016/j.parkreldis.2014.10.010
   Costa J, 2019, FRONT BIOENG BIOTECH, V7, DOI 10.3389/fbioe.2019.00144
   Dellafiora L, 2017, TOXINS, V9, DOI 10.3390/toxins9010018
   Dortant PM, 2001, FOOD CHEM TOXICOL, V39, P55, DOI 10.1016/S0278-6915(00)00107-1
   Drolet RE, 2009, NEUROBIOL DIS, V36, P96, DOI 10.1016/j.nbd.2009.06.017
   EFSA CONTAM Panel (EFSA Panel on Contaminants in the Food Chain), 2020, EFSA J, V18, P150
   Eskola M, 2020, CRIT REV FOOD SCI, V60, P2773, DOI 10.1080/10408398.2019.1658570
   FEARNLEY JM, 1991, BRAIN, V114, P2283, DOI 10.1093/brain/114.5.2283
   Goldman SM, 2014, ANNU REV PHARMACOL, V54, P141, DOI 10.1146/annurev-pharmtox-011613-135937
   Gorell JM, 1998, NEUROLOGY, V50, P1346, DOI 10.1212/WNL.50.5.1346
   Hatcher JM, 2008, TRENDS PHARMACOL SCI, V29, P322, DOI 10.1016/j.tips.2008.03.007
   Hawkes CH, 2007, NEUROPATH APPL NEURO, V33, P599, DOI 10.1111/j.1365-2990.2007.00874.x
   Hong JT, 2002, J TOXICOL ENV HEAL A, V65, P407, DOI 10.1080/15287390252808073
   INT AGCY RES CANC, 1993, IARC MONOG EVAL CARC, V56, P245
   Ito T, 2013, EXP TOXICOL PATHOL, V65, P121, DOI 10.1016/j.etp.2011.06.009
   Janik E, 2020, INT J MOL SCI, V21, DOI 10.3390/ijms21218187
   Johnson ME, 2019, TRENDS NEUROSCI, V42, P4, DOI 10.1016/j.tins.2018.09.007
   Johnson ME, 2018, NEUROTOXICOLOGY, V65, P174, DOI 10.1016/j.neuro.2018.02.013
   Kett LR, 2015, J NEUROSCI, V35, P5724, DOI 10.1523/JNEUROSCI.0632-14.2015
   Khezri A, 2018, ENVIRON POLLUT, V242, P500, DOI 10.1016/j.envpol.2018.07.010
   Kim S, 2019, NEURON, V103, P627, DOI 10.1016/j.neuron.2019.05.035
   Kuo YM, 2010, HUM MOL GENET, V19, P1633, DOI 10.1093/hmg/ddq038
   LANGSTON JW, 1983, NEW ENGL J MED, V309, P310
   Lock EA, 2004, CRIT REV TOXICOL, V34, P211, DOI 10.1080/10408440490265210
   Luk KC, 2012, SCIENCE, V338, P949, DOI 10.1126/science.1227157
   Marin S, 2013, FOOD CHEM TOXICOL, V60, P218, DOI 10.1016/j.fct.2013.07.047
   Marras C, 2019, MOVEMENT DISORD, V34, P801, DOI 10.1002/mds.27720
   Matheoud D, 2019, NATURE, V571, P565, DOI 10.1038/s41586-019-1405-y
   Murphy KE, 2015, MOVEMENT DISORD, V30, P1639, DOI 10.1002/mds.26141
   Niculita-Hirzel H, 2016, TOXINS, V8, DOI 10.3390/toxins8120370
   Pan-Montojo F, 2012, SCI REP-UK, V2, DOI 10.1038/srep00898
   Pan-Montojo F, 2010, PLOS ONE, V5, DOI 10.1371/journal.pone.0008762
   Park S, 2019, TOXICOL LETT, V313, P42, DOI 10.1016/j.toxlet.2019.05.021
   Priyadarshi A, 2001, ENVIRON RES, V86, P122, DOI 10.1006/enrs.2001.4264
   Quandt SA, 2016, J OCCUP ENVIRON MED, V58, P248, DOI 10.1097/JOM.0000000000000672
   RASFF, 2019, RAP AL SYST FOOD FEE
   Robert H, 2017, J TOXICOL ENV HEAL B, V20, P249, DOI 10.1080/10937404.2017.1326071
   Sasajima H, 2015, NEUROTOXICOLOGY, V51, P106, DOI 10.1016/j.neuro.2015.10.006
   Sava V, 2006, J NEUROL SCI, V249, P68, DOI 10.1016/j.jns.2006.06.006
   Sava V, 2006, NEUROTOXICOLOGY, V27, P82, DOI 10.1016/j.neuro.2005.07.004
   Schapira AHV, 2017, NAT REV NEUROSCI, V18, P509, DOI 10.1038/nrn.2017.91
   Sherer TB, 2003, EXP NEUROL, V179, P9, DOI 10.1006/exnr.2002.8072
   Simón-Sánchez J, 2009, NAT GENET, V41, P1308, DOI 10.1038/ng.487
   Stirpe P, 2016, EUR J NEUROL, V23, P1606, DOI 10.1111/ene.13082
   Stoev SD, 2020, TOXICON, V184, P192, DOI 10.1016/j.toxicon.2020.06.013
   Stokholm MG, 2016, ANN NEUROL, V79, P940, DOI 10.1002/ana.24648
   Susick LL, 2014, BEHAV BRAIN RES, V269, P66, DOI 10.1016/j.bbr.2014.04.031
   Svensson E, 2015, ANN NEUROL, V78, P522, DOI 10.1002/ana.24448
   Thuvander A, 1995, FOOD CHEM TOXICOL, V33, P1005, DOI 10.1016/0278-6915(95)00075-5
   van der Mark M, 2012, ENVIRON HEALTH PERSP, V120, P340, DOI 10.1289/ehp.1103881
   Vettorazzai A, ENV MYCOLOGY PUBLIC, P261
   Vettorazzi A, 2008, J CHROMATOGR A, V1215, P100, DOI 10.1016/j.chroma.2008.10.119
   Viegas S, 2018, TOXINS, V10, DOI 10.3390/toxins10090342
   Wangikar PB, 2005, TOXICOLOGY, V215, P37, DOI 10.1016/j.tox.2005.06.022
   Wangikar PB, 2004, BIRTH DEFECTS RES B, V71, P352, DOI 10.1002/bdrb.20022
   WEST MJ, 1993, NEUROBIOL AGING, V14, P275, DOI 10.1016/0197-4580(93)90112-O
   Zhang J, 2003, J NEUROCHEM, V84, P336, DOI 10.1046/j.1471-4159.2003.01525.x
   Zhao J, 2017, HUM EXP TOXICOL, V36, P8, DOI 10.1177/0960327116632048
   Zurich MG, 2005, NEUROSCIENCE, V134, P771, DOI 10.1016/j.neuroscience.2005.04.030
NR 78
TC 13
Z9 13
U1 2
U2 14
PU PERGAMON-ELSEVIER SCIENCE LTD
PI OXFORD
PA THE BOULEVARD, LANGFORD LANE, KIDLINGTON, OXFORD OX5 1GB, ENGLAND
SN 0278-6915
EI 1873-6351
J9 FOOD CHEM TOXICOL
JI Food Chem. Toxicol.
PD 2021 JUN
PY 2021
VL 152
AR 112164
DI 10.1016/j.fct.2021.112164
EA APR 2021
PG 15
WC Food Science & Technology; Toxicology
WE Science Citation Index Expanded (SCI-EXPANDED)
SC Food Science & Technology; Toxicology
GA SH3UA
UT WOS:000654061000009
PM 33819549
OA Green Published, hybrid
DA 2024-02-29
ER

PT J
AU Meng, XJ
   Zhong, JP
   Zeng, C
   Yung, KKL
   Zhang, XP
   Wu, XJ
   Qu, SG
AF Meng, Xingjun
   Zhong, Jianping
   Zeng, Chong
   Yung, Ken Kin Lam
   Zhang, Xiuping
   Wu, Xiaojuan
   Qu, Shaogang
TI MiR-30a-5p Regulates GLT-1 Function via a PKCα-Mediated Ubiquitin
   Degradation Pathway in a Mouse Model of Parkinson's Disease
SO ACS CHEMICAL NEUROSCIENCE
LA English
DT Article; Early Access
DE Parkinson's disease; miR-30a-5p; GLT-1; ubiquitination; PKC alpha
ID GLUTAMATE TRANSPORTER EAAT2; AMINO-ACID TRANSPORTER; DOWN-REGULATION;
   CELL-DEATH; TUMOR-GROWTH; EXPRESSION; BRAIN; EXCITOTOXICITY; SYNUCLEIN;
   NEUROINFLAMMATION
AB Glutamate excitotoxicity is caused by dysfunctional glutamate transporters and plays an important role in the pathogenesis of Parkinson's disease (PD); however, the mechanisms that underlie the regulation of glutamate transporters in PD are still not fully elucidated. MicroRNAs(miRNA), which are abundant in astrocytes and neurons, have been reported to play key roles in regulating the translation of glutamate-transporter mRNA. In this study, we hypothesized that the miR-30a-5p contributes to the pathogenesis of PD by regulating the ubiquitin-mediated degradation of glutamate transporter 1 (GLT-1). We demonstrated that short-hairpin RNA-mediated knockdown of miR-30a-5p ameliorated motor deficits and pathological changes like astrogliosis and reactive microgliosis in a mouse model of PD (1-methyl-4-phenyl-1,2,3,6-tetrahydropyridine (MPTP)-treated mice). Western blotting and immunofluorescent labeling revealed that miR-30a-5p suppressed the expression and function of GLT-1 in MPTP-treated mice and specifically in astrocytes treated with 1-methyl-4-phenylpyridinium (MPP+) (cell model of PD). Both in vitro and in vivo, we found that miR-30a-5p knockdown promoted glutamate uptake and increased GLT-1 expression by hindering GLT-1 ubiquitination and subsequent degradation in a PKC alpha-dependent manner. Therefore, we conclude that miR-30a-5p represents a potential therapeutic target for the treatment of PD.
C1 [Meng, Xingjun; Qu, Shaogang] Southern Med Univ, Nanfang Hosp, Dept Neurol, Guangzhou 510515, Guangdong, Peoples R China.
   [Meng, Xingjun; Zeng, Chong; Qu, Shaogang] Southern Med Univ, Peoples Hosp Shunde Foshan 1, Shunde Hosp, Cent Lab, Foshan 528300, Guangdong, Peoples R China.
   [Meng, Xingjun; Zhong, Jianping; Zeng, Chong; Qu, Shaogang] Southern Med Univ, Peoples Hosp Shunde Foshan 1, Shunde Hosp, Dept Neurol, Foshan 528300, Guangdong, Peoples R China.
   [Meng, Xingjun; Qu, Shaogang] Guangdong Hong Kong Macao Greater Bay Area Ctr Br, Guangzhou 510515, Guangdong, Peoples R China.
   [Meng, Xingjun; Qu, Shaogang] Southern Med Univ, Key Lab Mental Hlth, Minist Educ, Guangzhou 510515, Guangdong, Peoples R China.
   [Yung, Ken Kin Lam] Hong Kong Baptist Univ, Fac Sci, Dept Biol, Hong Kong, Peoples R China.
   [Zhang, Xiuping] Southern Med Univ, Teaching Ctr Expt Med, Sch Basic Med Sci, Guangzhou 510515, Guangdong, Peoples R China.
   [Wu, Xiaojuan] Southern Med Univ, Sch Basic Med Sci, Dept Immunol, Guangzhou 510515, Guangdong, Peoples R China.
C3 Southern Medical University - China; Southern Medical University -
   China; Southern Medical University - China; Southern Medical University
   - China; Hong Kong Baptist University; Southern Medical University -
   China; Southern Medical University - China
RP Qu, SG (corresponding author), Southern Med Univ, Nanfang Hosp, Dept Neurol, Guangzhou 510515, Guangdong, Peoples R China.; Qu, SG (corresponding author), Southern Med Univ, Peoples Hosp Shunde Foshan 1, Shunde Hosp, Cent Lab, Foshan 528300, Guangdong, Peoples R China.; Qu, SG (corresponding author), Southern Med Univ, Peoples Hosp Shunde Foshan 1, Shunde Hosp, Dept Neurol, Foshan 528300, Guangdong, Peoples R China.; Qu, SG (corresponding author), Guangdong Hong Kong Macao Greater Bay Area Ctr Br, Guangzhou 510515, Guangdong, Peoples R China.; Qu, SG (corresponding author), Southern Med Univ, Key Lab Mental Hlth, Minist Educ, Guangzhou 510515, Guangdong, Peoples R China.
EM sgq9528@163.com
RI Zeng, Chong/HJA-4106-2022
OI Zeng, Chong/0000-0002-5101-5486; Yung, Ken KL/0000-0002-9588-2573; Qu,
   Shaogang/0000-0002-0647-3701
FU National Natural Science Foundation of China [81870991, U1603281,
   31570716]; Program for Changjiang Scholars and Innovative Research Team
   in University [IRT_16R37]; Clinical Research Startup Program of Southern
   Medical University by High-level University Construction Funding of
   Guangdong Provincial Department of Education [LC2016PY055]; key
   innovational technology project of Guangzhou [2018-1202-SF-0019]
FX This work was funded by grants from the National Natural Science
   Foundation of China (81870991, U1603281, and 31570716), the Program for
   Changjiang Scholars and Innovative Research Team in University
   (IRT_16R37), the Clinical Research Startup Program of Southern Medical
   University by High-level University Construction Funding of Guangdong
   Provincial Department of Education (LC2016PY055), and the key
   innovational technology project of Guangzhou (2018-1202-SF-0019). All
   procedures were approved by Institutional Animal Care and Use Committee
   of Southern Medical University.
CR Aguirre-Gamboa R, 2016, CELL REP, V17, P2474, DOI 10.1016/j.celrep.2016.10.053
   Alvarez-Garcia I, 2005, DEVELOPMENT, V132, P4653, DOI 10.1242/dev.02073
   Ambrosi G, 2014, J NEURAL TRANSM, V121, P849, DOI 10.1007/s00702-013-1149-z
   Anderson CM, 2000, GLIA, V32, P1
   ARAI N, 1990, BRAIN RES, V515, P57, DOI 10.1016/0006-8993(90)90576-W
   ARRIZA JL, 1994, J NEUROSCI, V14, P5559
   Arriza JL, 1997, P NATL ACAD SCI USA, V94, P4155, DOI 10.1073/pnas.94.8.4155
   Bai XY, 2016, SCI REP-UK, V6, DOI 10.1038/srep20475
   Baraniskin A, 2012, CARCINOGENESIS, V33, P732, DOI 10.1093/carcin/bgs020
   Bartel DP, 2004, CELL, V116, P281, DOI 10.1016/S0092-8674(04)00045-5
   Blandini F, 2010, FUNCT NEUROL, V25, P65
   Chang TC, 2008, NAT GENET, V40, P43, DOI 10.1038/ng.2007.30
   Chao YX, 2014, BIOMED RES INT, V2014, DOI 10.1155/2014/308654
   Choi DC, 2014, J NEUROSCI, V34, P12725, DOI 10.1523/JNEUROSCI.0985-14.2014
   Do Van B, 2016, NEUROBIOL DIS, V94, P169, DOI 10.1016/j.nbd.2016.05.011
   Eliasof S, 1998, J NEUROSCI, V18, P698
   FAIRMAN WA, 1995, NATURE, V375, P599, DOI 10.1038/375599a0
   Fragkouli A, 2014, FRONT CELL NEUROSCI, V8, DOI 10.3389/fncel.2014.00182
   García-Tardón N, 2012, J BIOL CHEM, V287, P19177, DOI 10.1074/jbc.M112.355909
   Gardoni F, 2015, CURR OPIN PHARMACOL, V20, P24, DOI 10.1016/j.coph.2014.10.011
   González MI, 2004, MOL INTERV, V4, P48, DOI 10.1124/mi.4.1.48
   González-González IM, 2008, GLIA, V56, P963, DOI 10.1002/glia.20670
   He Q, 2017, GLIA, V65, P1251, DOI 10.1002/glia.23153
   Hébert SS, 2007, SCIENCE, V317, P1179, DOI 10.1126/science.1148530
   Hirsch EC, 2009, LANCET NEUROL, V8, P382, DOI 10.1016/S1474-4422(09)70062-6
   Ho SC, 2014, BEHAV BRAIN RES, V268, P177, DOI 10.1016/j.bbr.2014.04.022
   Huang LL, 2015, SCI REP-UK, V5, DOI 10.1038/srep13350
   Imai Y, 2001, CELL, V105, P891, DOI 10.1016/S0092-8674(01)00407-X
   Ju MS, 2010, FOOD CHEM TOXICOL, V48, P2037, DOI 10.1016/j.fct.2010.05.002
   Junn E, 2009, P NATL ACAD SCI USA, V106, P13052, DOI 10.1073/pnas.0906277106
   Kalandadze A, 2002, J BIOL CHEM, V277, P45741, DOI 10.1074/jbc.M203771200
   KANAI Y, 1992, NATURE, V360, P467, DOI 10.1038/360467a0
   Kim CY, 2017, SEMIN NEUROL, V37, P135, DOI 10.1055/s-0037-1601567
   Kim J, 2007, SCIENCE, V317, P1220, DOI 10.1126/science.1140481
   Kim W, 2014, NEUROBIOL AGING, V35, P1712, DOI 10.1016/j.neurobiolaging.2014.01.021
   Kong QM, 2014, J CLIN INVEST, V124, P1255, DOI 10.1172/JCI66163
   Koros C, 2017, INT REV NEUROBIOL, V132, P197, DOI 10.1016/bs.irn.2017.01.009
   Kumarswamy R, 2012, INT J CANCER, V130, P2044, DOI 10.1002/ijc.26218
   Liani E, 2004, P NATL ACAD SCI USA, V101, P5500, DOI 10.1073/pnas.0401081101
   Lin CLG, 2012, FUTURE MED CHEM, V4, P1689, DOI [10.4155/FMC.12.122, 10.4155/fmc.12.122]
   Liu Y, 2013, LEUKEMIA RES, V37, P349, DOI 10.1016/j.leukres.2012.12.003
   Macchi B, 2015, CNS NEUROL DISORD-DR, V14, P313, DOI 10.2174/1871527314666150225124928
   Mahmoud S, 2019, CELLS-BASEL, V8, DOI 10.3390/cells8020184
   Maiese K, 2016, BRIT J CLIN PHARMACO, V82, P1245, DOI 10.1111/bcp.12804
   Martinez-Lozada Z, 2016, ADV PHARMACOL, V76, P103, DOI 10.1016/bs.apha.2016.01.004
   Mehta A, 2013, EUR J PHARMACOL, V698, P6, DOI 10.1016/j.ejphar.2012.10.032
   Miklya Ildiko, 2014, Neuropsychopharmacol Hung, V16, P67
   Morel L, 2013, J BIOL CHEM, V288, P7105, DOI 10.1074/jbc.M112.410944
   Olanow CW, 1999, ANNU REV NEUROSCI, V22, P123, DOI 10.1002/mds.23732
   PINES G, 1992, NATURE, V360, P464, DOI 10.1038/360464a0
   Qin HW, 2016, J NEUROSCI, V36, P5144, DOI 10.1523/JNEUROSCI.4658-15.2016
   Rong XL, 2016, SCI REP-UK, V6, DOI 10.1038/srep34522
   ROTHSTEIN JD, 1994, NEURON, V13, P713, DOI 10.1016/0896-6273(94)90038-8
   Rothstein JD, 1996, NEURON, V16, P675, DOI 10.1016/S0896-6273(00)80086-0
   Sanders LH, 2014, NEUROBIOL DIS, V70, P214, DOI 10.1016/j.nbd.2014.06.014
   Saraiva C, 2016, J CONTROL RELEASE, V235, P291, DOI 10.1016/j.jconrel.2016.06.005
   Schlag BD, 1998, MOL PHARMACOL, V53, P355, DOI 10.1124/mol.53.3.355
   Shen G, 2014, CARCINOGENESIS, V35, P2748, DOI 10.1093/carcin/bgu208
   Shimura H, 2000, NAT GENET, V25, P302, DOI 10.1038/77060
   Silverstein N, 2015, J BIOL CHEM, V290, P28988, DOI 10.1074/jbc.M115.682666
   STORCK T, 1992, P NATL ACAD SCI USA, V89, P10955, DOI 10.1073/pnas.89.22.10955
   Sun H, 2016, NEUROSCIENCE, V317, P65, DOI 10.1016/j.neuroscience.2016.01.003
   Swanson RA, 1997, J NEUROSCI, V17, P932
   Tanaka K, 1997, SCIENCE, V276, P1699, DOI 10.1126/science.276.5319.1699
   ter Horst R, 2016, CELL, V167, P1111, DOI 10.1016/j.cell.2016.10.018
   Thome AD, 2016, J NEUROSCI, V36, P2383, DOI 10.1523/JNEUROSCI.3900-15.2016
   Verkhratsky A, 2018, PHYSIOL REV, V98, P239, DOI 10.1152/physrev.00042.2016
   Wang H, 2013, EUR J CANCER, V49, P3924, DOI 10.1016/j.ejca.2013.07.149
   Wang HQ, 2016, BRAIN PATHOL, V26, P167, DOI 10.1111/bpa.12267
   Wei WF, 2017, INT J GYNECOL CANCER, V27, P1587, DOI 10.1097/IGC.0000000000001059
   Wu XJ, 2019, ACS CHEM NEUROSCI, V10, P1791, DOI 10.1021/acschemneuro.8b00683
   Yang ZB, 2014, CLIN SCI, V127, P679, DOI 10.1042/CS20140084
   Zhang YL, 2017, CELL DEATH DIS, V8, DOI 10.1038/cddis.2016.491
   Zhang YL, 2017, CELL DEATH DIS, V8, DOI 10.1038/cddis.2016.454
   Zhang YL, 2015, MOL NEUROBIOL, V52, P78, DOI 10.1007/s12035-014-8845-z
   Zhu Z, 2017, CNS NEUROSCI THER, V23, P736, DOI 10.1111/cns.12717
NR 76
TC 11
Z9 11
U1 3
U2 11
PU AMER CHEMICAL SOC
PI WASHINGTON
PA 1155 16TH ST, NW, WASHINGTON, DC 20036 USA
SN 1948-7193
J9 ACS CHEM NEUROSCI
JI ACS Chem. Neurosci.
PD 2021 MAY 5
PY 2021
VL 12
IS 9
BP 1578
EP 1592
DI 10.1021/acschemneuro.1c00076
EA APR 2021
PG 15
WC Biochemistry & Molecular Biology; Chemistry, Medicinal; Neurosciences
WE Science Citation Index Expanded (SCI-EXPANDED)
SC Biochemistry & Molecular Biology; Pharmacology & Pharmacy; Neurosciences
   & Neurology
GA RZ4GI
UT WOS:000648554800014
PM 33882234
OA Green Submitted
DA 2024-02-29
ER

PT J
AU Giri, B
   Seamon, M
   Banerjee, A
   Chauhan, S
   Purohit, S
   Morgan, J
   Baban, B
   Wakade, C
AF Giri, Banabihari
   Seamon, Marissa
   Banerjee, Aditi
   Chauhan, Sneha
   Purohit, Sharad
   Morgan, John
   Baban, Babak
   Wakade, Chandramohan
TI Emerging urinary alpha-synuclein and miRNA biomarkers in Parkinson's
   disease
SO METABOLIC BRAIN DISEASE
LA English
DT Review; Early Access
DE Parkinson&#8217; s disease; Motor symptoms; Non-motor symptoms; Lewy
   body; miRNA; Urine
ID ALZHEIMERS-DISEASE; CIRCULATING MICRORNA; HUNTINGTONS-DISEASE;
   CEREBROSPINAL-FLUID; EXPRESSION; DIAGNOSIS; PROGRESSION; OLIGOMERS;
   PLASMA; BRAIN
AB Parkinson's disease (PD) is one of the most common neurodegenerative diseases after Alzheimer's disease (AD), afflicting adults above the age of sixty irrespective of gender, race, ethnicity, and social status. PD is characterized by motor dysfunctions, displaying resting tremor, rigidity, bradykinesia, and postural imbalance. Non-motor symptoms, including rapid eye movement (REM) behavior disorder, constipation, and loss of sense of smell, typically occur many years before the appearance of the PD motor symptoms that lead to a diagnosis. The loss of dopaminergic neurons in the substantia nigra, which leads to the motor symptoms seen in PD, is associated with the deposition of aggregated, misfolded alpha-Synuclein (alpha-Syn, SNCA) proteins forming Lewy Bodies. Additionally, dysregulation of miRNA (a short form of mRNA) may contribute to the developing pathophysiology in PD and other diseases such as cancer. Overexpression of alpha-Syn and miRNA in human samples has been found in PD, AD, and dementia. Therefore, evaluating these molecules in urine, present either in the free form or in association with extracellular vesicles of biological fluids, may lead to early biomarkers for clinical diagnosis. Collection of urine is non-invasive and thus beneficial, particularly in geriatric populations, for biomarker analysis. Considering the expression and function of alpha-Syn and miRNA, we predict that they can be used as early biomarkers in the diagnosis and prognosis of neurodegenerative diseases.
C1 [Giri, Banabihari; Chauhan, Sneha; Purohit, Sharad; Wakade, Chandramohan] Augusta Univ, Coll Allied Hlth Sci, Dept Phys Therapy, 987 St Sebastian Way, Augusta, GA 30912 USA.
   [Giri, Banabihari; Seamon, Marissa; Purohit, Sharad; Morgan, John; Baban, Babak; Wakade, Chandramohan] Charlie Norwood VA Med Ctr, Augusta, GA 30904 USA.
   [Giri, Banabihari; Seamon, Marissa; Purohit, Sharad; Wakade, Chandramohan] Augusta Univ, Ctr Biotechnol & Genom Med, Augusta, GA 30912 USA.
   [Seamon, Marissa; Wakade, Chandramohan] Augusta Univ, Dept Neurosci, Augusta, GA USA.
   [Banerjee, Aditi] Univ Maryland, Brain Peds Div, Sch Med, Baltimore, MD 21201 USA.
   [Morgan, John; Wakade, Chandramohan] Augusta Univ, Parkinsons Fdn, Med Coll Georgia, Ctr Excellence,Dept Neurol, 1120 15th St, Augusta, GA 30912 USA.
   [Baban, Babak] Augusta Univ, Dent Coll Georgia, Ctr Excellence Res Scholarship & Innovat CERSI, Dept Oral Biol & Diagnost Sci, Augusta, GA USA.
C3 University System of Georgia; Augusta University; US Department of
   Veterans Affairs; Veterans Health Administration (VHA); University
   System of Georgia; Augusta University; University System of Georgia;
   Augusta University; University System of Maryland; University of
   Maryland Baltimore; University System of Georgia; Augusta University;
   University System of Georgia; Augusta University
RP Giri, B (corresponding author), Augusta Univ, Coll Allied Hlth Sci, Dept Phys Therapy, 987 St Sebastian Way, Augusta, GA 30912 USA.; Giri, B (corresponding author), Charlie Norwood VA Med Ctr, Augusta, GA 30904 USA.; Giri, B (corresponding author), Augusta Univ, Ctr Biotechnol & Genom Med, Augusta, GA 30912 USA.
EM bgiri@augusta.edu
RI Purohit, Sharad/ABA-8054-2021; Seamon, Marissa/IAR-2708-2023
OI Seamon, Marissa/0000-0001-5580-7504; Purohit, Sharad/0000-0003-0385-3829
FU Central Savannah River Area (CSRA) Parkinson's Support Group [PSG00037]
FX The Central Savannah River Area (CSRA) Parkinson's Support Group awarded
   grant PSG00037 to Dr. Banabihari Giri for Parkinson's Research.
CR Ambros V, 2004, NATURE, V431, P350, DOI 10.1038/nature02871
   Atik A, 2016, BRAIN PATHOL, V26, P410, DOI 10.1111/bpa.12370
   Banati RB, 1998, MOVEMENT DISORD, V13, P221, DOI 10.1002/mds.870130205
   Beasley-Green A, 2016, INT NEUROUROL J, V20, P70, DOI 10.5213/inj.1612720.360
   Beck KE, 2006, BIOCHEM BIOPH RES CO, V346, P866, DOI 10.1016/j.bbrc.2006.05.185
   Bhattacharyya NP, 2008, FEBS J, V275, P4271, DOI 10.1111/j.1742-4658.2008.06563.x
   Bouatra S, 2013, PLOS ONE, V8, DOI 10.1371/journal.pone.0073076
   Brindle JT, 2002, NAT MED, V8, P1439, DOI 10.1038/nm802
   Cao ZT, 2019, NEUROSCI LETT, V696, P114, DOI 10.1016/j.neulet.2018.12.030
   Chan ECY, 2011, NAT PROTOC, V6, P1483, DOI 10.1038/nprot.2011.375
   Chang CW, 2020, FRONT NEUROL, V10, DOI 10.3389/fneur.2019.01388
   Chen NC, 2020, FRONT AGING NEUROSCI, V12, DOI 10.3389/fnagi.2020.00112
   Cheng L, 2015, MOL PSYCHIATR, V20, P1188, DOI 10.1038/mp.2014.127
   Chou KL, 2016, CLIN MANIFESTATIONS
   Chung ACK, 2013, INT J NEPHROL RENOV, V6, P169, DOI 10.2147/IJNRD.S37885
   Devic I, 2011, BRAIN, V134, DOI 10.1093/brain/awr015
   Du CS, 2009, NAT IMMUNOL, V10, P1252, DOI 10.1038/ni.1798
   Filipowicz W, 2005, CURR OPIN STRUC BIOL, V15, P331, DOI 10.1016/j.sbi.2005.05.006
   Filipowicz W, 2008, NAT REV GENET, V9, P102, DOI 10.1038/nrg2290
   Geng LJ, 2018, NEUROSCI LETT, V675, P23, DOI 10.1016/j.neulet.2018.03.037
   Giri B, 2019, INT J MOL SCI, V20, DOI 10.3390/ijms20184559
   Guerau-de-Arellano M, 2012, J NEUROIMMUNOL, V248, P32, DOI 10.1016/j.jneuroim.2011.10.006
   GUNERAL F, 1994, CLIN CHEM, V40, P862
   Hanke M, 2010, UROL ONCOL-SEMIN ORI, V28, P655, DOI 10.1016/j.urolonc.2009.01.027
   Hashemi A, 2020, CURR PHARM BIOTECHNO, V21, P1186, DOI 10.2174/1389201021666200420101613
   Hirsch EC, 2003, ANN NY ACAD SCI, V991, P214
   Ho DH, 2014, BIOMED RES INT, V2014, DOI 10.1155/2014/704678
   Hwang JY, 2018, CURR OPIN NEUROBIOL, V48, P193, DOI 10.1016/j.conb.2017.12.008
   Ioanna Chalatsa KM., 2020, NEUROL-NEUROIMMUNOL, V7, P8
   Jakowec MW, 1998, NEUROSCI LETT, V253, P13, DOI 10.1016/S0304-3940(98)00599-0
   Jiménez-Avalos JA, 2021, MOL BIOL REP, V48, P961, DOI 10.1007/s11033-020-06050-w
   Johnson R, 2008, NEUROBIOL DIS, V29, P438, DOI 10.1016/j.nbd.2007.11.001
   Kalia LV, 2013, ANN NEUROL, V73, P155, DOI 10.1002/ana.23746
   Kasten M, 2013, MOVEMENT DISORD, V28, P697, DOI 10.1002/mds.25499
   Kempster PA, 2010, BRAIN, V133, P1755, DOI 10.1093/brain/awq059
   Kim J, 2007, SCIENCE, V317, P1220, DOI 10.1126/science.1140481
   Koukouraki P, 2016, OPEN BIOL, V6, DOI 10.1098/rsob.160022
   Kume K, 2018, MOL MED REP, V17, P852, DOI 10.3892/mmr.2017.7995
   Lau P, 2013, EMBO MOL MED, V5, P1613, DOI 10.1002/emmm.201201974
   Lee PH, 2006, J NEURAL TRANSM, V113, P1435, DOI 10.1007/s00702-005-0427-9
   Lee ST, 2015, MOL NEUROBIOL, V51, P180, DOI 10.1007/s12035-014-8788-4
   Lepowsky E, 2017, BIOMICROFLUIDICS, V11, DOI 10.1063/1.4996768
   Lewis BP, 2005, CELL, V120, P15, DOI 10.1016/j.cell.2004.12.035
   Lim LP, 2003, SCIENCE, V299, P1540, DOI 10.1126/science.1080372
   Lin CH, 2017, J NEUROL NEUROSUR PS, V88, P818, DOI 10.1136/jnnp-2016-314857
   Lindqvist D, 2012, PLOS ONE, V7, DOI 10.1371/journal.pone.0047387
   Liu FT, 2013, DIAGN PATHOL, V8, DOI 10.1186/1746-1596-8-158
   Lööv C, 2016, CELL MOL NEUROBIOL, V36, P437, DOI 10.1007/s10571-015-0317-0
   Luo XY, 2011, CANCER EPIDEM BIOMAR, V20, P1272, DOI 10.1158/1055-9965.EPI-11-0035
   Mancuso R, 2019, SCI REP-UK, V9, DOI 10.1038/s41598-019-45687-x
   Martí E, 2010, NUCLEIC ACIDS RES, V38, P7219, DOI 10.1093/nar/gkq575
   MCGEER PL, 1988, NEUROLOGY, V38, P1285, DOI 10.1212/WNL.38.8.1285
   Miyamoto SD, 2015, J HEART LUNG TRANSPL, V34, P724, DOI 10.1016/j.healun.2015.01.979
   Mollenhauer B, 2019, MOVEMENT DISORD, V34, P1354, DOI 10.1002/mds.27806
   Mollenhauer B, 2019, MOVEMENT DISORD, V34, P67, DOI 10.1002/mds.27492
   Mollenhauer B, 2019, J NEUROCHEM, V149, P126, DOI 10.1111/jnc.14569
   Mollenhauer B, 2011, LANCET NEUROL, V10, P230, DOI 10.1016/S1474-4422(11)70014-X
   Montag J, 2009, MOL NEURODEGENER, V4, DOI 10.1186/1750-1326-4-36
   Mouradian MM, 2012, NEUROBIOL DIS, V46, P279, DOI 10.1016/j.nbd.2011.12.046
   Müller M, 2014, NEUROBIOL AGING, V35, P152, DOI 10.1016/j.neurobiolaging.2013.07.005
   Nam D, 2020, J PARKINSON DIS, V10, P981, DOI 10.3233/JPD-201983
   Nelson PT, 2008, BRAIN PATHOL, V18, P130, DOI 10.1111/j.1750-3639.2007.00120.x
   Ng DCH, 2011, J BIOL CHEM, V286, P1576, DOI 10.1074/jbc.M110.128157
   Öhrfelt A, 2009, NEUROSCI LETT, V450, P332, DOI 10.1016/j.neulet.2008.11.015
   Otaegui D, 2009, PLOS ONE, V4, DOI 10.1371/journal.pone.0006309
   Ouchi Y, 2009, PARKINSONISM RELAT D, V15, pS200, DOI 10.1016/S1353-8020(09)70814-4
   Parkinson's Disease Foundation, 2016, STAT PARKINSONS
   Pchelina SN, 2011, B EXP BIOL MED+, V150, P679, DOI 10.1007/s10517-011-1221-3
   Pietrzak M, 2016, BIOCHEM BIOPH RES CO, V479, P875, DOI 10.1016/j.bbrc.2016.09.114
   Psihogios NG, 2008, NMR BIOMED, V21, P195, DOI 10.1002/nbm.1176
   Reed ER, 2018, NEUROLOGY, V90, pE264, DOI 10.1212/WNL.0000000000004844
   Saba R, 2008, PLOS ONE, V3, DOI 10.1371/journal.pone.0003652
   Scott HL, 2012, EUR J NEUROSCI, V36, P2941, DOI 10.1111/j.1460-9568.2012.08220.x
   Seamon M., 2020, CLIN EXP NEUROIMMUNO, V11, P47, DOI [DOI 10.1111/CEN3.12553, 10.1111/cen3.12553]
   Seol W, 2020, EXP NEUROBIOL, V29, P325, DOI 10.5607/en20042
   Shahnawaz M, 2017, JAMA NEUROL, V74, P163, DOI 10.1001/jamaneurol.2016.4547
   Shalash A, 2017, FRONT NEUROL, V8, DOI 10.3389/fneur.2017.00720
   Sherer TB, 2012, MOVEMENT DISORD, V27, P1606, DOI 10.1002/mds.25260
   Shin EC, 2000, MOL CELLS, V10, P65, DOI 10.1007/s100590070011
   Simerville JA, 2005, AM FAM PHYSICIAN, V71, P1153
   Street JM, 2017, ADV CLIN CHEM, V78, P103, DOI 10.1016/bs.acc.2016.07.003
   Sun IO, 2019, AM J PHYSIOL-RENAL, V316, pF785, DOI 10.1152/ajprenal.00368.2018
   Sun P, 2018, J CEREBR BLOOD F MET, V38, P1125, DOI 10.1177/0271678X18773871
   Surguchov A, 2016, BRAIN SCI, V6, DOI 10.3390/brainsci6020017
   Thorsen SB, 2012, CANCER J, V18, P275, DOI 10.1097/PPO.0b013e318258b5d6
   Tili Esmerina, 2007, Future Oncol, V3, P521, DOI 10.2217/14796694.3.5.521
   Tokuda T, 2010, NEUROLOGY, V75, P1766, DOI 10.1212/WNL.0b013e3181fd613b
   Valera E, 2017, FRONT MOL NEUROSCI, V10, DOI 10.3389/fnmol.2017.00329
   Vivacqua G, 2019, PARKINSONISM RELAT D, V63, P143, DOI 10.1016/j.parkreldis.2019.02.014
   Wakade C, 2018, J NEUROIMMUNOL, V320, P76, DOI 10.1016/j.jneuroim.2018.05.002
   Wakade C, 2014, PLOS ONE, V9, DOI 10.1371/journal.pone.0109818
   Wang G, 2008, AM J HUM GENET, V82, P283, DOI 10.1016/j.ajhg.2007.09.021
   Wang L, 2020, FRONT MOL NEUROSCI, V13, DOI 10.3389/fnmol.2020.00053
   Wang R, 2020, EXP GERONTOL, V141, DOI 10.1016/j.exger.2020.111080
   Wang T, 2015, FRONT NEUROSCI-SWITZ, V9, DOI 10.3389/fnins.2015.00433
   Wang WX, 2008, J NEUROSCI, V28, P1213, DOI 10.1523/JNEUROSCI.5065-07.2008
   Wang XM, 2015, NEUROSCI LETT, V599, P115, DOI 10.1016/j.neulet.2015.05.030
   Waragai M, 2010, INT J MOL SCI, V11, P4257, DOI 10.3390/ijms11114257
   Wu Q, 2016, FRONT MOL NEUROSCI, V9, DOI 10.3389/fnmol.2016.00140
   Yu L, 2020, MOL GENET GENOM MED, DOI 10.1002/mgg3.1548
   Zahm AM, 2011, J PEDIATR GASTR NUTR, V53, P26, DOI 10.1097/MPG.0b013e31822200cc
   Zeng R, 2019, J CLIN NEUROSCI, V65, P125, DOI 10.1016/j.jocn.2019.04.004
   Zhao L, 2019, PARKINSONS DIS-US, V2019, DOI 10.1155/2019/1743183
   Zhu Y, 2015, EXP THER MED, V9, P1013, DOI 10.3892/etm.2015.2179
   Zuppi C, 1997, CLIN CHIM ACTA, V265, P85, DOI 10.1016/S0009-8981(97)00110-1
NR 105
TC 5
Z9 6
U1 4
U2 26
PU SPRINGER/PLENUM PUBLISHERS
PI NEW YORK
PA 233 SPRING ST, NEW YORK, NY 10013 USA
SN 0885-7490
EI 1573-7365
J9 METAB BRAIN DIS
JI Metab. Brain Dis.
PD 2022 AUG
PY 2022
VL 37
IS 6
BP 1687
EP 1696
DI 10.1007/s11011-021-00735-2
EA APR 2021
PG 10
WC Endocrinology & Metabolism; Neurosciences
WE Science Citation Index Expanded (SCI-EXPANDED)
SC Endocrinology & Metabolism; Neurosciences & Neurology
GA 2X9OA
UT WOS:000642026400003
PM 33881722
DA 2024-02-29
ER

PT J
AU Lian, H
   Wang, BH
   Lu, Q
   Chen, B
   Yang, H
AF Lian, Han
   Wang, Baohua
   Lu, Quan
   Chen, Bin
   Yang, Hui
TI LINC00943 knockdown exerts neuroprotective effects in Parkinson's
   disease through regulates CXCL12 expression by sponging miR-7-5p
SO GENES & GENOMICS
LA English
DT Article; Early Access
DE LINC00943; miR-7-5p; CXCL12; Parkinson&#8217; s disease
ID LONG NONCODING RNAS; NEUROINFLAMMATION; APOPTOSIS
AB Background Parkinson's disease (PD) is a common neurodegenerative movement disorder, but the pathogenesis is still unclear. Long non-coding RNAs (lncRNAs) have been reported to play a prominent role in PD. Objective This study is designed to explore the role and mechanism of long intergenic non-coding RNA 00943 (LINC00943) in the N-methyl-4-phenylpyridine (MPP+)-inducted PD model. Methods LINC00943, microRNA-7-5p (miR-7-5p), and the chemokine (C-X-C motif) ligand 12 (CXCL12, also referred to as SDF-1) level were examined by real-time quantitative polymerase chain reaction (RT-qPCR). Cell viability and apoptosis were analyzed by 3-(4, 5-dimethyl-2-thiazolyl)-2, 5-diphenyl-2-H-tetrazolium bromide (MTT), and flow cytometry assays, severally. Protein levels of interleukin-1 beta (IL-1 beta), tumor necrosis factor-alpha (TNF-alpha), and CXCL12 were assessed by western blot assay. The ROS generation and SOD activity were detected by the corresponding kits. The binding relationship between miR-7-5p and LINC00943 or CXCL12 was predicted by Starbase and then verified by a dual-luciferase reporter and RNA Immunoprecipitation (RIP) assays. Results LINC00943 and CXCL12 were increased, and miR-7-5p was decreased in MPP+-inducted SK-N-SH cells. LINC00943 silencing promoted cell viability, and repressed apoptosis and the inflammatory response in MPP+-treated SK-N-SH cells. The mechanical analysis discovered that LINC00943 acted as a sponge of miR-7-5p to regulate CXCL12 expression. Conclusions LINC00943 knockdown could attenuate MPP+-triggered neuron injury by regulating the miR-7-5p/CXCL12 axis, hinting at a promising therapeutic target for PD treatment.
C1 [Lian, Han; Wang, Baohua; Lu, Quan; Chen, Bin; Yang, Hui] Jingmen 1 Peoples Hosp, Dept Neurol, 168,Xiangshan Ave, Jingmen 448000, Hubei, Peoples R China.
RP Yang, H (corresponding author), Jingmen 1 Peoples Hosp, Dept Neurol, 168,Xiangshan Ave, Jingmen 448000, Hubei, Peoples R China.
EM lh519916@163.com
CR Anderson FL, 2018, TOXICOL SCI, V166, P3, DOI 10.1093/toxsci/kfy219
   Cao BQ, 2018, NEUROSCIENCE, V388, P118, DOI 10.1016/j.neuroscience.2018.07.019
   Charvin D, 2018, NAT REV DRUG DISCOV, V17, P804, DOI 10.1038/nrd.2018.136
   Cui B, 2019, PHYTOTHER RES, V33, P1134, DOI 10.1002/ptr.6307
   Feng Z, 2020, BIOCHEM BIOPH RES CO, V522, P388, DOI 10.1016/j.bbrc.2019.11.102
   Ghosh A, 2016, SCI TRANSL MED, V8, DOI 10.1126/scitranslmed.aag2210
   Homayoun H, 2018, ANN INTERN MED, V169, pITC33, DOI 10.7326/AITC201809040
   Ji BS, 2008, NEUROSCI LETT, V437, P50, DOI 10.1016/j.neulet.2008.03.089
   Jiang X, 2019, OXID MED CELL LONGEV, V2019, DOI 10.1155/2019/4578462
   Kraus TFJ, 2017, MOL NEUROBIOL, V54, P2869, DOI 10.1007/s12035-016-9854-x
   Lev N, 2003, PROG NEURO-PSYCHOPH, V27, P245, DOI 10.1016/S0278-5846(03)00019-8
   Li DS, 2018, HUM CELL, V31, P106, DOI 10.1007/s13577-017-0187-5
   Li YY, 2019, J NEUROINFLAMM, V16, DOI 10.1186/s12974-019-1646-6
   Liu RG, 2020, NEUROSCI LETT, V731, DOI 10.1016/j.neulet.2020.135060
   Lu M, 2018, EUR REV MED PHARMACO, V22, P7908, DOI 10.26355/eurrev_201811_16417
   Lv QK, 2020, PARKINSONS DIS-US, V2020, DOI 10.1155/2020/5374307
   Ma CL, 2014, J NEURAL TRANSM, V121, P123, DOI 10.1007/s00702-013-1092-z
   Ma JJ, 2021, MOL NEUROBIOL, V58, P913, DOI 10.1007/s12035-020-02122-x
   Ma LN, 2013, RNA BIOL, V10, P925, DOI 10.4161/rna.24604
   Majidinia M, 2016, MOL BIOL REP, V43, P1193, DOI 10.1007/s11033-016-4054-3
   Puspita L, 2017, MOL BRAIN, V10, DOI 10.1186/s13041-017-0340-9
   Ransohoff RM, 2016, SCIENCE, V353, P777, DOI 10.1126/science.aag2590
   Riva P, 2016, CURR ALZHEIMER RES, V13, P1219, DOI 10.2174/1567205013666160622112234
   Shen DF, 2021, NEUROSCI RES, V165, P51, DOI 10.1016/j.neures.2020.04.003
   Tan C, 2018, PARKINSONS DIS-US, V2018, DOI 10.1155/2018/1590465
   Timotijevic G, 2012, INT J BIOCHEM CELL B, V44, P838, DOI 10.1016/j.biocel.2012.03.014
   Wang RL, 2020, GENES CELLS, V25, P364, DOI 10.1111/gtc.12764
   Wang ZB, 2019, NEUROSCI LETT, V701, P226, DOI 10.1016/j.neulet.2019.02.038
   Wilusz JE, 2009, GENE DEV, V23, P1494, DOI 10.1101/gad.1800909
   Xu X., 2018, BIOMED RES INT, V2018, P1, DOI [DOI 10.1109/ICME.2018.8486531, DOI 10.1155/2018/9892134]
   Yoon JH, 2014, SEMIN CELL DEV BIOL, V34, P9, DOI 10.1016/j.semcdb.2014.05.015
   Zhao JY, 2020, EXCLI J, V19, P1141, DOI 10.17179/excli2020-2286
   Zhou SF, 2021, BRAIN RES, V1750, DOI 10.1016/j.brainres.2020.147156
   Zhu JY, 2020, BMC CANCER, V20, DOI 10.1186/s12885-020-07302-5
NR 34
TC 11
Z9 13
U1 0
U2 5
PU SPRINGER
PI NEW YORK
PA ONE NEW YORK PLAZA, SUITE 4600, NEW YORK, NY, UNITED STATES
SN 1976-9571
EI 2092-9293
J9 GENES GENOM
JI Genes Genom.
PD 2021 JUL
PY 2021
VL 43
IS 7
BP 797
EP 805
DI 10.1007/s13258-021-01084-1
EA APR 2021
PG 9
WC Biochemistry & Molecular Biology; Biotechnology & Applied Microbiology;
   Genetics & Heredity
WE Science Citation Index Expanded (SCI-EXPANDED)
SC Biochemistry & Molecular Biology; Biotechnology & Applied Microbiology;
   Genetics & Heredity
GA SU2DT
UT WOS:000642386700001
PM 33886117
DA 2024-02-29
ER

PT J
AU Wang, XF
   Liu, ZJ
   Wang, F
AF Wang, Xiufeng
   Liu, Zhijun
   Wang, Fang
TI MicroRNA-93 Blocks Signal Transducers and Activator of Transcription 3
   to Reduce Neuronal Damage in Parkinson's Disease
SO NEUROCHEMICAL RESEARCH
LA English
DT Article; Early Access
DE miR-93; STAT3; Neuroinflammatory reaction; PD
AB MicroRNA-93 (miR-93) is an oncogene that promotes tumor growth and angiogenesis. However, its role in Parkinson's disease (PD) remains unknown. This study aimed at investigating the role of miR-93 in PD and the molecular mechanisms involved. 1-methyl-4-phenyl-1, 2, 3, 6-tetrahydropyridine (MPTP)-induced PD mouse model and lipopolysaccharide (LPS)-exposed BV2 cells were constructed. Real-time quantitative PCR was used to detect the mRNA expression of miR-93, iNOS, IL-6, IL-10, TNF-alpha and TGF-beta 1. Bioinformatics analysis and luciferase reporter assay were used to predict and confirm the interaction between miR-93 and STAT3. Flow cytometry was used to detect cell apoptosis. Western blotting was used to detect the protein expression of STAT3. Immunohistochemistry was used to analyze the Iba1-positive and TH positive cells. It was found that the expression of miR-93 was down-regulated in LPS-exposed BV2 cells. Overexpression of miR-93 inhibited the expression of iNOS, IL-6 and TNF-alpha, while enhanced the expression of TGF-beta 1 and IL-10. The expression of transcriptional activator 3 (STAT3) was found to be up-regulated in LPS-exposed BV2 cells. Knockdown of STAT3 inhibited the expression of iNOS, IL-6 and TNF-alpha, while enhanced the expression of TGF-beta 1 and IL-10. Moreover, STAT3 was found to be a direct target of miR-93, and miR-93 overexpression inhibited the expression of STAT3. Furthermore, both miR-93 overexpression and STAT3 knockdown reduced LPS-induced BV2 cell apoptosis, whereas STAT3 overexpression eliminated the inhibitory effect of miR-93 on LPS-induced BV2 cell apoptosis. In addition, miR-93 overexpression inhibited MPTP-induced STAT3 expression, microglial activation and inflammatory reaction and reduced the loss of tyrosine hydroxylase in the substantia nigra of mice. In conclusion, we demonstrate that miR-93 may be involved in PD by regulating the expression of STAT3.
C1 [Wang, Xiufeng; Liu, Zhijun; Wang, Fang] Huazhong Univ Sci & Technol, Tongji Med Coll, Union Hosp, Dept Neurol, Wuhan 430022, Peoples R China.
C3 Huazhong University of Science & Technology
RP Wang, F (corresponding author), Huazhong Univ Sci & Technol, Tongji Med Coll, Union Hosp, Dept Neurol, Wuhan 430022, Peoples R China.
EM tc2105@163.com; cp6670@163.com; FangWangwhether@163.com
RI Wang, Fang/HPC-5174-2023; wang, fang/GYD-4295-2022
CR Bromberg J, 2009, CANCER CELL, V15, P79, DOI 10.1016/j.ccr.2009.01.009
   Burbulla LF, 2017, SCIENCE, V357, P1255, DOI 10.1126/science.aam9080
   Burguillos MA, 2011, NEUROBIOL DIS, V41, P177, DOI 10.1016/j.nbd.2010.09.005
   Cao XY, 2017, NEUROSCI LETT, V644, P94, DOI 10.1016/j.neulet.2017.02.045
   Choi DJ, 2018, NEUROSCI LETT, V685, P144, DOI 10.1016/j.neulet.2018.08.025
   Ding HX, 2016, PARKINSONISM RELAT D, V22, P68, DOI 10.1016/j.parkreldis.2015.11.014
   Dutta G, 2008, FUND CLIN PHARMACOL, V22, P453, DOI 10.1111/j.1472-8206.2008.00616.x
   Fang L, 2011, ONCOGENE, V30, P806, DOI 10.1038/onc.2010.465
   Forno Lysia S., 1993, V60, P600
   Foshay KM, 2009, DEV BIOL, V326, P431, DOI 10.1016/j.ydbio.2008.11.016
   Friedman BA, 2018, CELL REP, V22, P832, DOI 10.1016/j.celrep.2017.12.066
   Hantraye P, 1996, NAT MED, V2, P1017, DOI 10.1038/nm0996-1017
   Hill-Burns EM, 2017, MOVEMENT DISORD, V32, P739, DOI 10.1002/mds.26942
   Hoss AG, 2016, FRONT AGING NEUROSCI, V8, DOI 10.3389/fnagi.2016.00036
   Li SZ, 2016, AM J TRANSL RES, V8, P993
   Lill CM, 2016, MOL CELL PROBE, V30, P386, DOI 10.1016/j.mcp.2016.11.001
   Liu M, 2011, PARKINSONS DIS-US, V2011, DOI 10.4061/2011/327089
   Picca A, 2020, J CLIN MED, V9, DOI 10.3390/jcm9020504
   Qin LY, 2005, GLIA, V52, P78, DOI 10.1002/glia.20225
   Taguchi YH, 2018, CELLS-BASEL, V7, DOI 10.3390/cells7120245
   Thome AD, 2016, J NEUROSCI, V36, P2383, DOI 10.1523/JNEUROSCI.3900-15.2016
   Wang B, 2016, RSC ADV, V6, P71328, DOI 10.1039/c6ra11759g
   Xiong L, 2018, EUR REV MED PHARMACO, V22, P5295, DOI 10.26355/eurrev_201808_15729
   Yan AJ, 2019, FRONT CELL NEUROSCI, V12, DOI 10.3389/fncel.2018.00529
   Yan XT, 2017, INT IMMUNOPHARMACOL, V46, P156, DOI 10.1016/j.intimp.2017.01.027
   Yang T, 2016, J NEUROCHEM, V137, P122, DOI 10.1111/jnc.13534
   Yao LP, 2019, FASEB J, V33, P8648, DOI 10.1096/fj.201900363R
   Yao LP, 2018, J NEUROINFLAMM, V15, DOI 10.1186/s12974-018-1053-4
   Yu H, 2009, NAT REV CANCER, V9, P798, DOI 10.1038/nrc2734
   Zhang JZ, 2019, BIOCHEM BIOPH RES CO, V519, P740, DOI 10.1016/j.bbrc.2019.08.140
   Zhou Y, 2016, MOL NEURODEGENER, V11, DOI 10.1186/s13024-016-0094-3
NR 31
TC 6
Z9 7
U1 1
U2 3
PU SPRINGER/PLENUM PUBLISHERS
PI NEW YORK
PA 233 SPRING ST, NEW YORK, NY 10013 USA
SN 0364-3190
EI 1573-6903
J9 NEUROCHEM RES
JI Neurochem. Res.
PD 2021 JUL
PY 2021
VL 46
IS 7
BP 1859
EP 1868
DI 10.1007/s11064-021-03333-x
EA APR 2021
PG 10
WC Biochemistry & Molecular Biology; Neurosciences
WE Science Citation Index Expanded (SCI-EXPANDED)
SC Biochemistry & Molecular Biology; Neurosciences & Neurology
GA SO8NT
UT WOS:000644286700002
PM 33900518
DA 2024-02-29
ER

PT J
AU Marttila, S
   Rovio, S
   Mishra, PP
   Seppälä, I
   Lyytikäinen, LP
   Juonala, M
   Waldenberger, M
   Oksala, N
   Ala-Korpela, M
   Harville, E
   Hutri-Kähönen, N
   Kähönen, M
   Raitakari, O
   Lehtimäki, T
   Raitoharju, E
AF Marttila, Saara
   Rovio, Suvi
   Mishra, Pashupati P.
   Seppala, Ilkka
   Lyytikainen, Leo-Pekka
   Juonala, Markus
   Waldenberger, Melanie
   Oksala, Niku
   Ala-Korpela, Mika
   Harville, Emily
   Hutri-Kahonen, Nina
   Kahonen, Mika
   Raitakari, Olli
   Lehtimaki, Terho
   Raitoharju, Emma
TI Adulthood blood levels of hsa-miR-29b-3p associate with preterm birth
   and adult metabolic and cognitive health
SO SCIENTIFIC REPORTS
LA English
DT Article
ID INFLUENCE CARDIOVASCULAR RISK; GESTATIONAL-AGE; MESSENGER-RNAS;
   MICRORNAS; EXPRESSION; TYPE-2; GENE; EXPOSURE; REVEALS; INSULIN
AB Preterm birth (PTB) is associated with increased risk of type 2 diabetes and neurocognitive impairment later in life. We analyzed for the first time the associations of PTB with blood miRNA levels in adulthood. We also investigated the relationship of PTB associated miRNAs and adulthood phenotypes previously linked with premature birth. Blood MicroRNA profiling, genome-wide gene expression analysis, computer-based cognitive testing battery (CANTAB) and serum NMR metabolomics were performed for Young Finns Study subjects (aged 34-49 years, full-term n=682, preterm n=84). Preterm birth (vs. full-term) was associated with adulthood levels of hsa-miR-29b-3p in a fully adjusted regression model (p=1.90 x 10(-4), FDR=0.046). The levels of hsa-miR-29b-3p were down-regulated in subjects with PTB with appropriate birthweight for gestational age (p=0.002, fold change [FC]=- 1.20) and specifically in PTB subjects with small birthweight for gestational age (p=0.095, FC=- 1.39) in comparison to individuals born full term. Hsa-miR-29b-3p levels correlated with the expressions of its target-mRNAs BCL11A and CS and the gene set analysis results indicated a target-mRNA driven association between hsa-miR-29b-3p levels and Alzheimer's disease, Parkinson's disease, Insulin signaling and Regulation of Actin Cytoskeleton pathway expression. The level of hsa-miR-29b-3p was directly associated with visual processing and sustained attention in CANTAB test and inversely associated with serum levels of VLDL subclass component and triglyceride levels. In conlcusion, adult blood levels of hsa-miR-29b-3p were lower in subjects born preterm. Hsa-miR-29b-3p associated with cognitive function and may be linked with adulthood morbidities in subjects born preterm, possibly through regulation of gene sets related to neurodegenerative diseases and insulin signaling as well as VLDL and triglyceride metabolism.
C1 [Marttila, Saara; Mishra, Pashupati P.; Seppala, Ilkka; Lyytikainen, Leo-Pekka; Oksala, Niku; Harville, Emily; Lehtimaki, Terho; Raitoharju, Emma] Tampere Univ, Fimlab Labs, Pirkanmaa Hosp Dist, Dept Clin Chem, Tampere, Finland.
   [Marttila, Saara; Mishra, Pashupati P.; Seppala, Ilkka; Lyytikainen, Leo-Pekka; Oksala, Niku; Harville, Emily; Lehtimaki, Terho; Raitoharju, Emma] Tampere Univ, Finnish Cardiovasc Res Ctr, Fac Med & Hlth Technol, Tampere, Finland.
   [Marttila, Saara] Tampere Univ, Gerontol Res Ctr, Tampere, Finland.
   [Rovio, Suvi; Raitakari, Olli; Raitoharju, Emma] Univ Turku, Ctr Populat Hlth Res, Turku, Finland.
   [Rovio, Suvi; Raitakari, Olli; Raitoharju, Emma] Turku Univ Hosp, Turku, Finland.
   [Rovio, Suvi; Raitakari, Olli] Univ Turku, Res Ctr Appl & Prevent Cardiovasc Med, Turku, Finland.
   [Juonala, Markus] Turku Univ Hosp, Div Med, Turku, Finland.
   [Juonala, Markus] Univ Turku, Dept Med, Turku, Finland.
   [Waldenberger, Melanie] German Res Ctr Environm Hlth, Helmholtz Zentrum Munich, Res Unit Mol Epidemiol, Munich, Germany.
   [Oksala, Niku] Tampere Univ Hosp, Vasc Ctr, Tampere, Finland.
   [Ala-Korpela, Mika] Univ Oulu, Computat Med, Fac Med, Oulu, Finland.
   [Ala-Korpela, Mika] Univ Oulu, Ctr Life Course Hlth Res, Fac Med, Oulu, Finland.
   [Ala-Korpela, Mika] Univ Oulu, Bioctr Oulu, Oulu, Finland.
   [Ala-Korpela, Mika] Univ Eastern Finland, Sch Pharm, NMR Metab Lab, Kuopio, Finland.
   [Harville, Emily] Tulane Univ, Sch Publ Hlth & Trop Med, Dept Epidemiol, New Orleans, LA USA.
   [Hutri-Kahonen, Nina] Tampere Univ, Dept Pediat, Tampere, Finland.
   [Hutri-Kahonen, Nina] Tampere Univ Hosp, Tampere, Finland.
   [Kahonen, Mika] Tampere Univ Hosp, Dept Clin Physiol, Tampere, Finland.
   [Kahonen, Mika] Tampere Univ, Fac Med & Hlth Technol, Tampere, Finland.
   [Raitakari, Olli] Univ Turku, Dept Clin Physiol & Nucl Med, Turku, Finland.
C3 Tampere University; Pirkanmaa Hospital District; Tampere University;
   Tampere University; University of Turku; University of Turku; University
   of Turku; University of Turku; University of Turku; Helmholtz
   Association; Helmholtz-Center Munich - German Research Center for
   Environmental Health; Tampere University; Tampere University Hospital;
   University of Oulu; University of Oulu; University of Oulu; University
   of Eastern Finland; Tulane University; Tampere University; Tampere
   University; Tampere University Hospital; Tampere University; Tampere
   University Hospital; Tampere University; University of Turku
RP Raitoharju, E (corresponding author), Tampere Univ, Fimlab Labs, Pirkanmaa Hosp Dist, Dept Clin Chem, Tampere, Finland.; Raitoharju, E (corresponding author), Tampere Univ, Finnish Cardiovasc Res Ctr, Fac Med & Hlth Technol, Tampere, Finland.; Raitoharju, E (corresponding author), Univ Turku, Ctr Populat Hlth Res, Turku, Finland.; Raitoharju, E (corresponding author), Turku Univ Hosp, Turku, Finland.
EM emma.raitoharju@tuni.fi
RI Lyytikäinen, Leo-Pekka/C-8544-2016; Rovio, Suvi P/L-4149-2015; Harville,
   Emily/AFS-8572-2022; Lehtimäki, Terho/AAD-1094-2022
OI Harville, Emily/0000-0003-0319-0922; Lehtimäki,
   Terho/0000-0002-2555-4427; Juonala, Markus/0000-0001-9498-364X; Mishra,
   Pashupati/0000-0001-5177-3431; Ala-Korpela, Mika/0000-0001-5905-1206;
   Marttila, Saara/0000-0003-3071-3784; Raitoharju,
   Emma/0000-0002-7023-8706; Kahonen, Mika/0000-0002-4510-7341
FU Academy of Finland [286284, 322098, 285902, 330809, 134309, 126925,
   121584, 124282, 129378, 117787, 41071]; Social Insurance Institution of
   Finland; Kuopio Hospital Medical Fund [X51001, 9X047, 9S054]; Juho
   Vainio Foundation; Paavo Nurmi Foundation; Finnish Foundation of
   Cardiovascular Research; Finnish Cultural Foundation; Tampere
   Tuberculosis Foundation; Emil Aaltonen Foundation; Yrjo Jahnsson
   Foundation; Signe and Ane Gyllenberg Foundation; Diabetes Research
   Foundation of Finnish Diabetes Association; EU Horizon 2020 [755320,
   848146]; European Research Council [742927]; Sigrid Juselius Foundation,
   Finland; Foundation of Clinical Chemistry, Laboratoriolaaketieteen
   edistamissaatio sr.; Orion-Farmos Research Foundation; Paulo Foundation;
   Tampere University Hospital Medical Fund [X51001, 9X047, 9S054]; Turku
   University Hospital Medical Fund [X51001, 9X047, 9S054]; Academy of
   Finland (AKA) [285902, 330809] Funding Source: Academy of Finland (AKA)
FX The Young Finns Study has been financially supported by the Academy of
   Finland: Grants 286284 and 322098 (T.L.), 285902 and 330809 (E.R.),
   134309 (Eye), 126925, 121584, 124282, 129378 (Salve), 117787 (Gendi),
   and 41071 (Skidi); the Social Insurance Institution of Finland; the
   Kuopio, Tampere, and Turku University Hospital Medical Funds (Grant
   X51001 for T.L and 9X047 and 9S054 for E.R); the Juho Vainio Foundation;
   the Paavo Nurmi Foundation; the Finnish Foundation of Cardiovascular
   Research (T. L.); the Finnish Cultural Foundation; the Tampere
   Tuberculosis Foundation (T.L. and N.O.); the Emil Aaltonen Foundation
   (T.L. and N.O.); and the Yrjo Jahnsson Foundation (T.L., N.O. and E.R.);
   Signe and Ane Gyllenberg Foundation; Diabetes Research Foundation of
   Finnish Diabetes Association; EU Horizon 2020 (Grant 755320 for
   TAXINOMISIS; Grant 848146 for To_Aition); European Research Council
   (Grant 742927 for MULTIEPIGEN project). M. A-K. is also holding a
   research Grant from the Sigrid Juselius Foundation, Finland. This work
   was supported by the Foundation of Clinical Chemistry,
   Laboratoriolaaketieteen edistamissaatio sr., the Orion-Farmos Research
   Foundation and the Paulo Foundation.
CR Adiels M, 2005, ARTERIOSCL THROM VAS, V25, P1697, DOI 10.1161/01.ATV.0000172689.53992.25
   Amodio N, 2015, ONCOTARGET, V6, P12837, DOI 10.18632/oncotarget.3805
   Amodio N, 2013, CELL CYCLE, V12, P3650, DOI 10.4161/cc.26585
   Asmann YW, 2006, DIABETES, V55, P3309, DOI 10.2337/db05-1230
   Bartel DP, 2009, CELL, V136, P215, DOI 10.1016/j.cell.2009.01.002
   Behrman RE, 2007, PRETERM BIRTH CAUSES
   Chen HY, 2014, MOL THER, V22, P842, DOI 10.1038/mt.2013.235
   Chernausek SD, 2012, J CLIN ENDOCR METAB, V97, P689, DOI 10.1210/jc.2011-2741
   Chien HY, 2016, INT J MED SCI, V13, P457, DOI 10.7150/ijms.15548
   Cho S, 2013, NUCLEIC ACIDS RES, V41, pD252, DOI 10.1093/nar/gks1168
   Collares Cristhianna V A, 2013, BMC Res Notes, V6, P491, DOI 10.1186/1756-0500-6-491
   Cruickshank MN, 2013, GENOME MED, V5, DOI 10.1186/gm500
   Dooley J, 2016, DIABETES, V65, P53, DOI 10.2337/db15-0770
   Durrani-Kolarik S, 2017, AM J PHYSIOL-LUNG C, V313, pL339, DOI 10.1152/ajplung.00273.2016
   Égerházi A, 2007, PROG NEURO-PSYCHOPH, V31, P746, DOI 10.1016/j.pnpbp.2007.01.011
   Enquobahrie DA, 2016, REPROD SCI, V23, P731, DOI 10.1177/1933719115612925
   Environmental Organization 1, 2016, 1 ENV ORG
   Finken MJJ, 2006, PEDIATR RES, V59, P604, DOI 10.1203/01.pdr.0000203096.13266.eb
   Ginsberg HN, 2000, J CLIN INVEST, V106, P453, DOI 10.1172/JCI10762
   Gonçalves MM, 2018, AGING NEUROPSYCHOL C, V25, P290, DOI 10.1080/13825585.2017.1294651
   Gródecka-Szwajkiewicz D, 2020, INT J MOL SCI, V21, DOI 10.3390/ijms21041305
   He AB, 2007, MOL ENDOCRINOL, V21, P2785, DOI 10.1210/me.2007-0167
   Hébert SS, 2008, P NATL ACAD SCI USA, V105, P6415, DOI 10.1073/pnas.0710263105
   Heijmans BT, 2008, P NATL ACAD SCI USA, V105, P17046, DOI 10.1073/pnas.0806560105
   Heinonen K, 2015, PEDIATRICS, V135, pE818, DOI 10.1542/peds.2014-3556
   Hromadnikova I, 2020, INT J MOL SCI, V21, DOI 10.3390/ijms21218413
   Hu YL, 2009, CLIN CHEM LAB MED, V47, P923, DOI 10.1515/CCLM.2009.228
   Hung YH, 2019, FRONT PHYSIOL, V10, DOI 10.3389/fphys.2019.01367
   Hwang HW, 2007, SCIENCE, V315, P97, DOI 10.1126/science.1136235
   Inouye M, 2010, MOL SYST BIOL, V6, DOI 10.1038/msb.2010.93
   Inzaghi E, 2020, PLOS ONE, V15, DOI 10.1371/journal.pone.0228075
   Jaakkola JJK, 2006, J ALLERGY CLIN IMMUN, V118, P823, DOI 10.1016/j.jaci.2006.06.043
   Jacovetti C, 2017, DIABETOLOGIA, V60, P2011, DOI 10.1007/s00125-017-4348-6
   Johnson S, 2015, ARCH DIS CHILD-FETAL, V100, pF301, DOI 10.1136/archdischild-2014-307684
   Jonsson A, 2013, DIABETES, V62, P2978, DOI 10.2337/db12-1627
   Joss-Moore LA, 2011, MOL GENET METAB, V104, P61, DOI 10.1016/j.ymgme.2011.07.018
   Juonala M, 2015, J HYPERTENS, V33, P1542, DOI 10.1097/HJH.0000000000000612
   Kanehisa M, 2000, NUCLEIC ACIDS RES, V28, P27, DOI 10.1093/nar/28.1.27
   Keaton JM, 2014, HUM GENET, V133, P1487, DOI 10.1007/s00439-014-1486-5
   Kerkhof GF, 2012, J PEDIATR-US, V161, P390, DOI 10.1016/j.jpeds.2012.03.048
   Kiko T, 2014, J ALZHEIMERS DIS, V39, P253, DOI 10.3233/JAD-130932
   Kristiansson K, 2012, CIRC-CARDIOVASC GENE, V5, P242, DOI 10.1161/CIRCGENETICS.111.961482
   Kurtz CL, 2015, SCI REP-UK, V5, DOI 10.1038/srep12911
   Laas E, 2012, PEDIATRICS, V130, pE829, DOI 10.1542/peds.2011-3279
   Larner-Svensson HM, 2010, RESP RES, V11, DOI 10.1186/1465-9921-11-68
   Lee H, 2012, INT J EPIDEMIOL, V41, P188, DOI 10.1093/ije/dyr237
   Li S, 2014, OBES REV, V15, P804, DOI 10.1111/obr.12214
   Liang JC, 2013, J HEPATOL, V58, P535, DOI 10.1016/j.jhep.2012.10.024
   Liang YZ, 2020, J DIABETES, V12, P633, DOI 10.1111/1753-0407.12643
   Lipkind HS, 2012, AM J OBSTET GYNECOL, V206, DOI 10.1016/j.ajog.2012.01.007
   Liu J, 2016, CAN J PHYSIOL PHARM, V94, P199, DOI 10.1139/cjpp-2015-0159
   Lopez YON, 2017, MOL BIOSYST, V13, P106, DOI 10.1039/c6mb00596a
   Lugli G, 2015, PLOS ONE, V10, DOI 10.1371/journal.pone.0139233
   Maldonado-Lasuncion I, 2019, CEREB CORTEX, V29, P4426, DOI 10.1093/cercor/bhy323
   Malmstrom R, 1997, DIABETOLOGIA, V40, P454, DOI 10.1007/s001250050700
   Ment LR, 2008, LANCET NEUROL, V7, P378, DOI 10.1016/S1474-4422(08)70073-5
   Moroz N, 2008, J ALZHEIMERS DIS, V15, P29
   Mosing MA, 2018, PLOS MED, V15, DOI 10.1371/journal.pmed.1002609
   Murphy MSQ, 2015, AM J OBSTET GYNECOL, V213, DOI 10.1016/j.ajog.2015.05.013
   Nicholas LM, 2013, FASEB J, V27, P3786, DOI 10.1096/fj.13-227918
   Orom UA, 2008, MOL CELL, V30, P460, DOI 10.1016/j.molcel.2008.05.001
   Ortenblad N, 2005, BBA-MOL BASIS DIS, V1741, P206, DOI 10.1016/j.bbadis.2005.04.001
   Paquette AG, 2019, J CELL MOL MED, V23, P6835, DOI 10.1111/jcmm.14567
   Pavlek LR, 2021, PEDIATR RES, V89, P889, DOI 10.1038/s41390-020-0943-1
   Penzes P, 2011, BRAIN RES REV, V67, P184, DOI 10.1016/j.brainresrev.2011.01.003
   Petrini JR, 2009, J PEDIATR-US, V154, P169, DOI 10.1016/j.jpeds.2008.08.020
   Rager JE, 2014, ENVIRON MOL MUTAGEN, V55, P196, DOI 10.1002/em.21842
   Raitakari OT, 2008, INT J EPIDEMIOL, V37, P1220, DOI 10.1093/ije/dym225
   Raitoharju E, 2016, SCI REP-UK, V6, DOI 10.1038/srep38262
   Raitoharju E, 2013, CLIN CHEM, V59, P1708, DOI 10.1373/clinchem.2013.204917
   Razny U, 2019, EUR J ENDOCRINOL, V181, P525, DOI 10.1530/EJE-19-0542
   Rizzo M, 2000, NEUROLOGY, V54, P1954, DOI 10.1212/WNL.54.10.1954
   Rovio SP, 2016, NEUROPSYCHOLOGY, V30, P532, DOI 10.1037/neu0000239
   Silva VAO, 2011, MOL VIS, V17, P2228
   Silvestri Pasquale, 2009, Recent Pat Cardiovasc Drug Discov, V4, P109
   Simonis-Bik AM, 2010, DIABETES, V59, P293, DOI 10.2337/db09-1048
   Sims-Robinson C, 2010, NAT REV NEUROL, V6, P551, DOI 10.1038/nrneurol.2010.130
   Singh S, 2019, CELL REPROGRAM, V21, P210, DOI 10.1089/cell.2019.0007
   Skilton MR, 2011, ARTERIOSCL THROM VAS, V31, P2975, DOI 10.1161/ATVBAHA.111.234757
   Soininen P, 2015, CIRC-CARDIOVASC GENE, V8, P192, DOI 10.1161/CIRCGENETICS.114.000216
   Soininen P, 2009, ANALYST, V134, P1781, DOI 10.1039/b910205a
   Sousa F, 2016, SCI REP-UK, V6, P1, DOI [10.1038/s41598-016-0001-8, DOI 10.1038/S41598-016-0001-8]
   Sugar SS, 2021, REDOX BIOL, V38, DOI 10.1016/j.redox.2020.101783
   Thomas EL, 2011, PEDIATR RES, V70, P507, DOI 10.1203/PDR.0b013e31822d7860
   Tirosh A, 2008, DIABETES CARE, V31, P2032, DOI 10.2337/dc08-0825
   Valadi H, 2007, NAT CELL BIOL, V9, P654, DOI 10.1038/ncb1596
   Vickers MH, 2014, NUTRIENTS, V6, P2165, DOI 10.3390/nu6062165
   Villa C, 2013, J ALZHEIMERS DIS, V35, P487, DOI 10.3233/JAD-122263
   Wang Y, 2016, ONCOTARGET, V7, P53772, DOI 10.18632/oncotarget.10741
   Winger EE, 2015, J REPROD IMMUNOL, V110, P22, DOI 10.1016/j.jri.2015.03.005
   Yang YW, 2016, DNA CELL BIOL, V35, P758, DOI 10.1089/dna.2016.3443
   Yao YL, 2014, BMC MED, V12, DOI 10.1186/s12916-014-0121-6
   Zampetaki A, 2010, CIRC RES, V107, P810, DOI 10.1161/CIRCRESAHA.110.226357
   Zeggini E, 2008, NAT GENET, V40, P638, DOI 10.1038/ng.120
   Zhang HY, 2015, J GERONTOL A-BIOL, V70, P102, DOI 10.1093/gerona/glu145
NR 95
TC 10
Z9 10
U1 1
U2 5
PU NATURE PORTFOLIO
PI BERLIN
PA HEIDELBERGER PLATZ 3, BERLIN, 14197, GERMANY
SN 2045-2322
J9 SCI REP-UK
JI Sci Rep
PD APR 28
PY 2021
VL 11
IS 1
AR 9203
DI 10.1038/s41598-021-88465-4
PG 12
WC Multidisciplinary Sciences
WE Science Citation Index Expanded (SCI-EXPANDED); Social Science Citation Index (SSCI)
SC Science & Technology - Other Topics
GA SK2RN
UT WOS:000656067200025
PM 33911114
OA Green Published, gold
DA 2024-02-29
ER

PT J
AU Nies, YH
   Najib, NHM
   Lim, WL
   Kamaruzzaman, MA
   Yahaya, MF
   Teoh, SL
AF Nies, Yong Hui
   Najib, Nor Haliza Mohamad
   Lim, Wei Ling
   Kamaruzzaman, Mohd Amir
   Yahaya, Mohamad Fairuz
   Teoh, Seong Lin
TI MicroRNA Dysregulation in Parkinson's Disease: A Narrative Review
SO FRONTIERS IN NEUROSCIENCE
LA English
DT Review
DE microRNA; non-coding RNA; Parkinson&#8217; s disease; neurodegenerative
   disease; biomarker
ID ALPHA-SYNUCLEIN EXPRESSION; DOPAMINERGIC-NEURONS; DOWN-REGULATION;
   POSTTRANSCRIPTIONAL REGULATION; NEURODEGENERATIVE DISEASES;
   MITOCHONDRIAL DYSFUNCTION; DIFFERENTIAL EXPRESSION; CEREBROSPINAL-FLUID;
   CIRCULATING MIRNAS; NONMOTOR SYMPTOMS
AB Parkinson's disease (PD) is a severely debilitating neurodegenerative disease, affecting the motor system, leading to resting tremor, cogwheel rigidity, bradykinesia, walking and gait difficulties, and postural instability. The severe loss of dopaminergic neurons in the substantia nigra pars compacta causes striatal dopamine deficiency and the presence of Lewy bodies indicates a pathological hallmark of PD. Although the current treatment of PD aims to preserve dopaminergic neurons or to replace dopamine depletion in the brain, it is notable that complete recovery from the disease is yet to be achieved. Given the complexity and multisystem effects of PD, the underlying mechanisms of PD pathogenesis are yet to be elucidated. The advancement of medical technologies has given some insights in understanding the mechanism and potential treatment of PD with a special interest in the role of microRNAs (miRNAs) to unravel the pathophysiology of PD. In PD patients, it was found that striatal brain tissue and dopaminergic neurons from the substantia nigra demonstrated dysregulated miRNAs expression profiles. Hence, dysregulation of miRNAs may contribute to the pathogenesis of PD through modulation of PD-associated gene and protein expression. This review will discuss recent findings on PD-associated miRNAs dysregulation, from the regulation of PD-associated genes, dopaminergic neuron survival, alpha-synuclein-induced inflammation and circulating miRNAs. The next section of this review also provides an update on the potential uses of miRNAs as diagnostic biomarkers and therapeutic tools for PD.
C1 [Nies, Yong Hui; Najib, Nor Haliza Mohamad; Kamaruzzaman, Mohd Amir; Yahaya, Mohamad Fairuz; Teoh, Seong Lin] Univ Kebangsaan Malaysia, Fac Med, Dept Anat, Med Ctr, Kuala Lumpur, Malaysia.
   [Lim, Wei Ling] Sunway Univ, Sch Med & Life Sci, Dept Biol Sci, Petaling Jaya, Selangor, Malaysia.
C3 Universiti Kebangsaan Malaysia; Sunway University
RP Teoh, SL (corresponding author), Univ Kebangsaan Malaysia, Fac Med, Dept Anat, Med Ctr, Kuala Lumpur, Malaysia.
EM teohseonglin@yahoo.com.my
RI Yahaya, Mohamad Fairuz/K-7614-2019; Kamaruzzaman, Mohd
   Amir/ABB-8881-2020
OI Yahaya, Mohamad Fairuz/0000-0001-7155-2636; Kamaruzzaman, Mohd
   Amir/0000-0003-4163-2234; Nies, Yong Hui/0000-0002-4709-1099
FU Ministry of Higher Education Malaysia [FRGS-1-2018-SKK08-UKM-03-5];
   Universiti Kebangsaan Malaysia [GGPM-2017-082]
FX This work was supported by grants from the Ministry of Higher Education
   Malaysia (FRGS-1-2018-SKK08-UKM-03-5) and Universiti Kebangsaan Malaysia
   (GGPM-2017-082).
CR Abbas MM, 2018, MOV DISORD CLIN PRAC, V5, P14, DOI 10.1002/mdc3.12568
   Ardakani MT, 2019, MOL GENET GENOM MED, V7, DOI 10.1002/mgg3.548
   Arrese M, 2015, SEMIN LIVER DIS, V35, P43, DOI 10.1055/s-0034-1397348
   Azmin S, 2014, PARKINSONS DIS-US, V2014, DOI 10.1155/2014/472157
   Bai XC, 2017, SCI REP-UK, V7, DOI 10.1038/s41598-017-03887-3
   Braak H, 2004, CELL TISSUE RES, V318, P121, DOI 10.1007/s00441-004-0956-9
   Briggs CE, 2015, BRAIN RES, V1618, P111, DOI 10.1016/j.brainres.2015.05.021
   Caggiu Elisa, 2018, eNeurologicalSci, V13, P1, DOI 10.1016/j.ensci.2018.09.002
   Cao XY, 2017, NEUROSCI LETT, V644, P94, DOI 10.1016/j.neulet.2017.02.045
   Cardoso AL, 2012, IMMUNOLOGY, V135, P73, DOI 10.1111/j.1365-2567.2011.03514.x
   Chen BB, 2019, FREE RADICAL BIO MED, V141, P253, DOI 10.1016/j.freeradbiomed.2019.06.024
   Chen L, 2018, BRAIN BEHAV, V8, DOI 10.1002/brb3.941
   Chen YM, 2020, FRONT AGING NEUROSCI, V12, DOI 10.3389/fnagi.2020.00210
   Chen YM, 2017, FRONT AGING NEUROSCI, V9, DOI 10.3389/fnagi.2017.00232
   Cheng M, 2016, ONCOTARGET, V7, P42274, DOI 10.18632/oncotarget.9786
   Cho HJ, 2013, HUM MOL GENET, V22, P608, DOI 10.1093/hmg/dds470
   Consales C, 2018, MOL NEUROBIOL, V55, P5698, DOI 10.1007/s12035-017-0791-0
   Coskunpinar E, 2016, GENE, V591, P90, DOI 10.1016/j.gene.2016.06.059
   Cressatti M, 2020, MOVEMENT DISORD, V35, P468, DOI 10.1002/mds.27935
   Danzer KM, 2012, MOL NEURODEGENER, V7, DOI 10.1186/1750-1326-7-42
   Dexter DT, 2013, FREE RADICAL BIO MED, V62, P132, DOI 10.1016/j.freeradbiomed.2013.01.018
   Di Rita A, 2020, INT J MOL SCI, V21, DOI 10.3390/ijms21010355
   Dickson DW, 2018, PARKINSONISM RELAT D, V46, pS30, DOI 10.1016/j.parkreldis.2017.07.033
   Ding HX, 2016, PARKINSONISM RELAT D, V22, P68, DOI 10.1016/j.parkreldis.2015.11.014
   Dong H, 2016, BIOMARKERS, V21, P129, DOI 10.3109/1354750X.2015.1118544
   Dorsey ER, 2007, NEUROLOGY, V68, P384, DOI 10.1212/01.wnl.0000247740.47667.03
   Dorsey ER, 2018, LANCET NEUROL, V17, P939, DOI 10.1016/S1474-4422(18)30295-3
   Dos Santos Marcia Cristina T, 2018, Oncotarget, V9, P17455, DOI 10.18632/oncotarget.24736
   Doss MX, 2019, CELLS-BASEL, V8, DOI 10.3390/cells8050403
   Doxakis E, 2010, J BIOL CHEM, V285, P12726, DOI 10.1074/jbc.M109.086827
   Faruq O, 2015, FRONT MED, V2, DOI 10.3389/fmed.2015.00051
   Fazeli S, 2020, PLOS ONE, V15, DOI 10.1371/journal.pone.0240855
   Fernández-Santiago R, 2019, CLIN EPIGENETICS, V11, DOI 10.1186/s13148-019-0701-6
   Figueroa-Romero C, 2016, MOL CELL NEUROSCI, V71, P34, DOI 10.1016/j.mcn.2015.12.008
   Fragkouli A, 2014, FRONT CELL NEUROSCI, V8, DOI 10.3389/fncel.2014.00182
   Fujita KA, 2014, MOL NEUROBIOL, V49, P88, DOI 10.1007/s12035-013-8489-4
   Gan L, 2019, INT J PHARMACEUT, V567, DOI 10.1016/j.ijpharm.2019.118449
   Geng LJ, 2018, NEUROSCI LETT, V675, P23, DOI 10.1016/j.neulet.2018.03.037
   Goedert M, 2013, NAT REV NEUROL, V9, P13, DOI 10.1038/nrneurol.2012.242
   Golpich M, 2017, CNS NEUROSCI THER, V23, P5, DOI 10.1111/cns.12655
   Gong X, 2016, AM J TRANSL RES, V8, P2127
   Gopalai AA, 2014, BIOMED RES INT, V2014, DOI 10.1155/2014/867321
   Gui YX, 2015, ONCOTARGET, V6, P37043, DOI 10.18632/oncotarget.6158
   Guo JD, 2018, INT J MOL MED, V41, P1817, DOI 10.3892/ijmm.2018.3406
   Guo YL, 2020, J BIOMATER TISS ENG, V10, P63, DOI 10.1166/jbt.2020.2219
   Hegarty Shane V, 2018, Neuronal Signal, V2, pNS20170181, DOI 10.1042/NS20170181
   Hoss AG, 2016, FRONT AGING NEUROSCI, V8, DOI 10.3389/fnagi.2016.00036
   Hüttenhofer A, 2017, CLIN KIDNEY J, V10, P27, DOI 10.1093/ckj/sfw075
   Ibrahim FF, 2015, J OVARIAN RES, V8, DOI 10.1186/s13048-015-0186-7
   Irrcher I, 2010, HUM MOL GENET, V19, P3734, DOI 10.1093/hmg/ddq288
   Irwin DJ, 2013, NAT REV NEUROSCI, V14, P626, DOI 10.1038/nrn3549
   Jauhari A, 2020, TOXICOL SCI, V176, P433, DOI 10.1093/toxsci/kfaa066
   Je G, 2017, NEUROSCI LETT, V661, P132, DOI 10.1016/j.neulet.2017.09.065
   Jellinger K.A., 2017, MOVEMENT DISORDERS C, P43
   Jellinger KA, 2017, INT REV NEUROBIOL, V133, P13, DOI [10.1016/bs.im.2017.05.005, 10.1016/bs.irn.2017.05.005]
   Jellinger KA, 2015, J NEURAL TRANSM, V122, P1429, DOI 10.1007/s00702-015-1405-5
   Jiang JX, 2020, J BIOMATER TISS ENG, V10, P838, DOI 10.1166/jbt.2020.2320
   Jiang PZ, 2016, ACTA NEUROPATHOL, V132, P77, DOI 10.1007/s00401-016-1542-4
   Kabaria S, 2015, FEBS LETT, V589, P319, DOI 10.1016/j.febslet.2014.12.014
   Kanagaraj N, 2014, NEUROSCIENCE, V272, P167, DOI 10.1016/j.neuroscience.2014.04.039
   Khee SGS, 2014, OXID MED CELL LONGEV, V2014, DOI 10.1155/2014/725929
   Kim J, 2016, MOL NEURODEGENER, V11, DOI 10.1186/s13024-016-0121-4
   Kim Jong-Hyeon, 2014, Exp Neurobiol, V23, P148, DOI 10.5607/en.2014.23.2.148
   Kim SY, 2012, CLIN GENET, V82, P77, DOI 10.1111/j.1399-0004.2011.01693.x
   Kim W, 2016, MOL NEUROBIOL, V53, P95, DOI 10.1007/s12035-014-8989-x
   Kim W, 2014, NEUROBIOL AGING, V35, P1712, DOI 10.1016/j.neurobiolaging.2014.01.021
   Kordower JH, 2013, BRAIN, V136, P2419, DOI 10.1093/brain/awt192
   Kozomara A, 2019, NUCLEIC ACIDS RES, V47, pD155, DOI 10.1093/nar/gky1141
   Krohn L, 2020, NEUROBIOL AGING, V91, DOI 10.1016/j.neurobiolaging.2020.03.003
   LEE RC, 1993, CELL, V75, P843, DOI 10.1016/0092-8674(93)90529-Y
   Lee ST, 2011, EXP NEUROL, V227, P172, DOI 10.1016/j.expneurol.2010.10.012
   Lesage S, 2020, ANN NEUROL, V88, P843, DOI 10.1002/ana.25787
   Li L, 2018, BRATISL MED J, V119, P22, DOI 10.4149/BLL_2018_005
   Li N, 2017, NEUROL SCI, V38, P761, DOI 10.1007/s10072-017-2841-9
   Liang C., 2021, NEUROSCI LETT
   Liu W, 2017, CELL BIOSCI, V7, DOI 10.1186/s13578-017-0147-5
   Ma WB, 2016, CELL BIOCHEM FUNCT, V34, P511, DOI 10.1002/cbf.3224
   Ma XL, 2021, BRAIN RES BULL, V166, P92, DOI 10.1016/j.brainresbull.2020.10.019
   Magrinelli F, 2016, PARKINSONS DIS-US, V2016, DOI 10.1155/2016/9832839
   Maiti P, 2017, TRANSL NEURODEGENER, V6, DOI 10.1186/s40035-017-0099-z
   Makarova JA, 2015, BIOCHEMISTRY-MOSCOW+, V80, P1117, DOI 10.1134/S0006297915090035
   Marques TM, 2017, MOL NEUROBIOL, V54, P7736, DOI 10.1007/s12035-016-0253-0
   McMillan KJ, 2017, MOL THER, V25, P2404, DOI 10.1016/j.ymthe.2017.08.017
   Ming GL, 2011, NEURON, V70, P687, DOI 10.1016/j.neuron.2011.05.001
   Miñones-Moyano E, 2011, HUM MOL GENET, V20, P3067, DOI 10.1093/hmg/ddr210
   Mo Mingshu, 2017, Oncotarget, V8, P15, DOI 10.18632/oncotarget.13905
   Nair VD, 2016, NEUROSCI LETT, V629, P99, DOI 10.1016/j.neulet.2016.06.061
   Najib NHM, 2020, CNS NEUROL DISORD-DR, V19, P386, DOI 10.2174/1871527319666200708124117
   O'Brien J, 2018, FRONT ENDOCRINOL, V9, DOI 10.3389/fendo.2018.00402
   Oh SE, 2018, REDOX BIOL, V19, P62, DOI 10.1016/j.redox.2018.07.021
   Ozdilek B, 2021, INT J NEUROSCI, V131, P1181, DOI 10.1080/00207454.2020.1784165
   Pang SYY, 2019, TRANSL NEURODEGENER, V8, DOI 10.1186/s40035-019-0165-9
   Patil KS, 2019, PARKINSONISM RELAT D, V64, P202, DOI 10.1016/j.parkreldis.2019.04.010
   Pattarayan D, 2018, CLIN REV ALLERG IMMU, V54, P480, DOI 10.1007/s12016-016-8589-9
   Peball M, 2020, ANN NEUROL, V88, P712, DOI 10.1002/ana.25864
   Prajapati P, 2015, BBA-MOL BASIS DIS, V1852, P451, DOI 10.1016/j.bbadis.2014.11.019
   Pringsheim T, 2014, MOVEMENT DISORD, V29, P1583, DOI 10.1002/mds.25945
   Putteeraj M, 2017, CNS NEUROL DISORD-DR, V16, P1000, DOI 10.2174/1871527316666170807142311
   Qin LX, 2021, NEUROL INDIA, V69, P115, DOI 10.4103/0028-3886.310102
   Rango M, 2020, MOVEMENT DISORD, V35, P504, DOI 10.1002/mds.27946
   Salimian N, 2018, GENE, V674, P25, DOI 10.1016/j.gene.2018.06.061
   Saraiva C, 2016, J CONTROL RELEASE, V235, P291, DOI 10.1016/j.jconrel.2016.06.005
   Savica R, 2016, JAMA NEUROL, V73, P981, DOI 10.1001/jamaneurol.2016.0947
   Schwienbacher C, 2017, J MOL NEUROSCI, V62, P244, DOI 10.1007/s12031-017-0926-9
   Seidel K, 2015, BRAIN PATHOL, V25, P121, DOI 10.1111/bpa.12168
   Shen YF, 2020, BRAIN BEHAV, V10, DOI 10.1002/brb3.1567
   Shu Y, 2020, OPEN LIFE SCI, V15, P647, DOI 10.1515/biol-2020-0060
   Sulaiman SA, 2020, NEUROL ASIA, V25, P319
   Tarale P, 2018, TOXICOL IN VITRO, V46, P94, DOI 10.1016/j.tiv.2017.10.003
   Teoh SL, 2017, CURR PHARM DESIGN, V23, P1845, DOI 10.2174/1381612822666161027120043
   Thome AD, 2016, J NEUROSCI, V36, P2383, DOI 10.1523/JNEUROSCI.3900-15.2016
   Tian YS, 2019, J NEUROSURG, V130, P977, DOI 10.3171/2017.5.JNS163165
   Tiberio P, 2015, BIOMED RES INT, V2015, DOI 10.1155/2015/731479
   Tolosa E, 2018, NEUROBIOL AGING, V69, P283, DOI 10.1016/j.neurobiolaging.2018.05.032
   Tolosa E, 2020, NAT REV NEUROL, V16, P97, DOI 10.1038/s41582-019-0301-2
   Turchinovich A, 2012, TRENDS BIOCHEM SCI, V37, P460, DOI 10.1016/j.tibs.2012.08.003
   Villar-Menéndez I, 2014, NEUROBIOL DIS, V69, P206, DOI 10.1016/j.nbd.2014.05.030
   Wang HQ, 2016, BRAIN PATHOL, V26, P167, DOI 10.1111/bpa.12267
   Wang J, 2016, J CELL PHYSIOL, V231, P25, DOI 10.1002/jcp.25056
   Wang RL, 2020, GENES CELLS, V25, P364, DOI 10.1111/gtc.12764
   Wang RL, 2020, CLIN EXP PHARMACOL P, V47, P372, DOI 10.1111/1440-1681.13212
   Wang Y, 2017, NEUROSCI BULL, V33, P543, DOI 10.1007/s12264-017-0160-z
   Wang ZH, 2015, BIOMED PHARMACOTHER, V74, P252, DOI 10.1016/j.biopha.2015.08.025
   Wen MM, 2016, FRONT MOL NEUROSCI, V9, DOI 10.3389/fnmol.2016.00129
   WIGHTMAN B, 1993, CELL, V75, P855, DOI 10.1016/0092-8674(93)90530-4
   Wu DM, 2018, CELL PHYSIOL BIOCHEM, V51, P1600, DOI 10.1159/000495649
   Wu Q, 2019, EUR REV MED PHARMACO, V23, P724, DOI 10.26355/eurrev_201901_16886
   Xie SS, 2022, INT J NEUROSCI, V132, P673, DOI 10.1080/00207454.2020.1835899
   Xing RX, 2020, KAOHSIUNG J MED SCI, V36, P786, DOI 10.1002/kjm2.12241
   Xiong R, 2014, NEUROBIOL AGING, V35, P705, DOI 10.1016/j.neurobiolaging.2013.09.027
   Yang XB, 2020, METAB BRAIN DIS, V35, P627, DOI 10.1007/s11011-020-00546-x
   Yang ZF, 2019, FRONT NEUROSCI-SWITZ, V13, DOI 10.3389/fnins.2019.00218
   Yang ZF, 2019, ACS CHEM NEUROSCI, V10, P2243, DOI 10.1021/acschemneuro.8b00460
   Yao LP, 2019, FASEB J, V33, P8648, DOI 10.1096/fj.201900363R
   Yao LP, 2018, J NEUROINFLAMM, V15, DOI 10.1186/s12974-018-1053-4
   Zanellati MC, 2015, FRONT GENET, V6, DOI 10.3389/fgene.2015.00078
   Zeng R, 2019, J CLIN NEUROSCI, V65, P125, DOI 10.1016/j.jocn.2019.04.004
   Zhang GP, 2020, AGING-US, V12, P4067, DOI 10.18632/aging.102636
   Zhang JL, 2017, DIS MARKERS, V2017, DOI 10.1155/2017/5806146
   Zhang LW, 2020, ALL LIFE, V13, P194, DOI 10.1080/26895293.2020.1741453
   Zhang Q, 2021, CELL MOL NEUROBIOL, V41, P1773, DOI 10.1007/s10571-020-00946-8
   Zhang YZ, 2019, J MOL NEUROSCI, V69, P197, DOI 10.1007/s12031-019-01349-1
   Zhao XH, 2019, J CELL BIOCHEM, V120, P14995, DOI 10.1002/jcb.28761
   Zhou JJ, 2020, PHARMACOL RES, V160, DOI 10.1016/j.phrs.2020.105197
   Zhou L, 2018, CELL PHYSIOL BIOCHEM, V51, P2275, DOI 10.1159/000495872
NR 145
TC 37
Z9 38
U1 0
U2 6
PU FRONTIERS MEDIA SA
PI LAUSANNE
PA AVENUE DU TRIBUNAL FEDERAL 34, LAUSANNE, CH-1015, SWITZERLAND
EI 1662-453X
J9 FRONT NEUROSCI-SWITZ
JI Front. Neurosci.
PD APR 30
PY 2021
VL 15
AR 660379
DI 10.3389/fnins.2021.660379
PG 13
WC Neurosciences
WE Science Citation Index Expanded (SCI-EXPANDED)
SC Neurosciences & Neurology
GA SB6PS
UT WOS:000650114100001
PM 33994934
OA gold, Green Published
DA 2024-02-29
ER

PT J
AU Kinoshita, C
   Kubota, N
   Aoyama, K
AF Kinoshita, Chisato
   Kubota, Noriko
   Aoyama, Koji
TI Interplay of RNA-Binding Proteins and microRNAs in Neurodegenerative
   Diseases
SO INTERNATIONAL JOURNAL OF MOLECULAR SCIENCES
LA English
DT Review
DE neurodegenerative disease; RNA-binding protein; microRNA
ID AMYOTROPHIC-LATERAL-SCLEROSIS; NUCLEAR FACTOR TDP-43; ELAV-LIKE FAMILY;
   ALZHEIMERS-DISEASE; HUNTINGTONS-DISEASE; GENE-EXPRESSION; DIFFERENTIAL
   EXPRESSION; RIBOSOMAL-PROTEINS; MOUSE MODEL; STEM-CELLS
AB The number of patients with neurodegenerative diseases (NDs) is increasing, along with the growing number of older adults. This escalation threatens to create a medical and social crisis. NDs include a large spectrum of heterogeneous and multifactorial pathologies, such as amyotrophic lateral sclerosis, frontotemporal dementia, Alzheimer's disease, Parkinson's disease, Huntington's disease and multiple system atrophy, and the formation of inclusion bodies resulting from protein misfolding and aggregation is a hallmark of these disorders. The proteinaceous components of the pathological inclusions include several RNA-binding proteins (RBPs), which play important roles in splicing, stability, transcription and translation. In addition, RBPs were shown to play a critical role in regulating miRNA biogenesis and metabolism. The dysfunction of both RBPs and miRNAs is often observed in several NDs. Thus, the data about the interplay among RBPs and miRNAs and their cooperation in brain functions would be important to know for better understanding NDs and the development of effective therapeutics. In this review, we focused on the connection between miRNAs, RBPs and neurodegenerative diseases.
C1 [Kinoshita, Chisato; Kubota, Noriko; Aoyama, Koji] Teikyo Univ, Dept Pharmacol, Sch Med, Itabashi Ku, 2-11-1 Kaga, Tokyo 1738605, Japan.
   [Kubota, Noriko] Teikyo Univ, Support Ctr Women Phys & Researchers, Itabashi Ku, 2-11-1 Kaga, Tokyo 1738605, Japan.
C3 Teikyo University; Teikyo University
RP Kinoshita, C; Aoyama, K (corresponding author), Teikyo Univ, Dept Pharmacol, Sch Med, Itabashi Ku, 2-11-1 Kaga, Tokyo 1738605, Japan.
EM ciitaka@med.teikyo-u.ac.jp; kubota3724@gmail.com;
   kaoyama@med.teikyo-u.ac.jp
RI Aoyama, Koji/JGD-7846-2023; Kinoshita, Chisato/AAW-5116-2020
OI Aoyama, Koji/0000-0003-4752-9262; Kinoshita, Chisato/0000-0001-5877-0196
FU Naito Science & Engineering Foundation; Research Fund of Teikyo
   University
FX This research was supported by the Naito Science & Engineering
   Foundation and the Research Fund of Teikyo University.
CR Abdelmohsen K, 2012, NUCLEIC ACIDS RES, V40, P11531, DOI 10.1093/nar/gks930
   Advani VM, 2020, CELL MOL LIFE SCI, V77, P4827, DOI 10.1007/s00018-020-03565-0
   Ai J, 2013, J NEUROSCI, V33, P3989, DOI 10.1523/JNEUROSCI.1997-12.2013
   Al-Astal HIM, 2016, PROTEIN PEPTIDE LETT, V23, P828, DOI 10.2174/0929866523666160628090340
   Aoyama K, 2012, NEUROBIOL DIS, V45, P973, DOI 10.1016/j.nbd.2011.12.016
   Ascano M, 2012, NATURE, V492, P382, DOI 10.1038/nature11737
   Ash PEA, 2021, P NATL ACAD SCI USA, V118, DOI 10.1073/pnas.2014188118
   Ballarino M, 2013, ONCOGENE, V32, P4646, DOI 10.1038/onc.2012.490
   Ban N, 2014, CURR OPIN STRUC BIOL, V24, P165, DOI 10.1016/j.sbi.2014.01.002
   Beck ARP, 1996, NUCLEIC ACIDS RES, V24, P3829, DOI 10.1093/nar/24.19.3829
   Berglund AC, 2008, NUCLEIC ACIDS RES, V36, pD263, DOI 10.1093/nar/gkm1020
   Bertolotti A, 1996, EMBO J, V15, P5022, DOI 10.1002/j.1460-2075.1996.tb00882.x
   Bishof I, 2018, J BIOL CHEM, V293, P11047, DOI 10.1074/jbc.RA118.001747
   BLOBEL G, 1973, P NATL ACAD SCI USA, V70, P924, DOI 10.1073/pnas.70.3.924
   Borreca A, 2016, MOL NEUROBIOL, V53, P3227, DOI 10.1007/s12035-015-9229-8
   Bose JK, 2008, J BIOL CHEM, V283, P28852, DOI 10.1074/jbc.M805376200
   Bouvrette LPB, 2020, NUCLEIC ACIDS RES, V48, pD166, DOI 10.1093/nar/gkz986
   Brais B, 1998, NAT GENET, V18, P164, DOI 10.1038/ng0298-164
   BUCKANOVICH RJ, 1993, NEURON, V11, P657, DOI 10.1016/0896-6273(93)90077-5
   Buckanovich RJ, 1997, MOL CELL BIOL, V17, P3194, DOI 10.1128/MCB.17.6.3194
   Buckner N, 2020, BRAIN PATHOL, V30, P1041, DOI 10.1111/bpa.12872
   Buratti E, 2001, J BIOL CHEM, V276, P36337, DOI 10.1074/jbc.M104236200
   Buratti E, 2010, FEBS J, V277, P2268, DOI 10.1111/j.1742-4658.2010.07643.x
   Busch A, 2012, WIRES RNA, V3, P1, DOI 10.1002/wrna.100
   Campos-Melo D, 2013, MOL BRAIN, V6, DOI 10.1186/1756-6606-6-26
   Cao JQ, 2021, MOL PSYCHIATR, V26, P4687, DOI 10.1038/s41380-020-0824-3
   Capriotti Teri, 2016, Home Healthc Now, V34, P300, DOI 10.1097/NHH.0000000000000398
   Cha DJ, 2019, FRONT NEUROSCI-SWITZ, V13, DOI 10.3389/fnins.2019.01208
   Chen Q, 2020, MOL THER, V28, P2503, DOI 10.1016/j.ymthe.2020.07.001
   Cheng H, 2020, NEUROCHEM INT, V133, DOI 10.1016/j.neuint.2019.104644
   Cheung K, 2017, MOL CELL NEUROSCI, V82, P88, DOI 10.1016/j.mcn.2017.05.003
   Choudhury NR, 2013, GENE DEV, V27, P24, DOI 10.1101/gad.199190.112
   Coelho MB, 2016, WIRES RNA, V7, P303, DOI 10.1002/wrna.1336
   Coelho MB, 2015, EMBO J, V34, P653, DOI 10.15252/embj.201489852
   Collins M, 2020, ACTA NEUROPATHOL COM, V8, DOI 10.1186/s40478-020-00965-y
   Conlon EG, 2018, ELIFE, V7, DOI 10.7554/eLife.37754
   Cookson MR, 2017, WIRES RNA, V8, DOI 10.1002/wrna.1397
   Corley M, 2020, MOL CELL, V78, P9, DOI 10.1016/j.molcel.2020.03.011
   Cox DC, 2020, HUM MOL GENET, V29, P1729, DOI 10.1093/hmg/ddaa095
   Dai WJ, 2015, NAT COMMUN, V6, DOI 10.1038/ncomms8576
   Das Eashita, 2015, Microrna, V4, P86
   Dasgupta T, 2012, WIRES RNA, V3, P104, DOI 10.1002/wrna.107
   Davis MY, 2014, J HUNTINGTONS DIS, V3, P209, DOI 10.3233/JHD-140111
   de Andrés-Aguayo L, 2012, CURR OPIN HEMATOL, V19, P268, DOI 10.1097/MOH.0b013e328353c778
   de la Cruz J, 2015, ANNU REV BIOCHEM, V84, P93, DOI 10.1146/annurev-biochem-060614-033917
   de la Monte SM, 2009, BMB REP, V42, P475, DOI 10.5483/BMBRep.2009.42.8.475
   DELATTRE O, 1992, NATURE, V359, P162, DOI 10.1038/359162a0
   Dell'Orco M, 2021, NEUROBIOL DIS, V148, DOI 10.1016/j.nbd.2020.105211
   Dell'Orco M, 2020, FRONT GENET, V11, DOI 10.3389/fgene.2020.00790
   Derry MC, 2006, COLD SPRING HARB SYM, V71, P537, DOI 10.1101/sqb.2006.71.061
   Díaz-Muñoz MD, 2018, FRONT IMMUNOL, V9, DOI 10.3389/fimmu.2018.01094
   Dong W, 2019, NEUROL RES, V41, P9, DOI 10.1080/01616412.2018.1493963
   Dreser A, 2017, CELL DEATH DIFFER, V24, P1655, DOI 10.1038/cdd.2017.88
   Dugger BN, 2017, CSH PERSPECT BIOL, V9, DOI 10.1101/cshperspect.a028035
   Edbauer D, 2010, NEURON, V65, P373, DOI 10.1016/j.neuron.2010.01.005
   Eissa S, 2019, UROL ONCOL-SEMIN ORI, V37, DOI 10.1016/j.urolonc.2018.12.024
   Emamzadeh FN, 2018, FRONT NEUROSCI-SWITZ, V12, DOI 10.3389/fnins.2018.00612
   Fan Z, 2014, GENOMICS, V103, P76, DOI 10.1016/j.ygeno.2013.06.006
   Fanciulli A, 2019, INT REV NEUROBIOL, V149, P137, DOI 10.1016/bs.irn.2019.10.004
   Feng Y, 2014, INT J CLIN EXP PATHO, V7, P64
   Fernández-de Frutos M, 2019, MOL CELL BIOL, V39, DOI 10.1128/MCB.00170-19
   Fogel BL, 2014, SEMIN NEUROL, V34, P217, DOI 10.1055/s-0034-1381738
   Fox RG, 2015, ANNU REV CELL DEV BI, V31, P249, DOI 10.1146/annurev-cellbio-100814-125446
   Frigerio CS, 2013, NEUROLOGY, V81, P2103, DOI 10.1212/01.wnl.0000437306.37850.22
   FUENTES JJ, 1995, HUM MOL GENET, V4, P1935, DOI 10.1093/hmg/4.10.1935
   Gallo JM, 2010, RNA BIOL, V7, P474, DOI 10.4161/rna.7.4.12345
   Gao J, 2018, J NEUROCHEM, V146, P7, DOI 10.1111/jnc.14327
   Gasperini L, 2018, MOL BIOL CELL, V29, P3067, DOI 10.1091/mbc.E18-02-0108
   Ge HH, 2008, PROTEINS, V71, P1539, DOI 10.1002/prot.21973
   Gerstberger S, 2014, NAT REV GENET, V15, P829, DOI 10.1038/nrg3813
   Geuens T, 2016, HUM GENET, V135, P851, DOI 10.1007/s00439-016-1683-5
   Glisovic T, 2008, FEBS LETT, V582, P1977, DOI 10.1016/j.febslet.2008.03.004
   Goh SY, 2019, INT J MOL SCI, V20, DOI 10.3390/ijms20225649
   Gong JJ, 2017, NUCLEIC ACIDS RES, V45, DOI 10.1093/nar/gkx1102
   Good PJ, 2000, J BIOL CHEM, V275, P28583, DOI 10.1074/jbc.M003083200
   Guil S, 2007, NAT STRUCT MOL BIOL, V14, P591, DOI 10.1038/nsmb1250
   Ha M, 2014, NAT REV MOL CELL BIO, V15, P509, DOI 10.1038/nrm3838
   Hagerman RJ, 2017, NAT REV DIS PRIMERS, V3, DOI 10.1038/nrdp.2017.65
   Han SP, 2010, BIOCHEM J, V430, P379, DOI 10.1042/BJ20100396
   Harrison AF, 2017, BIOCHEM J, V474, P1417, DOI 10.1042/BCJ20160499
   Hawley ZCE, 2020, J MOL BIOL, V432, DOI 10.1016/j.jmb.2020.10.029
   Hébert SS, 2008, P NATL ACAD SCI USA, V105, P6415, DOI 10.1073/pnas.0710263105
   Hentze MW, 2018, NAT REV MOL CELL BIO, V19, P327, DOI 10.1038/nrm.2017.130
   Hernández IH, 2020, BRAIN, V143, P2207, DOI 10.1093/brain/awaa150
   Herrera-Espejo S, 2021, MOL NEUROBIOL, V58, P55, DOI 10.1007/s12035-020-02103-0
   Herrero-Aguayo V, 2021, J CLIN ENDOCR METAB, V106, pE469, DOI 10.1210/clinem/dgaa580
   Hinman MN, 2008, CELL MOL LIFE SCI, V65, P3168, DOI 10.1007/s00018-008-8252-6
   Hoogeveen AT, 2002, MICROSC RES TECHNIQ, V57, P148, DOI 10.1002/jemt.10064
   Ibrahim F, 2013, CELL REP, V3, P301, DOI 10.1016/j.celrep.2013.01.021
   IGNATIUS SH, 1995, J VIROL, V69, P3584, DOI 10.1128/JVI.69.6.3584-3596.1995
   Indrieri A, 2020, INT J MOL SCI, V21, DOI 10.3390/ijms21062092
   Jackson TC, 2015, J CEREBR BLOOD F MET, V35, P655, DOI 10.1038/jcbfm.2014.242
   Jawaid A, 2019, MOL NEUROBIOL, V56, P3451, DOI 10.1007/s12035-018-1314-3
   Jin Y, 2018, MOL MED REP, V18, P2373, DOI 10.3892/mmr.2018.9156
   Johnson JO, 2014, NAT NEUROSCI, V17, P664, DOI 10.1038/nn.3688
   Juzwik CA, 2019, PROG NEUROBIOL, V182, DOI 10.1016/j.pneurobio.2019.101664
   Kapeli K, 2016, NAT COMMUN, V7, DOI 10.1038/ncomms12143
   Katoh T, 2015, NUCLEIC ACIDS RES, V43, P7521, DOI 10.1093/nar/gkv669
   Kawahara Y, 2012, P NATL ACAD SCI USA, V109, P3347, DOI 10.1073/pnas.1112427109
   Kerner P, 2011, MOL BIOL EVOL, V28, P2289, DOI 10.1093/molbev/msr046
   Khatter H, 2015, NATURE, V520, P640, DOI 10.1038/nature14427
   Kim C, 2018, J PATHOL, V246, P231, DOI 10.1002/path.5135
   Kim J, 2016, J NEUROCHEM, V137, P436, DOI 10.1111/jnc.13507
   Kim Jong-Hyeon, 2014, Exp Neurobiol, V23, P148, DOI 10.5607/en.2014.23.2.148
   Kim KY, 2014, CELL DEATH DIFFER, V21, P136, DOI 10.1038/cdd.2013.144
   Kim SH, 2012, HUM MOL GENET, V21, P4845, DOI 10.1093/hmg/dds321
   Kim Y, 2015, AUTOPHAGY, V11, P796, DOI 10.1080/15548627.2015.1035503
   King IN, 2014, J BIOL CHEM, V289, P14263, DOI 10.1074/jbc.M114.561902
   Kingsbury TJ, 2000, GENE DEV, V14, P1595
   Kinoshita C, 2021, COMMUN BIOL, V4, DOI 10.1038/s42003-021-01706-0
   Kobayashi T, 2017, TUMOR BIOL, V39, DOI 10.1177/1010428317694547
   Kooshapur N, 2018, NAT COMMUN, V9, DOI 10.1038/s41467-018-04871-9
   Kudinov AE, 2017, CLIN CANCER RES, V23, P2143, DOI 10.1158/1078-0432.CCR-16-2728
   Ladd AN, 2013, MOL CELL NEUROSCI, V56, P456, DOI 10.1016/j.mcn.2012.12.003
   Lai AS, 2020, TRAFFIC, V21, P454, DOI 10.1111/tra.12733
   Lee FCY, 2018, MOL CELL, V69, P354, DOI 10.1016/j.molcel.2018.01.005
   Lee J, 2019, BBA-MOL BASIS DIS, V1865, P1938, DOI 10.1016/j.bbadis.2018.10.042
   Lee ST, 2012, ANN NEUROL, V72, P269, DOI 10.1002/ana.23588
   Lee SK, 2020, MOL CELLS, V43, P671, DOI 10.14348/molcells.2020.0060
   Lee Y, 2015, ANNU REV BIOCHEM, V84, P291, DOI 10.1146/annurev-biochem-060614-034316
   Li H, 2019, CELL DEATH DIS, V10, DOI 10.1038/s41419-019-2191-z
   Li MM, 2020, AM J CANCER RES, V10, P38
   Li MN, 2019, AGING-US, V11, P5992, DOI 10.18632/aging.102159
   Li Y, 2020, SCI ADV, V6, DOI 10.1126/sciadv.aba3681
   Liao JY, 2020, NUCLEIC ACIDS RES, V48, pD307, DOI 10.1093/nar/gkz823
   Lin NW, 2014, MOL CELL, V53, P1005, DOI 10.1016/j.molcel.2014.01.021
   Ling JP, 2015, SCIENCE, V349, P650, DOI 10.1126/science.aab0983
   Liu SR, 2020, WIRES RNA, V11, DOI 10.1002/wrna.1601
   Loffreda A, 2015, BIOMOLECULES, V5, P2363, DOI 10.3390/biom5042363
   Lopez JAS, 2019, HAND CLINIC, V167, P231, DOI 10.1016/B978-0-12-804766-8.00013-3
   Lunde BM, 2007, NAT REV MOL CELL BIO, V8, P479, DOI 10.1038/nrm2178
   Luo Y, 2018, BIOCHEMISTRY-US, V57, P2424, DOI 10.1021/acs.biochem.7b01162
   Ma WB, 2016, CELL BIOCHEM FUNCT, V34, P511, DOI 10.1002/cbf.3224
   Majumder M, 2020, CRIT REV BIOCHEM MOL, V55, P409, DOI 10.1080/10409238.2020.1810621
   Makwana K, 2017, AGING-US, V9, P1825, DOI 10.18632/aging.101270
   Mangus DA, 2003, GENOME BIOL, V4, DOI 10.1186/gb-2003-4-7-223
   Mann DMA, 2017, BRAIN PATHOL, V27, P723, DOI 10.1111/bpa.12486
   Mann JR, 2019, NEURON, V102, P321, DOI 10.1016/j.neuron.2019.01.048
   Manzano-Crespo M, 2019, TRANSL NEURODEGENER, V8, DOI 10.1186/s40035-019-0174-8
   Marrone L, 2019, ACTA NEUROPATHOL, V138, P67, DOI 10.1007/s00401-019-01998-x
   Maziuk BF, 2018, ACTA NEUROPATHOL COM, V6, DOI 10.1186/s40478-018-0574-5
   Mehta S, 2009, MOL CELL BIOL, V29, P2777, DOI 10.1128/MCB.01197-08
   Meldolesi J, 2020, INT J MOL SCI, V21, DOI 10.3390/ijms21113941
   Men YQ, 2020, P NATL ACAD SCI USA, V117, P25092, DOI 10.1073/pnas.2014080117
   Methawasin M, 2016, CIRCULATION, V134, P1085, DOI 10.1161/CIRCULATIONAHA.116.023003
   Meyer C, 2018, MOL CELL, V69, P622, DOI 10.1016/j.molcel.2018.01.011
   Michlewski G, 2010, NAT STRUCT MOL BIOL, V17, P1011, DOI 10.1038/nsmb.1874
   Mirisis AA, 2019, NEUROBIOL LEARN MEM, V161, P143, DOI 10.1016/j.nlm.2019.04.007
   Mitsui J, 2014, BIOCHEM BIOPH RES CO, V452, P221, DOI 10.1016/j.bbrc.2014.07.098
   Monahan Z, 2016, BRAIN RES, V1649, P189, DOI 10.1016/j.brainres.2016.05.022
   Montalbano M, 2020, NEUROBIOL DIS, V146, DOI 10.1016/j.nbd.2020.105130
   Montalbano M, 2020, NAT COMMUN, V11, DOI 10.1038/s41467-020-18022-6
   Moreno-García L, 2020, INT J MOL SCI, V21, DOI 10.3390/ijms21249582
   Moretti F, 2012, NAT STRUCT MOL BIOL, V19, P603, DOI 10.1038/nsmb.2309
   Morlando M, 2012, EMBO J, V31, P4502, DOI 10.1038/emboj.2012.319
   Nagaraj S, 2019, AGEING RES REV, V49, P125, DOI 10.1016/j.arr.2018.10.008
   NAKAMURA M, 1994, NEURON, V13, P67, DOI 10.1016/0896-6273(94)90460-X
   NAKAYASU H, 1991, P NATL ACAD SCI USA, V88, P10312, DOI 10.1073/pnas.88.22.10312
   Nechay M, 2020, CURR OPIN CHEM BIOL, V54, P37, DOI 10.1016/j.cbpa.2019.11.002
   Nelson PT, 2010, J ALZHEIMERS DIS, V21, P75, DOI 10.3233/JAD-2010-091603
   Neumann M, 2019, NEUROPATH APPL NEURO, V45, P19, DOI 10.1111/nan.12526
   Norman M, 2016, BIOCHEM J, V473, P4271, DOI 10.1042/BCJ20160649
   Noureddine MA, 2005, HUM GENET, V117, P27, DOI 10.1007/s00439-005-1259-2
   Oh SE, 2018, REDOX BIOL, V19, P62, DOI 10.1016/j.redox.2018.07.021
   Okano H, 2005, EXP CELL RES, V306, P349, DOI 10.1016/j.yexcr.2005.02.021
   Ouyang HW, 2017, NUCLEIC ACIDS RES, V45, P12481, DOI 10.1093/nar/gkx912
   Park JM, 2018, INT J MOL SCI, V19, DOI 10.3390/ijms19113384
   Patzlaff Natalie E, 2018, Brain Plast, V3, P205, DOI 10.3233/BPL-170061
   Pronto-Laborinho AC, 2014, BIOMED RES INT, V2014, DOI 10.1155/2014/947513
   Ramesh N, 2020, ACTA NEUROPATHOL COM, V8, DOI 10.1186/s40478-020-01060-y
   Rappl P, 2021, BIOLOGY-BASEL, V10, DOI 10.3390/biology10010066
   Re A, 2014, METHODS MOL BIOL, V1097, P491, DOI 10.1007/978-1-62703-709-9_23
   Repici M, 2019, MOL NEUROBIOL, V56, P61, DOI 10.1007/s12035-018-1084-y
   Rivers C, 2015, BMC BIOL, V13, DOI 10.1186/s12915-015-0220-7
   Rodrigues DC, 2016, CELL REP, V17, P720, DOI 10.1016/j.celrep.2016.09.049
   Romanowska J, 2019, GENES-BASEL, V10, DOI 10.3390/genes10020076
   Rowland LP, 2001, NEW ENGL J MED, V344, P1688, DOI 10.1056/NEJM200105313442207
   Sackmann C, 2020, SCI REP-UK, V10, DOI 10.1038/s41598-020-63398-6
   Sahebi M, 2016, GENE, V587, P107, DOI 10.1016/j.gene.2016.04.057
   Saini Y, 2020, CANCERS, V12, DOI 10.3390/cancers12061539
   Sakakibara S, 2002, P NATL ACAD SCI USA, V99, P15194, DOI 10.1073/pnas.232087499
   Sakakibara S, 2001, J NEUROSCI, V21, P8091, DOI 10.1523/JNEUROSCI.21-20-08091.2001
   Satoh J, 2012, BIODATA MIN, V5, DOI 10.1186/1756-0381-5-17
   Saul MJ, 2019, FASEB J, V33, P6933, DOI 10.1096/fj.201802547R
   Schwartz JC, 2015, ANNU REV BIOCHEM, V84, P355, DOI 10.1146/annurev-biochem-060614-034325
   Sengupta U, 2018, ACTA NEUROPATHOL COM, V6, DOI 10.1186/s40478-018-0615-0
   Sephton CF, 2012, BIOL CHEM, V393, P589, DOI 10.1515/hsz-2012-0115
   She XM, 2020, ONCOTARGETS THER, V13, P13225, DOI 10.2147/OTT.S278755
   So BR, 2017, SPINAL MUSCULAR ATROPHY: DISEASE MECHANISMS AND THERAPY, P99, DOI 10.1016/B978-0-12-803685-3.00006-9
   Stroynowska-Czerwinska A, 2014, CELL MOL LIFE SCI, V71, P2253, DOI 10.1007/s00018-013-1551-6
   Sun L, 2021, GUT, V70, P1698, DOI 10.1136/gutjnl-2020-320652
   Sun X, 2020, FASEB J, V34, P15047, DOI 10.1096/fj.201902967R
   Sutherland LC, 2005, J CELL BIOCHEM, V94, P5, DOI 10.1002/jcb.20204
   Svetoni F, 2016, RNA BIOL, V13, P1089, DOI 10.1080/15476286.2016.1211225
   Tan AY, 2009, J MOL CELL BIOL, V1, P82, DOI 10.1093/jmcb/mjp025
   Tan QM, 2016, HUM MOL GENET, V25, P5083, DOI 10.1093/hmg/ddw337
   Thome AD, 2016, J NEUROSCI, V36, P2383, DOI 10.1523/JNEUROSCI.3900-15.2016
   Tiribuzi R, 2014, NEUROBIOL AGING, V35, P345, DOI 10.1016/j.neurobiolaging.2013.08.003
   Tischbein M, 2019, J BIOL CHEM, V294, P10194, DOI 10.1074/jbc.RA118.005933
   Towbin H, 2013, NUCLEIC ACIDS RES, V41, DOI 10.1093/nar/gks1197
   Tung YT, 2019, CELL STEM CELL, V25, P193, DOI 10.1016/j.stem.2019.04.016
   Ubhi K, 2014, EUR J NEUROSCI, V39, P1026, DOI 10.1111/ejn.12444
   Uemura Y, 2017, GENES CELLS, V22, P785, DOI 10.1111/gtc.12512
   UniProt Consortium, 2021, Nucleic Acids Res, V49, pD480, DOI 10.1093/nar/gkaa1100
   Urlaub H, 2001, EMBO J, V20, P187, DOI 10.1093/emboj/20.1.187
   Vaccaro TD, 2018, BEHAV SCI-BASEL, V8, DOI 10.3390/bs8080075
   van der Brug MP, 2008, P NATL ACAD SCI USA, V105, P10244, DOI 10.1073/pnas.0708518105
   van Kouwenhove M, 2011, NAT REV CANCER, V11, P644, DOI 10.1038/nrc3107
   Villa C, 2011, REJUV RES, V14, P275, DOI 10.1089/rej.2010.1123
   Volkening K, 2009, BRAIN RES, V1305, P168, DOI 10.1016/j.brainres.2009.09.105
   Vrabec K, 2018, FRONT MOL NEUROSCI, V11, DOI 10.3389/fnmol.2018.00106
   Waller R, 2018, FRONT NEUROSCI-SWITZ, V11, DOI 10.3389/fnins.2017.00731
   Wang B, 2015, CELL REP, V13, P2794, DOI 10.1016/j.celrep.2015.11.057
   Wang LL, 2019, FRONT PHARMACOL, V10, DOI 10.3389/fphar.2019.00806
   Wang ZB, 2019, NEUROSCI LETT, V701, P226, DOI 10.1016/j.neulet.2019.02.038
   Waris S, 2014, INT J MOL SCI, V15, P23377, DOI 10.3390/ijms151223377
   Weiss K, 2019, NEUROBIOL LEARN MEM, V159, P36, DOI 10.1016/j.nlm.2019.02.008
   Wolozin B, 2019, NAT REV NEUROSCI, V20, P649, DOI 10.1038/s41583-019-0222-5
   Woo HN, 2021, MOL THER-NUCL ACIDS, V23, P643, DOI 10.1016/j.omtn.2020.12.014
   Wyant KJ, 2017, CURR NEUROL NEUROSCI, V17, DOI 10.1007/s11910-017-0739-9
   Xiao L, 2011, MOL BIOL CELL, V22, P3055, DOI 10.1091/mbc.E11-01-0069
   Xin GD, 2018, GENE, V650, P77, DOI 10.1016/j.gene.2018.01.063
   Xu YW, 2022, BRIT J PHARMACOL, V179, P2795, DOI 10.1111/bph.15331
   Yun Y, 2021, MOL PSYCHIATR, V26, P1361, DOI 10.1038/s41380-019-0487-0
   Zeng QH, 2017, MOL MED REP, V16, P5575, DOI 10.3892/mmr.2017.7301
   Zhang C, 2020, FASEB J, V34, P9941, DOI 10.1096/fj.202000045R
   Zhang QS, 2017, J BIOSCIENCES, V42, P397, DOI 10.1007/s12038-017-9698-1
   Zhang W, 2014, NAT COMMUN, V5, DOI 10.1038/ncomms4330
   Zhang Y, 2017, ONCOTARGET, V8, P31993, DOI 10.18632/oncotarget.16669
   Zhao Q, 2020, RNA BIOL, V17, P500, DOI 10.1080/15476286.2020.1712894
   Zheng X, 2020, INT J BIOL SCI, V16, P2442, DOI 10.7150/ijbs.46751
   Zhou BL, 2020, MOL MED REP, V22, P1489, DOI 10.3892/mmr.2020.11203
   Zhou RB, 2017, ONCOTARGET, V8, P22235, DOI 10.18632/oncotarget.14755
   Zhou X, 2015, J MOL CELL BIOL, V7, P92, DOI 10.1093/jmcb/mjv014
   Zou DH, 2019, AGING-US, V11, P11673, DOI 10.18632/aging.102571
NR 235
TC 18
Z9 20
U1 1
U2 11
PU MDPI
PI BASEL
PA ST ALBAN-ANLAGE 66, CH-4052 BASEL, SWITZERLAND
SN 1661-6596
EI 1422-0067
J9 INT J MOL SCI
JI Int. J. Mol. Sci.
PD MAY
PY 2021
VL 22
IS 10
AR 5292
DI 10.3390/ijms22105292
PG 30
WC Biochemistry & Molecular Biology; Chemistry, Multidisciplinary
WE Science Citation Index Expanded (SCI-EXPANDED)
SC Biochemistry & Molecular Biology; Chemistry
GA SS8IK
UT WOS:000661996100001
PM 34069857
OA Green Published, gold
DA 2024-02-29
ER

PT J
AU Wang, H
   Zhang, M
   Wei, TF
   Zhou, J
   Zhang, YL
   Guo, DJ
AF Wang, Hai
   Zhang, Meng
   Wei, Taofeng
   Zhou, Jie
   Zhang, Yongle
   Guo, Dengjun
TI Long non-coding RNA SNHG1 mediates neuronal damage in Parkinson's
   disease model cells by regulating miR-216a-3p/Bcl-2-associated X protein
SO ANNALS OF TRANSLATIONAL MEDICINE
LA English
DT Article
DE SNHG1; miR-216a-3p; BAX; Parkinson's disease model (PD model); neuronal
   damage
ID MECHANISMS; APOPTOSIS
AB Background: Parkinson's disease (PD) is a common central nervous system degenerative disease in middle-aged and elderly people. Our study aimed to illuminate the relationship and mechanism of long-chain non-coding RNA SNHG1 and miRNA (miR)-216a-3p in PD.
   Methods: Human neuroblastoma cell lines were treated with MPP+ to construct a PD model. Real-time fluorescent quantitative PCR was used to detect the cellular expression of SNHG1. Neuronal cell activity and apoptosis were compared before and after SNHG1 knock-down, as was neuronal miR-216a-3p expression. Further, a luciferase reporter gene experiment was performed to verify BAX as the target of miR-216a-3p. Anti-miR-216a-3p and BAX were co-transfected into PD model cells, and neuronal cellular activity and apoptosis were observed. Finally, the potential regulatory network of SNHG1/miR-216a-3p/BAX in PD was investigated.
   Results: The expression of miR-216a-3p was decreased in the PD model cells, and re-expression reversed the high apoptotic rate and cell vitality inhibition in PD model cells. SNHG1 interacted with miR-216a-3p and negatively regulated its upstream molecules, while miR-216a-3p attenuated the effect of SNHG1 knockdown on neurons. The overexpression of BAX in the PD cell model blocked the damage by miR-216a-3p to neurons. At the same time, SNHG1 acted as a coordinator, mediating the regulation of BAX via miR-216a-3p, thereby affecting the activity and apoptotic rate of neurons in the PD model.
   Conclusions: SNHG1 interacts with miR-216a-3p to regulate the expression of BAX. This SNHG1/miR-216a-3p/BAX molecular regulatory network is implicated in the pathogenesis of PD.
C1 [Wang, Hai; Zhang, Meng; Zhang, Yongle] Tongde Hosp Zhejiang Prov, Dept Lab, Hangzhou, Peoples R China.
   [Wei, Taofeng] Zhejiang Univ, Sch Med, Affiliated Hosp 2, Dept Pharm, Hangzhou, Peoples R China.
   [Zhou, Jie] Zhejiang Acad Tradit Chinese Med, Ctr Med Resources Res, Hangzhou, Peoples R China.
   [Guo, Dengjun] Tongde Hosp Zhejiang Prov, Dept Neurol, 234 Gucui Rd, Hangzhou 310012, Peoples R China.
C3 Zhejiang University
RP Guo, DJ (corresponding author), Tongde Hosp Zhejiang Prov, Dept Neurol, 234 Gucui Rd, Hangzhou 310012, Peoples R China.
EM guodengjun_1@163.com
OI guo, dengjun/0000-0001-5017-5544
FU Public Welfare Project of Zhejiang Science and Technology Department
   [2017C37150, 2017C33114]; Zhejiang Medical Science and Technology
   General Project [2018KY033]
FX This work was supported by Public Welfare Project of Zhejiang Science
   and Technology Department (2017C37150, 2017C33114) and Zhejiang Medical
   Science and Technology General Project (2018KY033).
CR Cai LJ, 2019, INT IMMUNOPHARMACOL, V75, DOI 10.1016/j.intimp.2019.105734
   Dauer W, 2003, NEURON, V39, P889, DOI 10.1016/S0896-6273(03)00568-3
   Elkouris M, 2019, FRONT CELL NEUROSCI, V13, DOI 10.3389/fncel.2019.00058
   Garcia-Ptacek S, 2016, J GERIATR PSYCH NEUR, V29, P261, DOI 10.1177/0891988716654985
   Gendron J, 2019, SCI REP-UK, V9, DOI 10.1038/s41598-018-37872-1
   Irwin DJ, 2013, NAT REV NEUROSCI, V14, P626, DOI 10.1038/nrn3549
   Meng YH, 2019, EXP THER MED, V17, P1611, DOI 10.3892/etm.2018.7129
   MIYASHITA T, 1994, ONCOGENE, V9, P1799
   Mu GF, 2019, ARTIF CELL NANOMED B, V47, P3649, DOI 10.1080/21691401.2019.1645151
   O'Brien J, 2018, FRONT ENDOCRINOL, V9, DOI 10.3389/fendo.2018.00402
   Qian C, 2019, EXP CELL RES, V384, DOI 10.1016/j.yexcr.2019.111614
   Reid WGJ, 2011, J NEUROL NEUROSUR PS, V82, P1033, DOI 10.1136/jnnp.2010.232678
   Sulzer P, 2020, J CLIN EXP NEUROPSYC, V42, P867, DOI 10.1080/13803395.2020.1825634
   Tatton NA, 2000, EXP NEUROL, V166, P29, DOI 10.1006/exnr.2000.7489
   Tatton WG, 2003, ANN NEUROL, V53, pS61, DOI 10.1002/ana.10489
   Thin KZ, 2019, CLIN CHIM ACTA, V494, P38, DOI 10.1016/j.cca.2019.03.002
   Venkatesh Gobi Veerappan, 2019, Front Biosci (Elite Ed), V11, P12
   Xie N, 2019, J CELL BIOCHEM, V120, P5790, DOI 10.1002/jcb.27865
   Yang XB, 2020, METAB BRAIN DIS, V35, P627, DOI 10.1007/s11011-020-00546-x
NR 19
TC 8
Z9 8
U1 2
U2 7
PU AME PUBL CO
PI SHATIN
PA FLAT-RM C 16F, KINGS WING PLAZA 1, NO 3 KWAN ST, SHATIN, HONG KONG
   00000, PEOPLES R CHINA
SN 2305-5839
EI 2305-5847
J9 ANN TRANSL MED
JI ANN. TRANSL. MED.
PD MAY
PY 2021
VL 9
IS 10
AR 851
DI 10.21037/atm-21-1613
PG 9
WC Oncology; Medicine, Research & Experimental
WE Science Citation Index Expanded (SCI-EXPANDED)
SC Oncology; Research & Experimental Medicine
GA SO9CF
UT WOS:000659270500029
PM 34164485
OA Green Published, gold
DA 2024-02-29
ER

PT J
AU Piscopo, P
   Bellenghi, M
   Manzini, V
   Crestini, A
   Pontecorvi, G
   Corbo, M
   Ortona, E
   Carè, A
   Confaloni, A
AF Piscopo, Paola
   Bellenghi, Maria
   Manzini, Valeria
   Crestini, Alessio
   Pontecorvi, Giada
   Corbo, Massimo
   Ortona, Elena
   Care, Alessandra
   Confaloni, Annamaria
TI A Sex Perspective in Neurodegenerative Diseases: microRNAs as Possible
   Peripheral Biomarkers
SO INTERNATIONAL JOURNAL OF MOLECULAR SCIENCES
LA English
DT Review
DE neurodegenerative diseases; biomarkers; microRNAs; sex differences;
   Alzheimer&#8217; s disease; Parkinson&#8217; s disease; amyotrophic
   lateral sclerosis
ID AMYOTROPHIC-LATERAL-SCLEROSIS; PARKINSONS-DISEASE; ALZHEIMERS-DISEASE;
   INCIDENCE RATES; POTENTIAL BIOMARKERS; CIRCULATING MIRNAS;
   GENDER-DIFFERENCES; NONMOTOR SYMPTOMS; VASCULAR DEMENTIA;
   GENE-EXPRESSION
AB Sex is a significant variable in the prevalence and incidence of neurological disorders. Sex differences exist in neurodegenerative disorders (NDs), where sex dimorphisms play important roles in the development and progression of Alzheimer's disease, Parkinson's disease, and amyotrophic lateral sclerosis. In the last few years, some sex specific biomarkers for the identification of NDs have been described and recent studies have suggested that microRNA (miRNA) could be included among these, as influenced by the hormonal and genetic background. Failing to consider the possible differences between males and females in miRNA evaluation could introduce a sex bias in studies by not considering some of these sex-related biomarkers. In this review, we recapitulate what is known about the sex-specific differences in peripheral miRNA levels in neurodegenerative diseases. Several studies have reported sex-linked disparities, and from the literature analysis miR-206 particularly has been shown to have a sex-specific involvement. Hopefully, in the near future, patient stratification will provide important additional clues in diagnosis, prognosis, and tailoring of the best therapeutic approaches for each patient. Sex-specific biomarkers, such as miRNAs, could represent a useful tool for characterizing subgroups of patients.
C1 [Piscopo, Paola; Manzini, Valeria; Crestini, Alessio; Confaloni, Annamaria] Ist Super Sanita, Dept Neurosci, Viale Regina Elena 299, I-00161 Rome, Italy.
   [Bellenghi, Maria; Pontecorvi, Giada; Ortona, Elena; Care, Alessandra] Ist Super Sanita, Ctr Gender Specif Med, Viale Regina Elena 299, I-00161 Rome, Italy.
   [Corbo, Massimo] Casa Cura Policlin, Dept Neurorehabil Sci, Via Dezza 48, I-20144 Milan, Italy.
C3 Istituto Superiore di Sanita (ISS); Istituto Superiore di Sanita (ISS)
RP Piscopo, P (corresponding author), Ist Super Sanita, Dept Neurosci, Viale Regina Elena 299, I-00161 Rome, Italy.
EM paola.piscopo@iss.it; maria.bellenghi@iss.it; valemanzini44@gmail.com;
   alessio.crestini@iss.it; giada.pontecorvi@iss.it; m.corbo@ccppdezza.it;
   elena.ortona@iss.it; alessandra.care@iss.it; annamaria.confaloni@iss.it
RI Bellenghi, Maria/AHE-8886-2022; Manzini, Valeria/AAC-9692-2022;
   Crestini, Alessio/K-4713-2016; Care, Alessandra/H-5090-2016; Piscopo,
   Paola/J-6504-2016
OI Crestini, Alessio/0000-0003-0787-7799; Care,
   Alessandra/0000-0003-4106-3342; Confaloni,
   Annamaria/0000-0002-5390-8536; Corbo, Massimo/0000-0003-0793-9830;
   Piscopo, Paola/0000-0002-0693-4969
FU CCPP agreement [AB32 CUP I85H20000200005]
FX This research was fund by CCPP agreement (project no. AB32 CUP
   I85H20000200005).
CR Adams BD, 2007, MOL ENDOCRINOL, V21, P1132, DOI 10.1210/me.2007-0022
   Aldewachi H, 2021, BIOENGINEERING-BASEL, V8, DOI 10.3390/bioengineering8020030
   Andersen K, 1999, NEUROLOGY, V53, P1992, DOI 10.1212/WNL.53.9.1992
   Baba M, 1998, AM J PATHOL, V152, P879
   Bae YH, 2000, J KOREAN MED SCI, V15, P327, DOI 10.3346/jkms.2000.15.3.327
   Bai XC, 2017, SCI REP-UK, V7, DOI 10.1038/s41598-017-03887-3
   Baldereschi M, 2000, NEUROLOGY, V55, P1358, DOI 10.1212/WNL.55.9.1358
   Barbati C, 2012, PLOS ONE, V7, DOI 10.1371/journal.pone.0042339
   Beam CR, 2018, J ALZHEIMERS DIS, V64, P1077, DOI [10.3233/jad-180141, 10.3233/JAD-180141]
   Berezikov E, 2006, NAT GENET, V38, P1375, DOI 10.1038/ng1914
   Borenstein AR, 2014, ALZ DIS ASSOC DIS, V28, P23, DOI 10.1097/WAD.0b013e3182a2e32f
   BRAYNE C, 1995, BRIT J PSYCHIAT, V167, P255, DOI 10.1192/bjp.167.2.255
   Brookmeyer R, 1998, AM J PUBLIC HEALTH, V88, P1337, DOI 10.2105/AJPH.88.9.1337
   Buoncervello M, 2017, CLIN SCI, V131, P449, DOI 10.1042/CS20160847
   Cantuti-Castelvetri I, 2007, NEUROBIOL DIS, V26, P606, DOI 10.1016/j.nbd.2007.02.009
   Carè A, 2018, CELL DEATH DIFFER, V25, P477, DOI 10.1038/s41418-017-0051-x
   Celec P, 2015, FRONT NEUROSCI-SWITZ, V9, DOI 10.3389/fnins.2015.00012
   Chen YM, 2020, FRONT AGING NEUROSCI, V12, DOI 10.3389/fnagi.2020.00210
   Choo IH, 2013, J ALZHEIMERS DIS, V33, P929, DOI 10.3233/JAD-2012-121489
   Chua FY, 2017, TRANSCR-AUSTIN, V8, P313, DOI 10.1080/21541264.2017.1322668
   Cosín-Tomás M, 2017, MOL NEUROBIOL, V54, P5550, DOI 10.1007/s12035-016-0088-8
   Cui CM, 2018, GENOM PROTEOM BIOINF, V16, P200, DOI 10.1016/j.gpb.2018.03.004
   Dahodwala N, 2018, NEUROLOGY, V90, pE48, DOI 10.1212/WNL.0000000000004764
   Denk J, 2018, PLOS ONE, V13, DOI 10.1371/journal.pone.0197329
   Di Palo A, 2020, CELL MOL LIFE SCI, V77, P4069, DOI 10.1007/s00018-020-03526-7
   Edland SD, 2002, ARCH NEUROL-CHICAGO, V59, P1589, DOI 10.1001/archneur.59.10.1589
   Ferretti MT, 2018, NAT REV NEUROL, V14, P457, DOI 10.1038/s41582-018-0032-9
   Galimberti D, 2014, J ALZHEIMERS DIS, V42, P1261, DOI 10.3233/JAD-140756
   Gao X, 2012, IUBMB LIFE, V64, P835, DOI 10.1002/iub.1079
   Gargiulo-Monachelli GM, 2014, HORM METAB RES, V46, P433, DOI 10.1055/s-0034-1371891
   Gillies GE, 2014, FRONT NEUROENDOCRIN, V35, P370, DOI 10.1016/j.yfrne.2014.02.002
   Grasso M, 2019, NEUROBIOL AGING, V84, DOI 10.1016/j.neurobiolaging.2019.01.024
   Grasso M, 2014, MOLECULES, V19, P6891, DOI 10.3390/molecules19056891
   Grimmer T, 2016, J NUCL MED, V57, P204, DOI 10.2967/jnumed.115.163717
   Hanamsagar R, 2016, J STEROID BIOCHEM, V160, P127, DOI 10.1016/j.jsbmb.2015.09.039
   Hebert LE, 2013, NEUROLOGY, V80, P1778, DOI 10.1212/WNL.0b013e31828726f5
   Iliff JJ, 2014, J NEUROSCI, V34, P16180, DOI 10.1523/JNEUROSCI.3020-14.2014
   Jack CR, 1999, NEUROLOGY, V52, P1397, DOI 10.1212/WNL.52.7.1397
   Kato S, 2011, TRENDS BIOCHEM SCI, V36, P272, DOI 10.1016/j.tibs.2011.01.001
   Kenny A, 2019, BIOMOLECULES, V9, DOI 10.3390/biom9110734
   Kim J, 2013, NEUROBIOL DIS, V59, P80, DOI 10.1016/j.nbd.2013.07.011
   Kitchen P, 2020, CELL, V181, P784, DOI 10.1016/j.cell.2020.03.037
   Klinge CM, 2012, TRENDS ENDOCRIN MET, V23, P223, DOI 10.1016/j.tem.2012.03.002
   Kondo N, 2008, CANCER RES, V68, P5004, DOI 10.1158/0008-5472.CAN-08-0180
   Lam EWF, 2012, J ENDOCRINOL, V212, P13, DOI 10.1530/JOE-10-0480
   Langbaum JB, 2013, NAT REV NEUROL, V9, P371, DOI 10.1038/nrneurol.2013.107
   Litim N, 2016, NEUROSCI BIOBEHAV R, V67, P79, DOI 10.1016/j.neubiorev.2015.09.024
   Loke H, 2015, INT J BIOCHEM CELL B, V65, P139, DOI 10.1016/j.biocel.2015.05.024
   Ludwig N, 2019, GENOM PROTEOM BIOINF, V17, P430, DOI 10.1016/j.gpb.2019.09.004
   Manjaly ZR, 2010, AMYOTROPH LATERAL SC, V11, P439, DOI 10.3109/17482961003610853
   McCombe PA, 2010, GENDER MED, V7, P557, DOI 10.1016/j.genm.2010.11.010
   McNeill E, 2012, NEURON, V75, P363, DOI 10.1016/j.neuron.2012.07.005
   Moffat SD, 2004, NEUROLOGY, V62, P188, DOI 10.1212/WNL.62.2.188
   Murphy SJ, 2014, NEUROCHEM INT, V77, P24, DOI 10.1016/j.neuint.2014.06.007
   Nelson PT, 2007, J NEUROPATH EXP NEUR, V66, P461, DOI 10.1097/01.jnen.0000240474.27791.f3
   Norris SP, 2020, CURR OPIN NEUROL, V33, P641, DOI 10.1097/WCO.0000000000000864
   Oda S, 2021, DRUG METAB PHARMACOK, V37, DOI 10.1016/j.dmpk.2020.11.007
   Okun MS, 2002, ARCH NEUROL-CHICAGO, V59, P807, DOI 10.1001/archneur.59.5.807
   Olsen L, 2009, PLOS ONE, V4, DOI 10.1371/journal.pone.0007225
   Bordone MP, 2019, J NEUROCHEM, V151, P139, DOI 10.1111/jnc.14829
   Pietraforte Donatella, 2016, Ann Ist Super Sanita, V52, P230, DOI 10.4415/ANN_16_02_15
   Piscopo P, 2018, J ALZHEIMERS DIS, V65, P455, DOI 10.3233/JAD-180364
   Piscopo P, 2016, FRONT AGING NEUROSCI, V8, DOI 10.3389/fnagi.2016.00017
   Piscopo P, 2013, J ALZHEIMERS DIS, V35, P313, DOI 10.3233/JAD-121606
   Raghava Narayan, 2017, Neurosci Neuroecon, V6, P15, DOI 10.2147/NAN.S105134
   Ragonese P, 2006, ANN NY ACAD SCI, V1089, P373, DOI 10.1196/annals.1386.004
   Reeves BC, 2020, TRENDS MOL MED, V26, P285, DOI 10.1016/j.molmed.2019.11.008
   Rosario ER, 2011, NEUROBIOL AGING, V32, P604, DOI 10.1016/j.neurobiolaging.2009.04.008
   Rosario ER, 2004, JAMA-J AM MED ASSOC, V292, P1431, DOI 10.1001/jama.292.12.1431-b
   Ruitenberg A, 2001, NEUROBIOL AGING, V22, P575, DOI 10.1016/S0197-4580(01)00231-7
   Sato K, 2006, MOVEMENT DISORD, V21, P1384, DOI 10.1002/mds.20993
   Sawada H, 2003, ENDOCRINE, V21, P77, DOI 10.1385/ENDO:21:1:77
   Schapira AHV, 2013, CURR OPIN NEUROL, V26, P395, DOI 10.1097/WCO.0b013e3283633741
   Sharma S, 2014, BIOL SEX DIFFER, V5, DOI 10.1186/2042-6410-5-3
   Sheinerman KS, 2013, AGING-US, V5, P925, DOI 10.18632/aging.100624
   Siddiqui AN, 2016, CNS NEUROSCI THER, V22, P342, DOI 10.1111/cns.12538
   Siedlecki-Wullich D, 2019, ALZHEIMERS RES THER, V11, DOI 10.1186/s13195-019-0501-4
   Simunovic F, 2009, BRAIN, V132, P1795, DOI 10.1093/brain/awn323
   Smirnova L, 2005, EUR J NEUROSCI, V21, P1469, DOI 10.1111/j.1460-9568.2005.03978.x
   Smith KM, 2014, EXP NEUROL, V259, P44, DOI 10.1016/j.expneurol.2014.03.010
   Solla P, 2012, J NEUROL SCI, V323, P33, DOI 10.1016/j.jns.2012.07.026
   Spence RD, 2012, FRONT NEUROENDOCRIN, V33, P105, DOI 10.1016/j.yfrne.2011.12.001
   Sylvain NJ, 2021, BBA-BIOMEMBRANES, V1863, DOI 10.1016/j.bbamem.2021.183573
   Tarallo R, 2017, GENOME BIOL, V18, DOI 10.1186/s13059-017-1321-0
   Toivonen JM, 2014, PLOS ONE, V9, DOI 10.1371/journal.pone.0089065
   Tom SE, 2015, AM J PUBLIC HEALTH, V105, P408, DOI 10.2105/AJPH.2014.301935
   van den Berg MMJ, 2020, PROG NEUROBIOL, V185, DOI 10.1016/j.pneurobio.2019.101732
   Vivekananda U, 2011, J NEUROL NEUROSUR PS, V82, P635, DOI 10.1136/jnnp.2010.237412
   Wakabayashi K, 2013, MOL NEUROBIOL, V47, P495, DOI 10.1007/s12035-012-8280-y
   Waltering KK, 2011, PROSTATE, V71, P604, DOI 10.1002/pros.21276
   Wang WLW, 2011, MOL CANCER, V10, DOI 10.1186/1476-4598-10-58
   Wang WY, 2012, LEARN MEMORY, V19, P359, DOI 10.1101/lm.026492.112
   Xu L, 2020, J NEUROL, V267, P944, DOI 10.1007/s00415-019-09652-y
   Yang ZF, 2019, ACS CHEM NEUROSCI, V10, P2243, DOI 10.1021/acschemneuro.8b00460
   Zaits MN, 2014, MOL PSYCHIATR, V19, P848, DOI 10.1038/mp.2013.93
   Zárate S, 2017, FRONT AGING NEUROSCI, V9, DOI 10.3389/fnagi.2017.00430
   Zhang YH, 2019, BIOMARK MED, V13, P1047, DOI 10.2217/bmm-2018-0341
NR 97
TC 28
Z9 29
U1 1
U2 10
PU MDPI
PI BASEL
PA ST ALBAN-ANLAGE 66, CH-4052 BASEL, SWITZERLAND
EI 1422-0067
J9 INT J MOL SCI
JI Int. J. Mol. Sci.
PD MAY
PY 2021
VL 22
IS 9
AR 4423
DI 10.3390/ijms22094423
PG 15
WC Biochemistry & Molecular Biology; Chemistry, Multidisciplinary
WE Science Citation Index Expanded (SCI-EXPANDED); Social Science Citation Index (SSCI)
SC Biochemistry & Molecular Biology; Chemistry
GA SC0IG
UT WOS:000650366000001
PM 33922607
OA gold, Green Published
DA 2024-02-29
ER

PT J
AU Khan, I
   Preeti, K
   Fernandes, V
   Khatri, DK
   Singh, SB
AF Khan, Islauddin
   Preeti, Kumari
   Fernandes, Valencia
   Khatri, Dharmendra Kumar
   Singh, Shashi Bala
TI Role of MicroRNAs, Aptamers in Neuroinflammation and Neurodegenerative
   Disorders
SO CELLULAR AND MOLECULAR NEUROBIOLOGY
LA English
DT Review; Early Access
DE MiRNAs; Neuroinflammation; Aptamer; Neurodegenerative disorders;
   Antagomir; Sponges
ID MEDIATES NUCLEAR EXPORT; RNA-BASED THERAPEUTICS; NEURONAL CELL-DEATH;
   PARKINSONS-DISEASE; ALZHEIMERS-DISEASE; PRION-PROTEIN; ALPHA-SYNUCLEIN;
   MOUSE MODEL; MULTIPLE-SCLEROSIS; BRAIN-INJURY
AB Exploring the microRNAs and aptamers for their therapeutic role as biological drugs has expanded the horizon of its applicability against various human diseases, explicitly targeting the genetic materials. RNA-based therapeutics are widely being explored for the treatment and diagnosis of multiple diseases, including neurodegenerative disorders (NDD). Latter includes microRNA, aptamers, ribozymes, and small interfering RNAs (siRNAs), which control the gene expression mainly at the transcriptional strata. One RNA transcript translates into different protein types; hence, therapies targeted at the transcriptional sphere may have prominent and more extensive effects than alternative therapeutics. Unlike conventional gene therapy, RNAs, upon delivery, can either altogether abolish or alter the synthesis of the protein of interest, therefore, regulating their activities in a controlled and diverse manner. NDDs like Alzheimer's disease, Parkinson's disease, Huntington's disease, multiple sclerosis, Prion disease, and others are characterized by deposition of misfolded protein such as amyloid-ss, tau, alpha-synuclein, huntingtin and prion proteins. Neuroinflammation, one of the perquisites for neurodegeneration, is induced during neurodegenerative pathogenesis. In this review, we discuss microRNAs and aptamers' role as two different RNA-based approaches for their unique ability to regulate protein production at the transcription level, hence offering many advantages over other biologicals. The microRNA acts either by alleviating the malfunctioning RNA expression or by working as a replacement to lost microRNA. On the contrary, aptamer act as a chemical antibody and forms an aptamer-target complex.
C1 [Khan, Islauddin; Preeti, Kumari; Fernandes, Valencia; Khatri, Dharmendra Kumar; Singh, Shashi Bala] Natl Inst Pharmaceut Educ & Res NIPER Hyderabad, Dept Pharmacol & Toxicol, Hyderabad 500037, Telangana, India.
C3 National Institute of Pharmaceutical Education & Research, Hyderabad
RP Khatri, DK; Singh, SB (corresponding author), Natl Inst Pharmaceut Educ & Res NIPER Hyderabad, Dept Pharmacol & Toxicol, Hyderabad 500037, Telangana, India.
EM dkkhatri10@gmail.com; drshashisingh@gmail.com
RI KHATRI, DHARMENDRA KUMAR/I-5905-2013; Singh, Shashi Bala/AAS-9889-2021
OI KHATRI, DHARMENDRA KUMAR/0000-0001-7066-7706; Fernandes,
   Valencia/0000-0002-6212-5947; Preeti, Kumari/0000-0002-2000-7491
CR Abraham, 2020, AM ASS IMMNOL
   Ahmadi M, 2018, THAI J VET MED, V48, P347
   Alexandrov PN, 2014, FRONT NEUROL, V5, DOI 10.3389/fneur.2014.00181
   AMBROS V, 1989, CELL, V57, P49, DOI 10.1016/0092-8674(89)90171-2
   AMBROS V, 1984, SCIENCE, V226, P409, DOI 10.1126/science.6494891
   Ambros V, 2003, RNA, V9, P277, DOI 10.1261/rna.2183803
   An FM, 2017, ONCOTARGET, V8, P114065, DOI 10.18632/oncotarget.23119
   Annoni C, 2012, ORG BIOMOL CHEM, V10, P8767, DOI 10.1039/c2ob26722e
   [Anonymous], 2015, PLOS ONE
   Atri C., 2019, AGO-driven non-coding RNAs, P137, DOI DOI 10.1016/B978-0-12-815669-8.00006-3
   Barnett RE, 2016, J LEUKOCYTE BIOL, V99, P361, DOI 10.1189/jlb.4A1014-489R
   Barta T, 2016, SCI REP-UK, V6, DOI 10.1038/srep36625
   Bartel DP, 2009, CELL, V136, P215, DOI 10.1016/j.cell.2009.01.002
   Bartel DP, 2004, CELL, V116, P281, DOI 10.1016/S0092-8674(04)00045-5
   Basak I, 2016, CELL MOL LIFE SCI, V73, P811, DOI 10.1007/s00018-015-2093-x
   Bernardo BC, 2015, FUTURE MED CHEM, V7, P1771, DOI 10.4155/fmc.15.107
   Beyer K, 2009, INT J MOL SCI, V10, P724, DOI 10.3390/ijms10030724
   Blennow K, 2018, J INTERN MED, V284, P643, DOI 10.1111/joim.12816
   Blondal T, 2013, METHODS, V59, pS1, DOI 10.1016/j.ymeth.2012.09.015
   Bohnsack MT, 2004, RNA, V10, P185, DOI 10.1261/rna.5167604
   Bonetta L, 2009, CELL, V136, P581, DOI 10.1016/j.cell.2009.02.010
   Bose R, 2018, ADV EXP MED BIOL, V1087, P81, DOI 10.1007/978-981-13-1426-1_7
   Bouvier-Müller A, 2018, ADV DRUG DELIVER REV, V134, P94, DOI 10.1016/j.addr.2018.08.004
   Bouvier-Müller A, 2018, BIOCHIMIE, V145, P73, DOI 10.1016/j.biochi.2017.10.026
   Briggs CE, 2015, BRAIN RES, V1618, P111, DOI 10.1016/j.brainres.2015.05.021
   Briskin D, 2020, P NATL ACAD SCI USA, V117, P17764, DOI 10.1073/pnas.1920404117
   Bushati N, 2007, ANNU REV CELL DEV BI, V23, P175, DOI 10.1146/annurev.cellbio.23.090506.123406
   Campani V, 2016, CURR PHARM BIOTECHNO, V17, P741, DOI 10.2174/138920101708160517234941
   Cardo LF, 2014, J MOL NEUROSCI, V54, P830, DOI 10.1007/s12031-014-0428-y
   Cardoso AL, 2016, CURR OPIN PHARMACOL, V26, P1, DOI 10.1016/j.coph.2015.09.001
   Caron NS, 2020, NUCLEIC ACIDS RES, V48, P36, DOI 10.1093/nar/gkz976
   Catalanotto C, 2016, INT J MOL SCI, V17, DOI 10.3390/ijms17101712
   Chatterjee P, 2017, BIOCHEM BIOPH RES CO, V484, P557, DOI 10.1016/j.bbrc.2017.01.121
   Chen CYA, 2016, NUCLEIC ACIDS RES, V44, P3772, DOI 10.1093/nar/gkw205
   Chen Q, 2019, THERANOSTICS, V9, P6424, DOI 10.7150/thno.35528
   Chen ZQ, 2016, BIOCHEM BIOPH RES CO, V478, P1304, DOI 10.1016/j.bbrc.2016.08.116
   Cheng PH, 2013, AM J HUM GENET, V93, P306, DOI 10.1016/j.ajhg.2013.05.025
   Chu HH, 2016, REGEN THER, V4, P83, DOI 10.1016/j.reth.2016.03.002
   Cogswell JP, 2008, J ALZHEIMERS DIS, V14, P27, DOI 10.3233/jad-2008-14103
   Cressatti M, 2020, MOVEMENT DISORD, V35, P468, DOI 10.1002/mds.27935
   Dave VP, 2019, LAB INVEST, V99, P452, DOI 10.1038/s41374-018-0143-3
   Davis S, 2006, NUCLEIC ACIDS RES, V34, P2294, DOI 10.1093/nar/gkl183
   De Felice B, 2012, GENE, V508, P35, DOI 10.1016/j.gene.2012.07.058
   Dehghani R, 2018, REV NEUROSCIENCE, V29, P161, DOI 10.1515/revneuro-2017-0042
   Delay C, 2012, NEUROBIOL DIS, V46, P285, DOI 10.1016/j.nbd.2012.01.003
   Derkow K, 2018, PLOS ONE, V13, DOI 10.1371/journal.pone.0200602
   Dheen, 2019, INT J MOL SCI, V20, P1
   Dorval V, 2014, PLOS ONE, V9, DOI 10.1371/journal.pone.0085510
   Ebert MS, 2007, NAT METHODS, V4, P721, DOI 10.1038/NMETH1079
   Ebert MS, 2010, RNA, V16, P2043, DOI 10.1261/rna.2414110
   Farjami E, 2013, ANAL CHEM, V85, P121, DOI 10.1021/ac302134s
   Farrar CT, 2014, PLOS ONE, V9, DOI 10.1371/journal.pone.0089901
   Femminella GD, 2015, FRONT PHYSIOL, V6, DOI 10.3389/fphys.2015.00040
   Fire A, 1998, NATURE, V391, P806, DOI 10.1038/35888
   Garcia DM, 2011, NAT STRUCT MOL BIOL, V18, P1139, DOI 10.1038/nsmb.2115
   Gaudet AD, 2018, NEUROSCIENTIST, V24, P221, DOI 10.1177/1073858417721150
   Germer Katherine, 2013, Int J Biochem Mol Biol, V4, P27
   Ghasemi N, 2017, CELL J, V19, P1
   Gilman S, 2008, NEUROLOGY, V70, pA229, DOI 10.1212/01.wnl.0000324625.00404.15
   GOLD L, 1995, J BIOL CHEM, V270, P13581, DOI 10.1074/jbc.270.23.13581
   Gold L, 2010, PLOS ONE, V5, DOI 10.1371/journal.pone.0015004
   Goodall EF, 2013, FRONT CELL NEUROSCI, V7, DOI 10.3389/fncel.2013.00178
   Grimes JA, 2016, BMC VET RES, V12, DOI 10.1186/s12917-016-0903-5
   Groen EJN, 2018, NAT REV NEUROL, V14, P214, DOI 10.1038/nrneurol.2018.4
   GUERRIERTAKADA C, 1983, CELL, V35, P849, DOI 10.1016/0092-8674(83)90117-4
   Gui YX, 2015, ONCOTARGET, V6, P37043, DOI 10.18632/oncotarget.6158
   Gwizdek C, 2003, J BIOL CHEM, V278, P5505, DOI 10.1074/jbc.C200668200
   Han ZL, 2015, DNA CELL BIOL, V34, P703, DOI 10.1089/dna.2015.2800
   Hansen TB, 2013, NATURE, V495, P384, DOI 10.1038/nature11993
   Haramati S, 2010, P NATL ACAD SCI USA, V107, P13111, DOI 10.1073/pnas.1006151107
   Helwak A, 2013, CELL, V153, P654, DOI 10.1016/j.cell.2013.03.043
   Henriques AD, 2020, MECH AGEING DEV, V191, DOI 10.1016/j.mad.2020.111352
   Hershey LA, 2015, NEUROLOGY, V85, P1268, DOI 10.1212/WNL.0000000000002003
   Hodges, 2019, SCI REP-UK
   Hosseini S, 2020, CELL REP, V31, DOI 10.1016/j.celrep.2020.107666
   Huang C, 2016, INT IMMUNOPHARMACOL, V32, P46, DOI 10.1016/j.intimp.2016.01.009
   HUbert, 2013, FRONT MOL NEUROSCI
   Huse JT, 2009, GENE DEV, V23, P1327, DOI 10.1101/gad.1777409
   Iqbal K, 2010, ALZHEIMERS DEMENT, V6, P420, DOI 10.1016/j.jalz.2010.04.006
   Issler O, 2015, NAT REV NEUROSCI, V16, P201, DOI 10.1038/nrn3879
   Jablonski KA, 2016, PLOS ONE, V11, DOI 10.1371/journal.pone.0159724
   Jadeja RN, 2020, REDOX BIOL, V28, DOI 10.1016/j.redox.2019.101336
   Jin Y, 2018, MOL MED REP, V18, P2373, DOI 10.3892/mmr.2018.9156
   Kabaria S, 2015, FEBS LETT, V589, P319, DOI 10.1016/j.febslet.2014.12.014
   Kaur R, 2019, NEUROL SCI, V40, P13, DOI 10.1007/s10072-018-3585-x
   Keeney JTR, 2012, NEUROTOX RES, V22, P220, DOI 10.1007/s12640-011-9287-2
   Kempuraj D, 2016, J Neurol Neurosurg Spine, V1
   Khodr CE, 2014, BRAIN RES, V1550, P47, DOI 10.1016/j.brainres.2014.01.010
   Kim, 2020, NANOMATERIALS-BASEL
   Kim J, 2012, EXP NEUROL, V235, P476, DOI 10.1016/j.expneurol.2011.11.010
   Kim JH, 2016, MOL PHARMACEUT, V13, P2039, DOI 10.1021/acs.molpharmaceut.6b00165
   Kim J, 2007, SCIENCE, V317, P1220, DOI 10.1126/science.1140481
   Kim YC, 2019, NAT CHEM BIOL, V15, P907, DOI 10.1038/s41589-019-0344-0
   Kluiver J, 2012, METHODS, V58, P113, DOI 10.1016/j.ymeth.2012.07.019
   Kluiver J, 2012, PLOS ONE, V7, DOI 10.1371/journal.pone.0029275
   Krichevsky AM, 2003, RNA, V9, P1274, DOI 10.1261/rna.5980303
   KRUGER K, 1982, CELL, V31, P147, DOI 10.1016/0092-8674(82)90414-7
   Krützfeldt J, 2005, NATURE, V438, P685, DOI 10.1038/nature04303
   Kumar S, 2018, FRONT AGING NEUROSCI, V10, DOI 10.3389/fnagi.2018.00041
   Lakhin AV, 2013, ACTA NATURAE, V5, P34, DOI 10.32607/20758251-2013-5-4-34-43
   Laurén J, 2009, NATURE, V457, P1128, DOI 10.1038/nature07761
   Lee, 2017, PLOS ONE
   Lee H, 2016, PROTEIN CELL, V7, P100, DOI 10.1007/s13238-015-0212-y
   Lee JS, 2015, SCI REP-UK, V5, DOI 10.1038/srep07887
   LEE RC, 1993, CELL, V75, P843, DOI 10.1016/0092-8674(93)90529-Y
   Lee SWL, 2019, J CONTROL RELEASE, V313, P80, DOI 10.1016/j.jconrel.2019.10.007
   Lee ST, 2015, MOL NEUROBIOL, V51, P180, DOI 10.1007/s12035-014-8788-4
   Lehmann SM, 2012, NAT NEUROSCI, V15, P827, DOI 10.1038/nn.3113
   LeMaster E, 2017, FASEB J, V31
   Lewis BP, 2005, CELL, V120, P15, DOI 10.1016/j.cell.2004.12.035
   Li, 2018, FRONT IMMUNOL
   Li BR, 2013, J AM CHEM SOC, V135, P16034, DOI 10.1021/ja408485m
   Li DS, 2018, HUM CELL, V31, P106, DOI 10.1007/s13577-017-0187-5
   Liew FF, 2011, BIOORGAN MED CHEM, V19, P4473, DOI 10.1016/j.bmc.2011.06.031
   Lima JF, 2018, RNA BIOL, V15, P338, DOI 10.1080/15476286.2018.1445959
   Lippai D, 2013, PLOS ONE, V8, DOI 10.1371/journal.pone.0070945
   Louw AM, 2016, NANOMED-NANOTECHNOL, V12, P643, DOI 10.1016/j.nano.2015.10.011
   Lu M., 2020, ExRNA, V2, P1, DOI [DOI 10.1186/S41544-019-0046-5, 10.1186/s41544-019-0046-5]
   Luchetti A, 2015, INT J MOL SCI, V16, P18312, DOI 10.3390/ijms160818312
   Lukiw, 2014, FRONT AGING NEUROSCI
   Lukiw Walter J., 2012, Frontiers in Genetics, V3, P166, DOI 10.3389/fgene.2012.00166
   Lund E, 2004, SCIENCE, V303, P95, DOI 10.1126/science.1090599
   Ma CY, 2014, MOL IMMUNOL, V62, P150, DOI 10.1016/j.molimm.2014.06.014
   Ma QF, 2016, AGING DIS, V7, P705, DOI 10.14336/AD.2016.0320
   Magri F, 2018, J CELL MOL MED, V22, P755, DOI 10.1111/jcmm.13450
   Mannironi C, 1997, BIOCHEMISTRY-US, V36, P9726, DOI 10.1021/bi9700633
   Manzine PR, 2018, J ALZHEIMERS DIS, V61, P113, DOI 10.3233/JAD-170592
   Maoz R, 2017, ADV EXP MED BIOL, V978, P337, DOI 10.1007/978-3-319-53889-1_18
   Martí E, 2010, NUCLEIC ACIDS RES, V38, P7219, DOI 10.1093/nar/gkq575
   Martier R, 2019, MOL THER-NUCL ACIDS, V14, P593, DOI 10.1016/j.omtn.2019.01.010
   Mashima T, 2009, NUCLEIC ACIDS RES, V37, P6249, DOI 10.1093/nar/gkp647
   Mattes J, 2007, AM J RESP CELL MOL, V36, P8, DOI 10.1165/rcmb.2006-0227TR
   Mayer G, 2009, ANGEW CHEM INT EDIT, V48, P2672, DOI 10.1002/anie.200804643
   McGeary SE, 2019, SCIENCE, V366, P1470, DOI 10.1126/science.aav1741
   Melnikova I, 2007, NAT REV DRUG DISCOV, V6, P863, DOI 10.1038/nrd2443
   Memczak S, 2013, NATURE, V495, P333, DOI 10.1038/nature11928
   Modi PK, 2012, MOL BIOL CELL, V23, P3722, DOI 10.1091/mbc.E12-02-0125
   Monteys AM, 2015, MOL THER-NUCL ACIDS, V4, DOI 10.1038/mtna.2015.7
   Murakami K, 2008, PRION, V2, P73, DOI 10.4161/pri.2.2.7024
   Nair VD, 2016, NEUROSCI LETT, V629, P99, DOI 10.1016/j.neulet.2016.06.061
   Napoli M, 2017, BRIT J CANCER, V116, P149, DOI 10.1038/bjc.2016.384
   Nastasijevic B, 2012, PLOS ONE, V7, DOI 10.1371/journal.pone.0039595
   Neerathilingam M, 2020, ROLE NOVEL DRUG DELI
   Ogasawara D, 2007, PRION, V1, P248, DOI 10.4161/pri.1.4.5803
   Ojala DS, 2015, NEUROSCIENTIST, V21, P84, DOI 10.1177/1073858414521870
   Paul S, 2020, CELLS-BASEL, V9, DOI 10.3390/cells9071698
   Peer D, 2011, GENE THER, V18, P1127, DOI 10.1038/gt.2011.56
   Pereira DM, 2013, DRUG DISCOV TODAY, V18, P282, DOI 10.1016/j.drudis.2012.10.002
   Peter ME, 2010, ONCOGENE, V29, P2161, DOI 10.1038/onc.2010.59
   Pieri L, 2016, SCI REP-UK, V6, DOI 10.1038/srep24526
   Pogue AI, 2010, NEUROSCI LETT, V476, P18, DOI 10.1016/j.neulet.2010.03.054
   Ponomarev ED, 2011, NAT MED, V17, P64, DOI 10.1038/nm.2266
   Prada I, 2018, ACTA NEUROPATHOL, V135, P529, DOI 10.1007/s00401-017-1803-x
   Prasad KN, 2017, MECH AGEING DEV, V162, P63, DOI 10.1016/j.mad.2016.12.003
   Proske D, 2002, CHEMBIOCHEM, V3, P717, DOI 10.1002/1439-7633(20020802)3:8<717::AID-CBIC717>3.0.CO;2-C
   Qiu LF, 2015, ADV EXP MED BIOL, V888, P85, DOI 10.1007/978-3-319-22671-2_6
   Qu J, 2017, CELL MOL LIFE SCI, V74, P683, DOI 10.1007/s00018-016-2345-4
   Rahimi F., 2010, J VIS EXP
   Rahimi F, 2009, PLOS ONE, V4, DOI 10.1371/journal.pone.0007694
   Ransohoff RM, 2016, SCIENCE, V353, P777, DOI 10.1126/science.aag2590
   Reinhart BJ, 2000, NATURE, V403, P901, DOI 10.1038/35002607
   Rentmeister A, 2006, RNA, V12, P1650, DOI 10.1261/rna.126306
   Reynolds RH, 2018, MOL CELL NEUROSCI, V88, P118, DOI 10.1016/j.mcn.2017.12.009
   Rhie A, 2003, J BIOL CHEM, V278, P39697, DOI 10.1074/jbc.M305297200
   Roberts TC, 2014, BIOL PROCED ONLINE, V16, DOI 10.1186/1480-9222-16-5
   Rodriguez-Oroz MC, 2009, LANCET NEUROL, V8, P1128, DOI 10.1016/S1474-4422(09)70293-5
   Rodriguez-Ortiz CJ, 2014, J ALZHEIMERS DIS, V42, P1229, DOI 10.3233/JAD-140204
   Ross CA, 2004, NAT MED, V10, pS10, DOI 10.1038/nm1066
   Russo MV, 2016, SCIENCE, V353, P783, DOI 10.1126/science.aaf6260
   Saba R, 2008, PLOS ONE, V3, DOI 10.1371/journal.pone.0003652
   Salim L, 2020, NUCLEIC ACIDS RES, V48, P75, DOI 10.1093/nar/gkz1115
   Sanghvi, 2011, CURR PROTOC NUCL ACI
   Sayer NM, 2004, J BIOL CHEM, V279, P13102, DOI 10.1074/jbc.M310928200
   Schellino R, 2019, CELLS-BASEL, V8, DOI 10.3390/cells8121576
   Schonrock N, 2012, J MOL NEUROSCI, V46, P324, DOI 10.1007/s12031-011-9587-2
   Schulte LN, 2011, EMBO J, V30, P1977, DOI 10.1038/emboj.2011.94
   Sekiya S, 2006, J BIOCHEM, V139, P383, DOI 10.1093/jb/mvj046
   Sengupta U, 2016, EBIOMEDICINE, V6, P42, DOI 10.1016/j.ebiom.2016.03.035
   Sethi P, 2009, NEUROSCI LETT, V459, P100, DOI 10.1016/j.neulet.2009.04.052
   Shacham T, 2019, FRONT MOL BIOSCI, V6, DOI 10.3389/fmolb.2019.00020
   Shaltiel-Karyo R, 2010, PLOS ONE, V5, DOI 10.1371/journal.pone.0013863
   Sheedy FJ, 2015, FRONT IMMUNOL, V6, DOI 10.3389/fimmu.2015.00019
   Shenoy A, 2015, EMBO J, V34, P1180, DOI 10.15252/embj.201489504
   Simonson B, 2015, MINI-REV MED CHEM, V15, P467, DOI 10.2174/1389557515666150324123208
   Slota JA, 2019, NON-CODING RNA, V5, DOI 10.3390/ncrna5020035
   Smestad J, 2013, NUCLEIC ACIDS RES, V41, P1329, DOI 10.1093/nar/gks1093
   Song YP, 2019, EBIOMEDICINE, V39, P409, DOI 10.1016/j.ebiom.2018.11.059
   Steiner DF, 2011, IMMUNITY, V35, P169, DOI 10.1016/j.immuni.2011.07.009
   Stenvang Jan, 2012, Silence, V3, P1, DOI 10.1186/1758-907X-3-1
   Su CH, 2016, BRAIN RES, V1644, P98, DOI 10.1016/j.brainres.2016.05.011
   Su W, 2016, BRAIN BEHAV IMMUN, V52, P1, DOI 10.1016/j.bbi.2015.07.003
   Su W, 2014, J IMMUNOL, V192, P358, DOI 10.4049/jimmunol.1301397
   Sun Y, 2015, FRONT CELL NEUROSCI, V9, DOI 10.3389/fncel.2015.00193
   Takahashi T, 2009, MOL BIOSYST, V5, P986, DOI 10.1039/b903391b
   Tang L, 2017, CANCER LETT, V407, P139, DOI 10.1016/j.canlet.2017.05.025
   Tang YJ, 2009, ARTHRITIS RHEUM-US, V60, P1065, DOI 10.1002/art.24436
   Tatura R, 2016, PARKINSONISM RELAT D, V33, P115, DOI 10.1016/j.parkreldis.2016.09.028
   Teng GG, 2013, PLOS ONE, V8, DOI 10.1371/journal.pone.0056709
   Thorsen M, 2017, METHODS MOL BIOL, V1641, P379, DOI 10.1007/978-1-4939-7172-5_21
   Thounaojam MC, 2013, MOL NEUROBIOL, V47, P1034, DOI 10.1007/s12035-013-8400-3
   Rozenblum GT, 2014, MOL THER-NUCL ACIDS, V3, DOI 10.1038/mtna.2014.43
   Tsukakoshi K, 2012, ANAL CHEM, V84, P5542, DOI 10.1021/ac300330g
   Turchinovich A, 2012, RNA BIOL, V9, P1066, DOI 10.4161/rna.21083
   Vallelunga A, 2014, FRONT CELL NEUROSCI, V8, DOI 10.3389/fncel.2014.00156
   Valsecchi V, 2020, MOL THER, V28, P1154, DOI 10.1016/j.ymthe.2020.01.013
   Valsecchi V, 2015, PLOS ONE, V10, DOI 10.1371/journal.pone.0128560
   Vistbakka J, 2017, MULT SCLER J, V23, P403, DOI 10.1177/1352458516651141
   Volles MJ, 2003, BIOCHEMISTRY-US, V42, P7871, DOI 10.1021/bi030086j
   Vorobjeya MA, 2014, ANAL CHEM, V86, P2590, DOI 10.1021/ac4037894
   Wang, 2018, CLIN SURG RES COMMUN, V2, P1
   Wang G, 2008, AM J HUM GENET, V82, P283, DOI 10.1016/j.ajhg.2007.09.021
   Wang M, 2019, FRONT PLANT SCI, V10, DOI 10.3389/fpls.2019.00076
   Wang WX, 2008, J NEUROSCI, V28, P1213, DOI 10.1523/JNEUROSCI.5065-07.2008
   Weiss S, 1997, J VIROL, V71, P8790, DOI 10.1128/JVI.71.11.8790-8797.1997
   Wen MM, 2016, FRONT MOL NEUROSCI, V9, DOI 10.3389/fnmol.2016.00129
   Wilbanks B, 2019, NUCLEIC ACID THER, V29, P126, DOI 10.1089/nat.2018.0776
   Winter J, 2011, RNA BIOL, V8, P1149, DOI 10.4161/rna.8.6.17665
   Wu S, 2010, ONCOGENE, V29, P2302, DOI 10.1038/onc.2010.34
   Yang, 2018, SCI REP-UK
   Yang M, 2008, PHARMACOL THERAPEUT, V117, P94, DOI 10.1016/j.pharmthera.2007.08.004
   Yang NN, 2015, INT J PHARM INVESTIG, V5, P179, DOI 10.4103/2230-973X.167646
   Yang TY, 2020, TOXICOL LETT, V333, P150, DOI 10.1016/j.toxlet.2020.07.028
   Yang XX, 2017, STROKE, V48, P1941, DOI 10.1161/STROKEAHA.117.017284
   Yang Y, 2003, J NEUROSCI, V23, P2557
   Yao LP, 2019, FASEB J, V33, P8648, DOI 10.1096/fj.201900363R
   Ye, 2005, CURR MED CHEM ENDOCR, V3, P171
   Yi R, 2003, GENE DEV, V17, P3011, DOI 10.1101/gad.1158803
   Yu GQ, 2019, TOXICOL APPL PHARM, V370, P145, DOI 10.1016/j.taap.2019.03.019
   Zhang L, 2012, GLIA, V60, P1888, DOI 10.1002/glia.22404
   Zhang SC, 2017, SCI REP-UK, V7, DOI 10.1038/srep40550
   Zhang YQ, 2016, NEUROTOXICOLOGY, V56, P139, DOI 10.1016/j.neuro.2016.07.004
   Zhao JJ, 2017, MOL NEUROBIOL, V54, P1404, DOI 10.1007/s12035-016-9743-3
   Zheng JB, 2007, BIOELECTROCHEMISTRY, V70, P408, DOI 10.1016/j.bioelechem.2006.05.011
   Zhou CL, 2019, EXP THER MED, V18, P3078, DOI 10.3892/etm.2019.7881
   Zhou JH, 2017, NAT REV DRUG DISCOV, V16, P181, DOI 10.1038/nrd.2016.199
   Zhou JJ, 2020, PHARMACOL RES, V160, DOI 10.1016/j.phrs.2020.105197
   Zhou LY, 2019, CURR GENE THER, V19, P172, DOI 10.2174/1566523219666190719100526
   Zhu H, 2009, AUTOPHAGY, V5, P816, DOI 10.4161/auto.9064
   Zong, 2018, FRONT PHYSIOL
NR 239
TC 24
Z9 27
U1 1
U2 24
PU SPRINGER/PLENUM PUBLISHERS
PI NEW YORK
PA 233 SPRING ST, NEW YORK, NY 10013 USA
SN 0272-4340
EI 1573-6830
J9 CELL MOL NEUROBIOL
JI Cell. Mol. Neurobiol.
PD 2022 OCT
PY 2022
VL 42
IS 7
BP 2075
EP 2095
DI 10.1007/s10571-021-01093-4
EA MAY 2021
PG 21
WC Cell Biology; Neurosciences
WE Science Citation Index Expanded (SCI-EXPANDED)
SC Cell Biology; Neurosciences & Neurology
GA 4A4LT
UT WOS:000645961300001
PM 33934227
DA 2024-02-29
ER

PT J
AU Bortolozzi, A
   Manashirov, S
   Chen, A
   Artigas, F
AF Bortolozzi, Analia
   Manashirov, Sharon
   Chen, Alon
   Artigas, Francesc
TI Oligonucleotides as therapeutic tools for brain disorders: Focus on
   major depressive disorder and Parkinson's disease
SO PHARMACOLOGY & THERAPEUTICS
LA English
DT Review; Early Access
DE Oligonucleotide therapeutics; ASO; miRNA; Brain delivery; Depression;
   Parkinson's disease
ID ALPHA-SYNUCLEIN EXPRESSION; ADULT HIPPOCAMPAL NEUROGENESIS; UNFOLDED
   PROTEIN RESPONSE; TREATMENT-RESISTANT DEPRESSION; BDNF VAL66MET
   POLYMORPHISM; EARLY-LIFE STRESS; STAR-ASTERISK-D; ANTISENSE
   OLIGONUCLEOTIDES; SEROTONIN TRANSPORTER; PREFRONTAL CORTEX
AB Remarkable advances in understanding the role of RNA in health and disease have expanded considerably in the last decade. RNA is becoming an increasingly important target for therapeutic intervention; therefore, it is critical to develop strategies for therapeutic modulation of RNA function. Oligonucleotides, including antisense oligonucleotide (ASO), small interfering RNA (siRNA), microRNA mimic (miRNA), and anti-microRNA (antagomir) are perhaps the most direct therapeutic strategies for addressing RNA. Among other mechanisms, most oligonucleotide designs involve the formation of a hybrid with RNA that promotes its degradation by activation of endogenous enzymes such as RNase-H (e.g., ASO) or the RISC complex (e.g. RNA interference -RNAi for siRNA and miRNA). However, the use of oligonucleotides for the treatment of brain disorders is seriously compromised by two main limitations: i) how to deliver oligonucleotides to the brain compartment, avoiding the action of peripheral RNAses? and once there, ii) how to target specific neuronal populations? We review the main molecular pathways in major depressive disorder (MDD) and Parkinson's disease (PD), and discuss the challenges associated with the development of novel oligonucleotide therapeutics. We pay special attention to the use of conjugated ligand-oligonucleotide approach in which the oligonucleotide sequence is covalently bound to monoamine transporter inhibitors (e.g. sertraline, reboxetine, indatraline). This strategy allows their selective accumulation in the monoamine neurons of mice and monkeys after their intranasal or intracerebroventricular administration, evoking preclinical changes predictive of a clinical therapeutic action after knocking-down disease-related genes. In addition, recent advances in oligonucleotide therapeutic clinical trials are also reviewed. (c) 2021 Elsevier Inc. All rights reserved.
C1 [Bortolozzi, Analia; Artigas, Francesc] CSIC, Inst Invest Biomed Barcelona IIBB, Barcelona 08036, Spain.
   [Bortolozzi, Analia; Artigas, Francesc] Inst Invest August Pi & Sunyer IDIBAPS, Barcelona 08036, Spain.
   [Bortolozzi, Analia; Manashirov, Sharon; Artigas, Francesc] ISCIII, Ctr Invest Biomed Red Salud Mental CIBERSAM, Madrid, Spain.
   [Manashirov, Sharon] miCure Therapeut LTD, Tel Aviv, Israel.
   [Manashirov, Sharon; Chen, Alon] Max Planck Inst Psychiat, Dept Stress Neurobiol & Neurogenet, D-80804 Munich, Germany.
   [Chen, Alon] Weizmann Inst Sci, Dept Neurobiol, IL-76100 Rehovot, Israel.
C3 Consejo Superior de Investigaciones Cientificas (CSIC); CSIC - Instituto
   de Investigaciones Biomedicas de Barcelona (IIBB); University of
   Barcelona; Hospital Clinic de Barcelona; IDIBAPS; CIBER - Centro de
   Investigacion Biomedica en Red; CIBERSAM; Instituto de Salud Carlos III;
   Max Planck Society; Weizmann Institute of Science
RP Bortolozzi, A (corresponding author), IIBB CSIC, Dept Neurochem & Neuropharmacol, Rossello 161,6 Floor, Barcelona 08036, Spain.
EM analia.bortolozzi@iibb.csic.es
RI Bortolozzi, Analia/R-6159-2018
OI Bortolozzi, Analia/0000-0002-2069-9192
FU Ministry of Economy and Competitiveness (MINECO) [SAF2016-75797-R,
   PID2019-105136RB-I00]; European Regional Development Fund (ERDF), UE
   [SAF2016-75797-R, PID2019-105136RB-I00]; Centro de Investigacion
   Biomedica en Red de Salud Mental (CIBERSAM) [CB/07/09/0034]
FX This study was supported by grants SAF2016-75797-R and
   PID2019-105136RB-I00, Ministry of Economy and Competitiveness (MINECO)
   and European Regional Development Fund (ERDF) , UE (to A.B.) ; and
   CB/07/09/0034 Centro de Investigacion Biomedica en Red de Salud Mental
   (CIBERSAM) . We thank M. Calvo and E. Coll for outstanding technical
   support in the confocal microscopy unit (CCiT-UB) . We also thank M.
   Jaramillo for helpful secretarial assistance. Figs. 1 and 3 were
   generated using online application Motifolio Illustration Toolkits.com
   and Created with BioRender.com , respectively.
CR Aarsland D, 2012, NAT REV NEUROL, V8, P35, DOI 10.1038/nrneurol.2011.189
   Abdallah CG, 2018, PHARMACOL THERAPEUT, V190, P148, DOI 10.1016/j.pharmthera.2018.05.010
   Acharya R, 2019, MEDCHEMCOMM, V10, P227, DOI 10.1039/c8md00501j
   Adams D, 2018, NEW ENGL J MED, V379, P11, DOI 10.1056/NEJMoa1716153
   Alarcón-Arís D, 2020, EBIOMEDICINE, V59, DOI 10.1016/j.ebiom.2020.102944
   Alarcón-Arís D, 2018, MOL THER, V26, P550, DOI 10.1016/j.ymthe.2017.11.015
   Alexander B, 2010, SCI TRANSL MED, V2, DOI 10.1126/scitranslmed.3001079
   Alexander Garrett E, 2004, Dialogues Clin Neurosci, V6, P259
   Alterman JF, 2015, MOL THER-NUCL ACIDS, V4, DOI 10.1038/mtna.2015.38
   Alvarez-Erviti L, 2011, NAT BIOTECHNOL, V29, P341, DOI 10.1038/nbt.1807
   Amantana A, 2007, BIOCONJUGATE CHEM, V18, P1325, DOI 10.1021/bc070060v
   Ariga H, 2013, OXID MED CELL LONGEV, V2013, DOI 10.1155/2013/683920
   Artigas F, 2018, EUR NEUROPSYCHOPHARM, V28, P457, DOI 10.1016/j.euroneuro.2018.01.005
   Artigas F, 2013, PHARMACOL THERAPEUT, V137, P119, DOI 10.1016/j.pharmthera.2012.09.006
   Artigass F, 2017, NEUROPSYCHOPHARMACOL, V42, P371, DOI 10.1038/npp.2016.182
   Bahi A, 2014, PSYCHONEUROENDOCRINO, V46, P78, DOI 10.1016/j.psyneuen.2014.04.009
   Bai M, 2012, PLOS ONE, V7, DOI 10.1371/journal.pone.0046921
   Baudry A, 2010, SCIENCE, V329, P1537, DOI 10.1126/science.1193692
   Bayliss DA, 2008, TRENDS PHARMACOL SCI, V29, P566, DOI 10.1016/j.tips.2008.07.013
   Beecham GW, 2015, NEUROLOGY, V84, P972, DOI 10.1212/WNL.0000000000001332
   Bellucci A, 2016, NEUROPATH APPL NEURO, V42, P77, DOI 10.1111/nan.12297
   Ben-Efraim Y, 2013, MOL PSYCHIATR, V18, P758, DOI 10.1038/mp.2012.86
   Bennett MC, 1999, J BIOL CHEM, V274, P33855, DOI 10.1074/jbc.274.48.33855
   Benskey MJ, 2018, FRONT MOL NEUROSCI, V11, DOI 10.3389/fnmol.2018.00036
   Berton O, 2006, NAT REV NEUROSCI, V7, P137, DOI 10.1038/nrn1846
   Boisguérin P, 2015, ADV DRUG DELIVER REV, V87, P52, DOI 10.1016/j.addr.2015.02.008
   Borsotto M, 2015, BRIT J PHARMACOL, V172, P771, DOI 10.1111/bph.12953
   Bortolozzi A, 2012, MOL PSYCHIATR, V17, P612, DOI 10.1038/mp.2011.92
   Bose A, 2016, J NEUROCHEM, V139, P216, DOI 10.1111/jnc.13731
   Boursereau R, 2015, EUR J PHARMACOL, V747, P141, DOI 10.1016/j.ejphar.2014.11.027
   Bouvier-Müller A, 2018, BIOCHIMIE, V145, P73, DOI 10.1016/j.biochi.2017.10.026
   Braak H, 2003, NEUROBIOL AGING, V24, P197, DOI 10.1016/S0197-4580(02)00065-9
   Bunka DHJ, 2006, NAT REV MICROBIOL, V4, P588, DOI 10.1038/nrmicro1458
   Buran I, 2017, NEUROSCI LETT, V656, P51, DOI 10.1016/j.neulet.2017.07.017
   Campbell S, 2004, AM J PSYCHIAT, V161, P598, DOI 10.1176/appi.ajp.161.4.598
   Canet-Avilés RM, 2004, P NATL ACAD SCI USA, V101, P9103, DOI 10.1073/pnas.0402959101
   Canuso CM, 2018, AM J PSYCHIAT, V175, P620, DOI 10.1176/appi.ajp.2018.17060720
   Carhart-Harris RL, 2016, LANCET PSYCHIAT, V3, P619, DOI 10.1016/S2215-0366(16)30065-7
   Caspi A, 2003, SCIENCE, V301, P386, DOI 10.1126/science.1083968
   Cattaneo A, 2018, MOL PSYCHIATR, V23, P2192, DOI 10.1038/s41380-017-0002-4
   Celada P, 2001, J NEUROSCI, V21, P9917, DOI 10.1523/JNEUROSCI.21-24-09917.2001
   Chandran JS, 2008, NEUROBIOL DIS, V29, P505, DOI 10.1016/j.nbd.2007.11.011
   Charvin D, 2018, NAT REV DRUG DISCOV, V17, P804, DOI 10.1038/nrd.2018.136
   Chauhan VP, 2011, ANNU REV CHEM BIOMOL, V2, P281, DOI 10.1146/annurev-chembioeng-061010-114300
   Chen KT, 2019, FRONT PHARMACOL, V10, DOI 10.3389/fphar.2019.00086
   Chen RJ, 2015, NEUROSCIENCE, V305, P36, DOI 10.1016/j.neuroscience.2015.07.045
   Chen ZY, 2006, SCIENCE, V314, P140, DOI 10.1126/science.1129663
   Cheng CJ, 2015, NATURE, V518, P107, DOI 10.1038/nature13905
   Cheng ZL, 2012, SCIENCE, V338, P903, DOI 10.1126/science.1226338
   Chiaruttini C, 2009, P NATL ACAD SCI USA, V106, P16481, DOI 10.1073/pnas.0902833106
   Cho HJ, 2013, HUM MOL GENET, V22, P608, DOI 10.1093/hmg/dds470
   Christoffel DJ, 2011, J NEUROSCI, V31, P314, DOI 10.1523/JNEUROSCI.4763-10.2011
   Cicchetti D, 2010, J PEDIATR PSYCHOL, V35, P536, DOI 10.1093/jpepsy/jsp078
   Cipriani A, 2018, LANCET, V391, P1357, DOI 10.1016/S0140-6736(17)32802-7
   Cole T, 2016, NEUROLOGY, V86
   Collier TJ, 2016, FRONT NEUROSCI-SWITZ, V10, DOI 10.3389/fnins.2016.00012
   Collingridge GL, 2010, NAT REV NEUROSCI, V11, P459, DOI 10.1038/nrn2867
   Cooper JM, 2014, MOVEMENT DISORD, V29, P1476, DOI 10.1002/mds.25978
   COPPEN A, 1967, BRIT J PSYCHIAT, V113, P1237, DOI 10.1192/bjp.113.504.1237
   Cóppola-Segovia V, 2017, MOL NEUROBIOL, V54, P5798, DOI 10.1007/s12035-016-0114-x
   Cortinhas J., 2020, HDB INNOVATIONS CENT, P333
   Cui GH, 2019, IMMUN AGEING, V16, DOI 10.1186/s12979-019-0150-2
   Culverhouse RC, 2018, MOL PSYCHIATR, V23, P133, DOI 10.1038/mp.2017.44
   Daly EJ, 2018, JAMA PSYCHIAT, V75, P139, DOI 10.1001/jamapsychiatry.2017.3739
   Daniel G, 2015, NEUROBIOL DIS, V73, P229, DOI 10.1016/j.nbd.2014.10.007
   Dawson TM, 2010, MOVEMENT DISORD, V25, pS32, DOI 10.1002/mds.22798
   de Kloet ER, 2005, NAT REV NEUROSCI, V6, P463, DOI 10.1038/nrn1683
   Dehay B, 2010, J NEUROSCI, V30, P12535, DOI 10.1523/JNEUROSCI.1920-10.2010
   Deng ZF, 2019, CEREB CORTEX, V29, P1509, DOI 10.1093/cercor/bhy047
   Dhuri K, 2020, J CLIN MED, V9, DOI 10.3390/jcm9062004
   Dias V, 2013, J PARKINSON DIS, V3, P461, DOI 10.3233/JPD-130230
   DiFiglia M, 2007, P NATL ACAD SCI USA, V104, P17204, DOI 10.1073/pnas.0708285104
   Doxakis E, 2021, MED RES REV, V41, P2656, DOI 10.1002/med.21706
   Doxakis E, 2010, J BIOL CHEM, V285, P12726, DOI 10.1074/jbc.M109.086827
   Drevets WC, 2013, BIOL PSYCHIAT, V73, P1156, DOI 10.1016/j.biopsych.2012.09.031
   Drevets WC, 1997, NATURE, V386, P824, DOI 10.1038/386824a0
   Duan DM, 2016, NEUROSCI LETT, V627, P160, DOI 10.1016/j.neulet.2016.05.054
   Duman RS, 2016, NAT MED, V22, P238, DOI 10.1038/nm.4050
   Duman RS, 2012, SCIENCE, V338, P68, DOI 10.1126/science.1222939
   Duman RS, 2012, TRENDS NEUROSCI, V35, P47, DOI 10.1016/j.tins.2011.11.004
   Duman RS, 2000, BIOL PSYCHIAT, V48, P732, DOI 10.1016/S0006-3223(00)00935-5
   Duric V, 2010, NAT MED, V16, P1328, DOI 10.1038/nm.2219
   Dwivedi Y, 2017, EXPERT OPIN THER TAR, V21, P653, DOI 10.1080/14728222.2017.1328501
   Dwivedi Y, 2011, J CHEM NEUROANAT, V42, P142, DOI 10.1016/j.jchemneu.2011.04.002
   Dwivedi Y, 2009, NEUROPSYCH DIS TREAT, V5, P433
   Eisch AJ, 2012, SCIENCE, V338, P72, DOI 10.1126/science.1222941
   Esteller M, 2011, NAT REV GENET, V12, P861, DOI 10.1038/nrg3074
   Evers MM, 2015, ADV DRUG DELIVER REV, V87, P90, DOI 10.1016/j.addr.2015.03.008
   Fakra E, 2009, ARCH GEN PSYCHIAT, V66, P33, DOI 10.1001/archpsyc.66.1.33
   Ferrés-Coy A, 2016, MOL PSYCHIATR, V21, P328, DOI 10.1038/mp.2015.80
   Ferrés-Coy A, 2013, TRANSL PSYCHIAT, V3, DOI 10.1038/tp.2012.135
   Ferrés-Coy A, 2013, PSYCHOPHARMACOLOGY, V225, P61, DOI 10.1007/s00213-012-2795-9
   Fiori LM, 2018, PROG MOL BIOL TRANSL, V158, P255, DOI 10.1016/bs.pmbts.2018.04.004
   Flint J, 2014, NEURON, V81, P484, DOI [10.1016/j.neuron.2014.01.027, 10.1016/j.neuron.2014.02.033]
   Fonken LK, 2016, PSYCHONEUROENDOCRINO, V63, P362, DOI 10.1016/j.psyneuen.2015.10.019
   Friedman RC, 2009, GENOME RES, V19, P92, DOI 10.1101/gr.082701.108
   Gabbott PLA, 2005, J COMP NEUROL, V492, P145, DOI 10.1002/cne.20738
   Gaig C, 2007, J NEUROL NEUROSUR PS, V78, P626, DOI 10.1136/jnnp.2006.107904
   Gapp K, 2014, NAT NEUROSCI, V17, P667, DOI 10.1038/nn.3695
   Gatt JM, 2009, MOL PSYCHIATR, V14, P681, DOI 10.1038/mp.2008.143
   Geerlings MI, 2017, BIOL PSYCHIAT, V82, P339, DOI 10.1016/j.biopsych.2016.12.032
   Gelders G, 2018, J IMMUNOL RES, V2018, DOI 10.1155/2018/4784268
   George JL, 2009, CURR NEUROPHARMACOL, V7, P9, DOI 10.2174/157015909787602814
   Gheysarzadeh A, 2018, J RES MED SCI, V23, DOI 10.4103/jrms.JRMS_879_17
   Gibb BE, 2006, SUICIDE LIFE-THREAT, V36, P687, DOI 10.1521/suli.2006.36.6.687
   Gispert S, 2009, PLOS ONE, V4, DOI 10.1371/journal.pone.0005777
   Gitler AD, 2009, NAT GENET, V41, P308, DOI 10.1038/ng.300
   Godinho BMDC, 2018, MOL THER, V26, P2580, DOI 10.1016/j.ymthe.2018.08.005
   Goker-Alpan O, 2008, ARCH NEUROL-CHICAGO, V65, P1353, DOI 10.1001/archneur.65.10.1353
   Goldman SM, 2014, ANNU REV PHARMACOL, V54, P141, DOI 10.1146/annurev-pharmtox-011613-135937
   Gonda X, 2019, PHARMACOL THERAPEUT, V194, P22, DOI 10.1016/j.pharmthera.2018.09.002
   Gorbatyuk OS, 2010, MOL THER, V18, P1450, DOI 10.1038/mt.2010.115
   Gotter AL, 2011, BRAIN RES, V1416, P69, DOI 10.1016/j.brainres.2011.08.021
   Gould E, 1997, J NEUROSCI, V17, P2492
   Gould E, 1998, P NATL ACAD SCI USA, V95, P3168, DOI 10.1073/pnas.95.6.3168
   Greggio E, 2006, NEUROBIOL DIS, V23, P329, DOI 10.1016/j.nbd.2006.04.001
   Gu GY, 2002, J NEUROPATH EXP NEUR, V61, P634, DOI 10.1093/jnen/61.7.634
   Gu ZW, 2019, BIOSCIENCE REP, V39, DOI 10.1042/BSR20190186
   Gully JC, 2016, NEUROSCI LETT, V627, P36, DOI 10.1016/j.neulet.2016.05.039
   Gunduz-Bruce H, 2019, NEW ENGL J MED, V381, P903, DOI 10.1056/NEJMoa1815981
   Guo L, 2020, J BIOL CHEM, V295, P6831, DOI 10.1074/jbc.RA119.012047
   Hammen C, 2005, ANNU REV CLIN PSYCHO, V1, P293, DOI 10.1146/annurev.clinpsy.1.102803.143938
   Haramati S, 2011, J NEUROSCI, V31, P14191, DOI 10.1523/JNEUROSCI.1673-11.2011
   Hayashita-Kinoh H, 2006, BIOCHEM BIOPH RES CO, V341, P1088, DOI 10.1016/j.bbrc.2006.01.057
   Healy DG, 2008, LANCET NEUROL, V7, P583, DOI 10.1016/S1474-4422(08)70117-0
   Helmschrodt C, 2017, MOL THER-NUCL ACIDS, V9, P57, DOI 10.1016/j.omtn.2017.08.013
   Henderson MX, 2019, NAT NEUROSCI, V22, P1248, DOI 10.1038/s41593-019-0457-5
   Henrich MT, 2018, ACTA NEUROPATHOL COM, V6, DOI 10.1186/s40478-018-0541-1
   Hersh DS, 2016, CURR PHARM DESIGN, V22, P1177, DOI 10.2174/1381612822666151221150733
   Higuchi F, 2016, J NEUROSCI, V36, P7253, DOI 10.1523/JNEUROSCI.0319-16.2016
   Hoozemans JJM, 2007, BIOCHEM BIOPH RES CO, V354, P707, DOI 10.1016/j.bbrc.2007.01.043
   Hovatta I, 2005, NATURE, V438, P662, DOI 10.1038/nature04250
   Huang YY, 2011, J NEUROSCI, V31, P18048, DOI 10.1523/JNEUROSCI.4067-11.2011
   Issler O, 2015, NAT REV NEUROSCI, V16, P201, DOI 10.1038/nrn3879
   Issler O, 2014, NEURON, V83, P344, DOI 10.1016/j.neuron.2014.05.042
   Iversen PL, 2009, CURR PHARM BIOTECHNO, V10, P579, DOI 10.2174/138920109789069279
   Jacobsen DP, 2020, STRESS, V23, P77, DOI 10.1080/10253890.2019.1642320
   James SL, 2018, LANCET, V392, P1789, DOI [10.1016/S0140-6736(18)32335-3, 10.1016/s0140-6736(18)32279-7]
   Jankovic J, 2008, J NEUROL NEUROSUR PS, V79, P368, DOI 10.1136/jnnp.2007.131045
   Jiang PZ, 2018, ACTA NEUROPATHOL, V135, P13, DOI 10.1007/s00401-017-1788-5
   Jiang YX, 2015, INT J CLIN EXP PATHO, V8, P586
   Jiao Y, 2020, BIOMED MICRODEVICES, V22, DOI 10.1007/s10544-020-0469-7
   Jin J, 2016, CELL REP, V16, P1653, DOI 10.1016/j.celrep.2016.06.101
   Juliano RL, 2016, NUCLEIC ACIDS RES, V44, P6518, DOI 10.1093/nar/gkw236
   Juliano R, 2008, NUCLEIC ACIDS RES, V36, P4158, DOI 10.1093/nar/gkn342
   Junn E, 2012, PHARMACOL THERAPEUT, V133, P142, DOI 10.1016/j.pharmthera.2011.10.002
   Junn E, 2009, P NATL ACAD SCI USA, V106, P13052, DOI 10.1073/pnas.0906277106
   Kabaria S, 2015, FEBS LETT, V589, P319, DOI 10.1016/j.febslet.2014.12.014
   Kanes S, 2017, LANCET, V390, P480, DOI 10.1016/S0140-6736(17)31264-3
   Kang HJ, 2012, NAT MED, V18, P1413, DOI 10.1038/nm.2886
   Keeney PM, 2009, HUM GENE THER, V20, P897, DOI 10.1089/hum.2009.023
   Kendler KS, 1999, AM J PSYCHIAT, V156, P837, DOI 10.1176/ajp.156.6.837
   Khandelwal N, 2019, FRONT MOL NEUROSCI, V12, DOI 10.3389/fnmol.2019.00188
   Khodr CE, 2011, BRAIN RES, V1395, P94, DOI 10.1016/j.brainres.2011.04.036
   Khorkova O, 2017, NAT BIOTECHNOL, V35, P249, DOI 10.1038/nbt.3784
   Kiecolt-Glaser JK, 2015, AM J PSYCHIAT, V172, P1075, DOI 10.1176/appi.ajp.2015.15020152
   Kim G, 2020, J CONTROL RELEASE, V317, P273, DOI 10.1016/j.jconrel.2019.11.009
   Kim I, 2008, NAT REV DRUG DISCOV, V7, P1013, DOI 10.1038/nrd2755
   Klein C, 2012, CSH PERSPECT MED, V2, DOI 10.1101/cshperspect.a008888
   Krieg Arthur M, 2007, Proc Am Thorac Soc, V4, P289, DOI 10.1513/pats.200701-021AW
   Krishnan V, 2008, NATURE, V455, P894, DOI 10.1038/nature07455
   Lapidus KAB, 2014, BIOL PSYCHIAT, V76, P970, DOI 10.1016/j.biopsych.2014.03.026
   Launay JM, 2011, TRANSL PSYCHIAT, V1, DOI 10.1038/tp.2011.54
   Le BT, 2016, CHEM COMMUN, V52, P13467, DOI 10.1039/c6cc07447b
   Lee ST, 2017, J MOV DISORD, V10, P45, DOI 10.14802/jmd.16054
   Lemonde S, 2003, J NEUROSCI, V23, P8788
   Lesscher HMB, 2008, GENES BRAIN BEHAV, V7, P323, DOI 10.1111/j.1601-183X.2007.00356.x
   Lewis J, 2008, MOL NEURODEGENER, V3, DOI 10.1186/1750-1326-3-19
   Li CX, 2020, NEUROPSYCH DIS TREAT, V16, P949, DOI 10.2147/NDT.S237558
   Li DH, 2020, MED RES REV, V40, P2650, DOI 10.1002/med.21718
   Li JM, 2019, NEUROPHARMACOLOGY, V146, P149, DOI 10.1016/j.neuropharm.2018.11.022
   Li NX, 2010, SCIENCE, V329, P959, DOI 10.1126/science.1190287
   Li YJ, 2013, PLOS ONE, V8, DOI 10.1371/journal.pone.0063648
   Lin EG, 2008, PHARMACOGENOMICS, V9, P935, DOI 10.2217/14622416.9.7.935
   Lin E, 2019, PSYCHIAT INVEST, V16, P654, DOI 10.30773/pi.2019.07.17.2
   Lipsman N, 2018, NAT COMMUN, V9, DOI 10.1038/s41467-018-04529-6
   Liu Y, 2017, DEV PSYCHOBIOL, V59, P958, DOI 10.1002/dev.21558
   Lopez JP, 2018, CURR OPIN PSYCHIATR, V31, P7, DOI 10.1097/YCO.0000000000000379
   Lopez JP, 2014, NAT MED, V20, P764, DOI 10.1038/nm.3582
   Lou DN, 2019, MOL CELL PROBE, V48, DOI 10.1016/j.mcp.2019.101470
   Lucassen PJ, 2001, EUR J NEUROSCI, V14, P161, DOI 10.1046/j.0953-816x.2001.01629.x
   Ma K, 2016, TRANSL PSYCHIAT, V6, DOI 10.1038/tp.2016.181
   Ma K, 2019, J CELL MOL MED, V23, P7021, DOI 10.1111/jcmm.14596
   MacQueen G, 2011, MOL PSYCHIATR, V16, P252, DOI 10.1038/mp.2010.80
   Mahar I, 2014, NEUROSCI BIOBEHAV R, V38, P173, DOI 10.1016/j.neubiorev.2013.11.009
   Malberg JE, 2000, J NEUROSCI, V20, P9104, DOI 10.1523/jneurosci.20-24-09104.2000
   Mannironi C, 2018, MOL NEUROBIOL, V55, P3301, DOI 10.1007/s12035-017-0564-9
   Mannironi C, 2013, PLOS ONE, V8, DOI 10.1371/journal.pone.0073385
   Manzoni C, 2012, BIOCHEM SOC T, V40, P1147, DOI 10.1042/BST20120126
   Maraganore DM, 2004, ANN NEUROL, V55, P512, DOI 10.1002/ana.20017
   McCormack AL, 2010, PLOS ONE, V5, DOI 10.1371/journal.pone.0012122
   McEwen BS, 1999, ANNU REV NEUROSCI, V22, P105, DOI 10.1146/annurev.neuro.22.1.105
   McIntosh AM, 2019, NEURON, V102, P91, DOI 10.1016/j.neuron.2019.03.022
   McNaught KSP, 2001, NAT REV NEUROSCI, V2, P589, DOI 10.1038/35086067
   Meltzer-Brody S, 2019, LANCET, V394, P380, DOI 10.1016/S0140-6736(19)30703-2
   Mendonça MCP, 2021, MOL PHARMACEUT, V18, P1491, DOI 10.1021/acs.molpharmaceut.0c01238
   Meng FL, 2014, J R SOC INTERFACE, V11, DOI 10.1098/rsif.2013.1057
   Mercado G, 2013, TRENDS MOL MED, V19, P165, DOI 10.1016/j.molmed.2012.12.005
   Migdalska-Richards A, 2016, J NEUROCHEM, V139, P77, DOI 10.1111/jnc.13385
   Miller AH, 2016, NAT REV IMMUNOL, V16, P22, DOI 10.1038/nri.2015.5
   Miller S, 2019, NEUROSCI LETT, V705, P7, DOI 10.1016/j.neulet.2019.04.029
   Min HS, 2020, ANGEW CHEM INT EDIT, V59, P8173, DOI 10.1002/anie.201914751
   Miñones-Moyano E, 2011, HUM MOL GENET, V20, P3067, DOI 10.1093/hmg/ddr210
   Mochizuki Hideki, 2007, Expert Rev Neurother, V7, P957, DOI 10.1586/14737175.7.8.957
   Moda-Sava RN, 2019, SCIENCE, V364, P147, DOI 10.1126/science.aat8078
   Moon HE, 2015, EXP NEUROBIOL, V24, P103, DOI 10.5607/en.2015.24.2.103
   Nakagawa O, 2010, J AM CHEM SOC, V132, P8848, DOI 10.1021/ja102635c
   Nakamori M, 2019, NEUROTHERAPEUTICS, V16, P287, DOI 10.1007/s13311-019-00714-7
   Nalls MA, 2014, NAT GENET, V46, P989, DOI 10.1038/ng.3043
   Neff CD, 2009, MOL PSYCHIATR, V14, P621, DOI 10.1038/mp.2008.8
   Negishi Y, 2015, PHARMACEUTICS, V7, P344, DOI 10.3390/pharmaceutics7030344
   Nestler EJ, 2002, NEURON, V34, P13, DOI 10.1016/S0896-6273(02)00653-0
   Fullana MN, 2019, GLIA, V67, P1122, DOI 10.1002/glia.23593
   Fullana MN, 2019, MOL NEUROBIOL, V56, P3038, DOI 10.1007/s12035-018-1288-1
   Ng ASL, 2020, AGING-US, V12, P1488, DOI 10.18632/aging.102695
   Niciu MJ, 2014, ANNU REV PHARMACOL, V54, P119, DOI 10.1146/annurev-pharmtox-011613-135950
   Nikan M, 2017, BIOCONJUGATE CHEM, V28, P1758, DOI 10.1021/acs.bioconjchem.7b00226
   Nikan M, 2016, MOL THER-NUCL ACIDS, V5, DOI 10.1038/mtna.2016.50
   Nutt D, 2020, CELL, V181, P24, DOI 10.1016/j.cell.2020.03.020
   O'Connor RM, 2013, INT J NEUROPSYCHOPH, V16, P1885, DOI 10.1017/S1461145713000448
   Pan B, 2015, INT J CLIN EXP PATHO, V8, P15454
   Pan TH, 2008, BRAIN, V131, P1969, DOI 10.1093/brain/awm318
   Park JS, 2015, MOVEMENT DISORD, V30, P770, DOI 10.1002/mds.26243
   Pavia-Collado R, 2021, INT J MOL SCI, V22, DOI 10.3390/ijms22062939
   Pearson-Leary J, 2017, TRANSL PSYCHIAT, V7, DOI 10.1038/tp.2017.122
   Pechtel P, 2011, PSYCHOPHARMACOLOGY, V214, P55, DOI 10.1007/s00213-010-2009-2
   Peña CJ, 2018, PROG MOL BIOL TRANSL, V157, P41, DOI 10.1016/bs.pmbts.2017.12.011
   Peña CJ, 2014, J MOL BIOL, V426, P3389, DOI 10.1016/j.jmb.2014.03.016
   Pickrell AM, 2011, J NEUROSCI, V31, P17649, DOI 10.1523/JNEUROSCI.4871-11.2011
   Pissadaki EK, 2013, FRONT COMPUT NEUROSC, V7, DOI 10.3389/fncom.2013.00013
   Pittenger C, 2008, NEUROPSYCHOPHARMACOL, V33, P88, DOI 10.1038/sj.npp.1301574
   Podlesniy P, 2019, EBIOMEDICINE, V48, P554, DOI 10.1016/j.ebiom.2019.09.015
   Polymeropoulos MH, 1997, SCIENCE, V276, P2045, DOI 10.1126/science.276.5321.2045
   Popova V, 2019, AM J PSYCHIAT, V176, P428, DOI 10.1176/appi.ajp.2019.19020172
   Qu J, 2017, CELL MOL LIFE SCI, V74, P683, DOI 10.1007/s00018-016-2345-4
   Rao DD, 2009, ADV DRUG DELIVER REV, V61, P746, DOI 10.1016/j.addr.2009.04.004
   Rapireddy S, 2011, BIOCHEMISTRY-US, V50, P3913, DOI 10.1021/bi2002554
   Reeve A, 2014, AGEING RES REV, V14, P19, DOI 10.1016/j.arr.2014.01.004
   Reijnders JSAM, 2008, MOVEMENT DISORD, V23, P183, DOI 10.1002/mds.21803
   Repici M, 2019, J CLIN MED, V8, DOI 10.3390/jcm8091377
   Riva P, 2016, CURR ALZHEIMER RES, V13, P1219, DOI 10.2174/1567205013666160622112234
   Roberts TC, 2020, NAT REV DRUG DISCOV, V19, P673, DOI 10.1038/s41573-020-0075-7
   Roy A, 2007, NEUROPSYCHOPHARMACOL, V32, P2046, DOI 10.1038/sj.npp.1301331
   Roy B, 2017, NEUROPSYCHOPHARMACOL, V42, P864, DOI 10.1038/npp.2016.175
   Rush AJ, 2006, AM J PSYCHIAT, V163, P1905, DOI 10.1176/appi.ajp.163.11.1905
   Russo SJ, 2012, NAT NEUROSCI, V15, P1475, DOI 10.1038/nn.3234
   Ryan KM, 2013, NEUROSCI LETT, V549, P125, DOI 10.1016/j.neulet.2013.05.035
   Sahay A, 2007, NAT NEUROSCI, V10, P1110, DOI 10.1038/nn1969
   Salganik M, 2015, NEUROBIOL AGING, V36, P2213, DOI 10.1016/j.neurobiolaging.2015.02.018
   Santarelli L, 2003, SCIENCE, V301, P805, DOI 10.1126/science.1083328
   Sapolsky RM, 2000, BIOL PSYCHIAT, V48, P755, DOI 10.1016/S0006-3223(00)00971-9
   Sardi SP, 2018, MOVEMENT DISORD, V33, P684, DOI 10.1002/mds.27414
   Schapira AHV, 2015, MOL CELL NEUROSCI, V66, P37, DOI 10.1016/j.mcn.2015.03.013
   Schlich M, 2017, NANO RES, V10, P3496, DOI 10.1007/s12274-017-1561-z
   Schultheis PJ, 2013, HUM MOL GENET, V22, P2067, DOI 10.1093/hmg/ddt057
   Sellnow RC, 2015, MOL THER, V23, pS282, DOI 10.1016/S1525-0016(16)34318-0
   Setsuie R, 2007, NEUROCHEM INT, V50, P119, DOI 10.1016/j.neuint.2006.07.015
   Shahmoradian SH, 2019, NAT NEUROSCI, V22, P1099, DOI 10.1038/s41593-019-0423-2
   Sheline YI, 1996, MOL PSYCHIATR, V1, P298
   Shen J, 2019, J AFFECT DISORDERS, V248, P81, DOI 10.1016/j.jad.2019.01.031
   Shepherd TA, 2013, J NEUROPSYCHOL, V7, P284, DOI 10.1111/jnp.12025
   Shishkina GT, 2004, NEUROSCIENCE, V129, P521, DOI 10.1016/j.neuroscience.2004.08.015
   Si ML, 2007, ONCOGENE, V26, P2799, DOI 10.1038/sj.onc.1210083
   Sieber BA, 2014, ANN NEUROL, V76, P469, DOI 10.1002/ana.24261
   Slodzinski H, 2009, CLIN NEUROPATHOL, V28, P333, DOI 10.2379/NPX08162
   Smith CIE, 2019, ANNU REV PHARMACOL, V59, P605, DOI 10.1146/annurev-pharmtox-010818-021050
   Snyder JS, 2011, NATURE, V476, P458, DOI 10.1038/nature10287
   Solari N, 2013, LEARN MEMORY, V20, P592, DOI 10.1101/lm.032029.113
   Song MF, 2015, J AFFECT DISORDERS, V178, P25, DOI 10.1016/j.jad.2015.02.022
   Soni V, 2008, J DRUG TARGET, V16, P73, DOI [10.1080/10611860701725381, 10.1080/10611860701725381 ]
   Southwell AL, 2012, TRENDS MOL MED, V18, P634, DOI 10.1016/j.molmed.2012.09.001
   Spencer B, 2019, NEUROBIOL DIS, V127, P163, DOI 10.1016/j.nbd.2019.03.001
   Spillantini MG, 1998, P NATL ACAD SCI USA, V95, P6469, DOI 10.1073/pnas.95.11.6469
   Stahl SM, 2000, BIOL PSYCHIAT, V48, P894, DOI 10.1016/S0006-3223(00)00957-4
   Stockmeier CA, 1998, J NEUROSCI, V18, P7394
   Strauss KM, 2005, HUM MOL GENET, V14, P2099, DOI 10.1093/hmg/ddi215
   Sullivan GM, 2009, BIOL PSYCHIAT, V66, P223, DOI 10.1016/j.biopsych.2009.01.028
   Sun HS, 2013, NEUROPSYCHOPHARMACOL, V38, P124, DOI 10.1038/npp.2012.73
   Svenningsson P, 2006, SCIENCE, V311, P77, DOI 10.1126/science.1117571
   Svenningsson P, 2013, NAT REV NEUROSCI, V14, P673, DOI 10.1038/nrn3564
   Syed SA, 2018, NEURON, V99, P914, DOI 10.1016/j.neuron.2018.08.001
   Sztainberg Y, 2010, MOL PSYCHIATR, V15, P905, DOI 10.1038/mp.2009.151
   Tang CZ, 2019, CELL DEATH DIS, V10, DOI 10.1038/s41419-019-1522-4
   Tang DL, 2012, IMMUNOL REV, V249, P158, DOI 10.1111/j.1600-065X.2012.01146.x
   Thakker DR, 2006, PHARMACOL THERAPEUT, V109, P413, DOI 10.1016/j.pharmthera.2005.08.006
   Thakker DR, 2005, MOL PSYCHIATR, V10, P782, DOI 10.1038/sj.mp.4001687
   Thome AD, 2016, J NEUROSCI, V36, P2383, DOI 10.1523/JNEUROSCI.3900-15.2016
   Trivedi MH, 2006, AM J PSYCHIAT, V163, P28, DOI 10.1176/appi.ajp.163.1.28
   Troubat R, 2021, EUR J NEUROSCI, V53, P151, DOI 10.1111/ejn.14720
   Tsukakoshi K, 2012, ANAL CHEM, V84, P5542, DOI 10.1021/ac300330g
   Uchida S, 2008, EUR J NEUROSCI, V27, P2250, DOI 10.1111/j.1460-9568.2008.06218.x
   Uehara T, 2019, SCI REP-UK, V9, DOI 10.1038/s41598-019-43772-9
   Valente EM, 2004, SCIENCE, V304, P1158, DOI 10.1126/science.1096284
   Van Rompuy AS, 2014, J NEUROPATH EXP NEUR, V73, P159, DOI 10.1097/NEN.0000000000000039
   van Veen S, 2014, FRONT MOL NEUROSCI, V7, DOI 10.3389/fnmol.2014.00048
   Varma D, 2015, ACTA NEUROBIOL EXP, V75, P1, DOI 10.55782/ane-2015-2012
   Velayati A, 2010, CURR NEUROL NEUROSCI, V10, P190, DOI 10.1007/s11910-010-0102-x
   Verbeure B, 2001, NUCLEIC ACIDS RES, V29, P4941, DOI 10.1093/nar/29.24.4941
   Vialou V, 2013, ANNU REV PHARMACOL, V53, P59, DOI 10.1146/annurev-pharmtox-010611-134540
   Volk N, 2014, J NEUROSCI, V34, P15070, DOI 10.1523/JNEUROSCI.0855-14.2014
   Walter P, 2011, SCIENCE, V334, P1081, DOI 10.1126/science.1209038
   Wan YQ, 2015, PLOS ONE, V10, DOI 10.1371/journal.pone.0121975
   Wang SS, 2017, PROG NEURO-PSYCHOPH, V79, P417, DOI 10.1016/j.pnpbp.2017.07.024
   Wang X, 2015, CLIN EPIGENETICS, V7, DOI 10.1186/s13148-015-0099-8
   Wang ZH, 2015, BIOMED PHARMACOTHER, V74, P252, DOI 10.1016/j.biopha.2015.08.025
   Webb JL, 2003, J BIOL CHEM, V278, P25009, DOI 10.1074/jbc.M300227200
   Wei ZX, 2020, NEUROPSYCHOPHARMACOL, V45, P1050, DOI 10.1038/s41386-020-0622-2
   Weintraub D, 2003, J GERIATR PSYCH NEUR, V16, P178, DOI 10.1177/0891988703256053
   West AB, 2005, P NATL ACAD SCI USA, V102, P16842, DOI 10.1073/pnas.0507360102
   Whiffin N, 2020, NAT MED, V26, P869, DOI 10.1038/s41591-020-0893-5
   Wilkinson ST, 2019, DRUG DISCOV TODAY, V24, P606, DOI 10.1016/j.drudis.2018.11.007
   Williams GP, 2018, J NEUROINFLAMM, V15, DOI 10.1186/s12974-018-1286-2
   Willibald J, 2012, J AM CHEM SOC, V134, P12330, DOI 10.1021/ja303251f
   Willner P, 2017, NEUROBIOL STRESS, V6, P78, DOI 10.1016/j.ynstr.2016.08.002
   Wolfrum C, 2007, NAT BIOTECHNOL, V25, P1149, DOI 10.1038/nbt1339
   Wray NR, 2018, NAT GENET, V50, P668, DOI 10.1038/s41588-018-0090-3
   Xie L, 2019, BIOCHEM BIOPH RES CO, V511, P440, DOI 10.1016/j.bbrc.2019.02.078
   Xilouri M, 2016, MOVEMENT DISORD, V31, P178, DOI 10.1002/mds.26477
   Xu JJ, 2017, J PSYCHIATR RES, V95, P102, DOI 10.1016/j.jpsychires.2017.08.010
   Yang J, 2019, CELLS-BASEL, V8, DOI 10.3390/cells8091081
   Yang SJ, 2019, EUR J PHARMACOL, V856, DOI 10.1016/j.ejphar.2019.172412
   Yang XL, 2014, NEUROMOL MED, V16, P594, DOI 10.1007/s12017-014-8312-z
   Yi LT, 2014, J PSYCHIATR NEUROSCI, V39, P348, DOI 10.1503/jpn.130169
   Yirmiya R, 2002, NEUROBIOL LEARN MEM, V78, P379, DOI 10.1006/nlme.2002.4072
   Yu HL, 2018, CELL PHYSIOL BIOCHEM, V48, P2470, DOI 10.1159/000492684
   Zanos P, 2018, CNS DRUGS, V32, P197, DOI 10.1007/s40263-018-0492-x
   Zanos P, 2016, NATURE, V533, P481, DOI 10.1038/nature17998
   Zarate CA, 2006, ARCH GEN PSYCHIAT, V63, P856, DOI 10.1001/archpsyc.63.8.856
   Zhang Y, 2003, HUM GENE THER, V14, P1, DOI 10.1089/10430340360464660
   Zhang Y, 2015, INT J NEUROPSYCHOPH, V18, DOI 10.1093/ijnp/pyv025
   Zhang Y, 2013, PLOS ONE, V8, DOI 10.1371/journal.pone.0069934
   Zhao HT, 2017, MOL THER-NUCL ACIDS, V8, P508, DOI 10.1016/j.omtn.2017.08.002
   Zharikov A, 2019, NEUROBIOL DIS, V125, P146, DOI 10.1016/j.nbd.2019.01.004
   Zheng YQ, 2019, PLOS BIOL, V17, DOI 10.1371/journal.pbio.3000495
   Zheng Y, 2018, MOL THER-NUCL ACIDS, V11, P228, DOI 10.1016/j.omtn.2018.02.011
   Zhou R, 2009, NEUROPSYCHOPHARMACOL, V34, P1395, DOI 10.1038/npp.2008.131
   Zimprich A, 2004, NEURON, V44, P601, DOI 10.1016/j.neuron.2004.11.005
   Zurawek D, 2019, MOL NEUROBIOL, V56, P7680, DOI 10.1007/s12035-019-1622-2
NR 338
TC 17
Z9 17
U1 3
U2 46
PU PERGAMON-ELSEVIER SCIENCE LTD
PI OXFORD
PA THE BOULEVARD, LANGFORD LANE, KIDLINGTON, OXFORD OX5 1GB, ENGLAND
SN 0163-7258
EI 1879-016X
J9 PHARMACOL THERAPEUT
JI Pharmacol. Ther.
PD 2021 NOV
PY 2021
VL 227
AR 107873
DI 10.1016/j.pharmthera.2021.107873
EA MAY 2021
PG 24
WC Pharmacology & Pharmacy
WE Science Citation Index Expanded (SCI-EXPANDED); Social Science Citation Index (SSCI)
SC Pharmacology & Pharmacy
GA UY6BP
UT WOS:000701607200007
PM 33915178
OA Green Submitted
DA 2024-02-29
ER

PT J
AU Guo, M
   Hao, YN
   Feng, YW
   Li, HQ
   Mao, YT
   Dong, Q
   Cui, M
AF Guo, Min
   Hao, Yining
   Feng, Yiwei
   Li, Haiqing
   Mao, Yiting
   Dong, Qiang
   Cui, Mei
TI Microglial Exosomes in Neurodegenerative Disease
SO FRONTIERS IN MOLECULAR NEUROSCIENCE
LA English
DT Review
DE microglia; exosome; neurodegenerative disease; Alzheimer&#8217; s
   disease; Parkinson&#8217; s disease; amyotrophic lateral sclerosis
ID SNCA/ALPHA-SYNUCLEIN RELEASE; 5XFAD MOUSE MODEL; ALPHA-SYNUCLEIN;
   EXTRACELLULAR VESICLES; AMYLOID-BETA; BRAIN; CELL; CLEARANCE; SECRETION;
   PATHWAY
AB Microglia play an important role in neurodegenerative disease [i.e., Parkinson's disease (PD), Alzheimer's disease (AD), and amyotrophic lateral sclerosis (ALS)]. These diseases share some similar pathological changes and several microglia-associated processes, including immune response, neuroinflammation, phagocytosis, elimination of synapses et al. Microglia in the central nervous system (CNS) has been described as having both destructive and protective effects in neurological disorders. Besides, considerable evidence also indicates that microglia play a significant role in neurogenesis, neuronal cell death, and synaptic interactions. The communication between microglia and neurons is of vital role in regulating complex functions which are key to appropriate the activity of the brain. Accumulating studies have also demonstrated that exosomes with sizes ranging from 40-100 nm, released by microglia, could serve as key mediators in intercellular signaling. These exosomes, identified in terms of cellular origin in many kinds of biological fluids, exert their effects by delivering specific cargos such as proteins, microRNAs (miRNAs), and mRNAs. It was shown that microglial exosomes could transport to and be uptake by neurons, which may either be beneficial or instead, detrimental to CNS diseases. The focus of this review is to summarize the involvement of microglial exosomes in critical pathologies associated with neurodegenerative disease and how they contribute to these disorders, including PD, AD, and ALS. We also review the application of microglia exosomes as potential biomarkers in monitoring disease progression, as well as focusing on their roles as drug delivery vehicles in treating neurodegenerative disorders.
C1 [Guo, Min; Hao, Yining; Feng, Yiwei; Mao, Yiting; Cui, Mei] Fudan Univ, Huashan Hosp, Dept Neurol, Shanghai, Peoples R China.
   [Li, Haiqing] Fudan Univ, Huashan Hosp, Dept Radiol, Shanghai, Peoples R China.
   [Dong, Qiang] Fudan Univ, Huashan Hosp, State Key Lab Med Neurobiol, Dept Neurol, Shanghai, Peoples R China.
   [Dong, Qiang] Fudan Univ, MOE Frontiers Ctr Brain Sci, Shanghai, Peoples R China.
[truncated: 3,110,683 more chars]
